# Supplementary material for: Exome sequencing and analysis of 454,787 UK Biobank participants
Source: Nature. 2021 Oct 18;599(7886):628–34. doi: 10.1038/s41586-021-04103-z (PMC8596853; doi:10.1038/s41586-021-04103-z)
Supplement: Supplementary file 4 — This file contains Supplementary Tables 1–23. [file 41586_2021_4103_MOESM4_ESM.xlsx]

## Sheet: Burden test nomenclature
Class of variants included in burden test	MAF of variants included in burden test	Burden test marker name used in Supplementary Tables
pLOFs only	Singletons only	M1.singleton
	MAF<0.001%	M1.0001
	MAF<0.01%	M1.001
	MAF<0.1%	M1.01
	MAF<1%	M1.1
pLOFs and deleterious missense	Singletons only	M3.singleton
	MAF<0.001%	M3.0001
	MAF<0.01%	M3.001
	MAF<0.1%	M3.01
	MAF<1%	M3.1
MAF: minor allele frequency

## Sheet: ST1
Supplementary Table 1. Demographics and clinical characteristics
Demographic and Clinical Characteristics	UKB 450K WES Participants
N	454787
Female, n(%)	246,544 (54.2)
Age at assessment, years (1st-3rd Quartiles)a	58 (51-64)
Body mass index, kg/m2 (1st-3rd Quartiles)a	26 (23-28)
Number of imaged participants (%)ac	36,990 (8.1)
Number of current/past smokers, n(%)a	205,423 (45)
Townsend Deprivation Index (1st-3rd Quartiles)a	-2.1 (-4, -0.1)
Inpatient ICD10 3D codes per patient (1st-3rd Quartiles)	8 (3,16)
Genetic Ancestry Assignmentb
European, n(%)	430,998 (94.7)
African, n(%)	9,089 (1.9)
South Asian, n()	10,348 (2.2)
East Asian, n(%)	2,217 (0.4)
Cardiometabolic phenotypes
Coronary Disease, n(%)	30,212 (6.7)
Heart Failure, n(%)	8,590 (1.9)
Type 2 Diabetes, n(%)	34,398 (7.5)
Respiratory and immunological phenotypes
Asthma, n(%)	65,339 (14.3)
COPD, n(%)	14,511 (3.2)
Rheumatoid Arthritis, n(%)	9,054 (1.9)
Inflammatory Bowel Disease n(%)	5,889 (1.3)
Neurodegenerative phenotypes
Alzheimer’s Disease, n(%)	922 (0.2)
Parkinson’s Disease, n(%)	1,882 (0.4)
Multiple Sclerosis, n(%)	1,663 (0.4)
Myasthenia Gravis, n(%)	290 (0.06)
Oncology phenotypes
Breast Cancer, n(%)	16,396 (3.6)
Ovarian Cancer, n(%)	1,827 (0.4)
Pancreatic Cancer, n(%)	1,060 (0.2)
Prostate Cancer, n(%)	10,025 (2.2)
Melanoma, n(%)	4,029 (0.8)
Lung Cancer, n(%)	3,455 (0.7)
Colorectal Cancer, n(%)	5,287 (1.1)
Cutaneous squamous cell carcinoma, n(%)	27,173 (5.9)
Enhanced measuresa
Hearing test, n(%)	186,353(40.9)
Pulse Rate, n(%)	155,818 (34.2)
Visual Acuity Measured, n(%)	133,074 (26.5)
IOP measured (left), n(%)	102,380 (22.5)
Autorefraction, n(%)	98,624 (21.7)
Retinal OCT, n(%)	77,649 (17.0)
ECG at rest, n(%)	23,240 (5.1)
Cognitive Function, n(%)	98,779 (21.7)
Digestive Health, n(%)	146,440 (32.2)
Physical Activity Measurement, n(%)	94,627 (20.8)
aDemographic and enhanced measures counts were based on data from initial assessment visit.
bNumber of samples in 4 pre-defined regions of a plot of the first two genetic principal component scores, where the regions are selected to represent African, East Asian, South Asian, and European ancestry.
cBrain imaging only, n with at least one trait.

## Sheet: ST2
Supplementary Table 2. Number of autosomal coding variants available in UKB exome sequencing data, gnomAD, TOPMed and UKB TOPMed imputed data.
Variant Type	MAF	UKB WES All ancestries (N=454,787)		TOPMed Freeze 8a All ancestries (N=132,345)	gnomAD 3.1a All ancestries (N=76,156)	TOPMed + gnomAD Combineda		UKB Imputed (TOPMed) All ancestries, INFO ≥ 0.3 (N=454,374)
		Total Variants	Not observed in TOPMed or gnomAD			Total Variants	Not observed in UKB WES
Synonymous	All	3375252	1821045	2334132	2010882	2827425	1273459	248685
	Singleton	1454180	1114187	977814	956899	951555	634274	1490
	Doubleton - 0.01%	1768599	701677	1128126	818040	1634828	607548	100637
	0.01-0.1%	110312	3927	139332	142467	146782	7990	92180
	0.1-1%	20159	1186	49468	52613	52630	4086	27121
	1-5%	7579	52	18666	19041	19599	11678	8952
	>5%	14423	16	20726	21822	22031	7883	18305
Missense	All	7689495	4627368	4943190	4136165	6042109	2979967	1303044
	Singleton	3631551	2913835	2302253	2186203	2239134	1548069	154014
	Doubleton - 0.01%	3824253	1701339	2316986	1611057	3455673	1388798	939384
	0.01-0.1%	178774	9341	222560	228374	235978	16493	146136
	0.1-1%	32611	2745	63635	69161	69079	6416	36173
	1-5%	9403	78	19293	20622	21285	11802	10717
	>5%	12903	30	18463	20748	20960	8389	16620
LOF	All	889957	664072	499314	420278	654881	429322	91771
	Singleton	512533	452382	286298	265161	298574	236293	12557
	Doubleton - 0.01%	364318	210308	197117	132940	333678	184851	68029
	0.01-0.1%	10637	1047	11867	15514	15937	4892	8536
	0.1-1%	1802	326	2741	4449	4450	1739	1740
	1-5%	317	3	717	1170	1190	839	401
	>5%	350	6	574	1044	1052	708	508
All codingb	All	11954704	7112485	7776636	6567325	9524415	4682748	1643500
	Singleton	5598264	4480404	3566365	3408263	3489263	2418636	168061
	Doubleton - 0.01%	5957170	2613324	3642229	2562037	5424179	2181197	1108050
	0.01-0.1%	299723	14315	373759	386355	398697	29375	246852
	0.1-1%	54572	4257	115844	126223	126159	12241	65034
	1-5%	17299	133	38676	40833	42074	24319	20070
	>5%	27676	52	39763	43614	44043	16980	35433
a"Pass" variants. No additional HWE or genotype missingess filters applied to gnomAD or TOPmed. No restriction to same "coding regions" across datasets.
bIncludes synonymous, missense and LOF variants only.

## Sheet: ST3
Supplementary Table 3. Proportion of autosomal coding variants in UKB exome sequencing data that were accessible through TOPMed imputation.
Variant Type	MAF in UKB WES	Total N variants in UKB WES	N UKB WES variants present in UKB TOPMed (% of total)
			No imputation INFO cut-off	Imputation INFO≥0.3	Imputation INFO≥0.6	Imputation INFO≥0.9
All Ancestry
All codinga	All	11954704	1,581,136 (13.23)	1,442,413 (12.07)	1,022,888 (8.56)	308,775 (2.58)
	Singleton	5598264	128,355 (2.29)	103,313 (1.85)	53,214 (0.95)	11,178 (0.2)
	Doubleton - 0.01%	5957170	1,101,133 (18.48)	989,159 (16.6)	639,142 (10.73)	132,277 (2.22)
	0.01-0.1%	299723	260,456 (86.9)	258,792 (86.34)	239,678 (79.97)	90,208 (30.1)
	0.1-1%	54572	47,306 (86.69)	47,268 (86.62)	46,997 (86.12)	32,343 (59.27)
	1-5%	17299	16,741 (96.77)	16,738 (96.76)	16,717 (96.64)	15,853 (91.64)
	>5%	27676	27,145 (98.08)	27,143 (98.07)	27,140 (98.06)	26,916 (97.25)
European ancestry
All codinga	All	10046754	1,296,666 (12.91)	1,163,361 (11.58)	814,920 (8.11)	272,050 (2.71)
	Singleton	4598457	101,079 (2.2)	77,316 (1.68)	37,088 (0.81)	9,349 (0.2)
	Doubleton - 0.01%	5091788	881,696 (17.32)	774,068 (15.2)	483,186 (9.49)	104,694 (2.06)
	0.01-0.1%	246472	212,082 (86.05)	210,245 (85.3)	193,251 (78.41)	71,430 (28.98)
	0.1-1%	56309	49,357 (87.65)	49,286 (87.53)	48,984 (86.99)	35,366 (62.81)
	1-5%	19990	19,374 (96.92)	19,372 (96.91)	19,343 (96.76)	18,401 (92.05)
	>5%	33738	33,078 (98.04)	33,074 (98.03)	33,068 (98.01)	32,810 (97.25)
African ancestry
All codinga	All	1785700	666,196 (37.31)	662,700 (37.11)	606,683 (33.97)	325,161 (18.21)
	Singleton	998141	145,355 (14.56)	143,762 (14.4)	119,029 (11.93)	50,660 (5.08)
	Doubleton - 0.01%	0	-	-	-	-
	0.01-0.1%	568302	321,606 (56.59)	319,835 (56.28)	289,629 (50.96)	116,606 (20.52)
	0.1-1%	119969	107,261 (89.41)	107,138 (89.3)	106,176 (88.5)	72,050 (60.06)
	1-5%	50973	45,894 (90.04)	45,887 (90.02)	45,792 (89.84)	41,341 (81.1)
	>5%	48315	46,080 (95.37)	46,078 (95.37)	46,057 (95.33)	44,504 (92.11)
South Asian ancestry
All codinga	All	1771704	357,379 (20.17)	331,849 (18.73)	212,204 (11.98)	87,151 (4.92)
	Singleton	974362	73,210 (7.51)	63,521 (6.52)	31,389 (3.22)	8,624 (0.89)
	Doubleton - 0.01%	254084	41,051 (16.16)	35,997 (14.17)	17,077 (6.72)	3,735 (1.47)
	0.01-0.1%	397047	121,938 (30.71)	112,418 (28.31)	59,597 (15.01)	13,728 (3.46)
	0.1-1%	86833	66,485 (76.57)	65,262 (75.16)	50,323 (57.95)	17,006 (19.58)
	1-5%	23179	20,075 (86.61)	20,048 (86.49)	19,349 (83.48)	12,917 (55.73)
	>5%	36199	34,620 (95.64)	34,603 (95.59)	34,469 (95.22)	31,141 (86.03)
East Asian ancestry
All codinga	All	685043	194,833 (28.44)	190,925 (27.87)	156,899 (22.9)	68,889 (10.06)
	Singleton	411457	42,181 (10.25)	40,198 (9.77)	27,997 (6.8)	10,465 (2.54)
	Doubleton - 0.01%	0	-	-	-	-
	0.01-0.1%	143514	45,973 (32.03)	44,750 (31.18)	33,224 (23.15)	9,810 (6.84)
	0.1-1%	77918	59,718 (76.64)	59,041 (75.77)	49,505 (63.53)	13,378 (17.17)
	1-5%	18297	15,556 (85.02)	15,538 (84.92)	14,895 (81.41)	7,686 (42.01)
	>5%	33857	31,405 (92.76)	31,398 (92.74)	31,278 (92.38)	27,550 (81.37)
aIncludes synonymous, missense and LOF variants only.

## Sheet: ST4
Supplementary Table 4. Broad phenotype categories that encompass the 3,994 traits tested for association with rare variants in individuals of European ancestry.
Category	Binary traits	Quantitative traits	Total
Anthropometry	49	76	125
Biochemistry	0	34	34
Cancer register	61	1	62
Cognitive measures	72	11	83
Hematology	0	28	28
ICD10	1911	0	1911
ICD10-SR Combined	350	0	350
Ophtalmology measures	3	90	93
Other lab measurements	14	0	14
Respiratory measures	0	8	8
RGC custom phenotypes	72	0	72
Self-reported health	1170	44	1214
Total	3702	292	3994

## Sheet: ST5
Supplementary Table 5. Number of association tests performed.
Variant Type	N traits	N markers with MAC≥5	N association tests
			Total performeda	At P-value ≤10-7			At Bonferroni P-valueb
				Expected	Observed	Observed / Expected
Participants of European ancestry (n=430,998; Bonferroni P≤2.18x10-11)
pLOF	3994	157254	451471650	45.1472	1124	24.8964	481
Deleterious missense	3994	391125	1137390248	113.739	2164	19.026	935
Burden of pLOFsc	3994	94199	339224877	33.9225	6811	200.781	3321
Burden of pLOFs + deleterious missensec	3994	94333	360259799	36.026	8114	225.226	4128
Overall	3994	736911	2288346574	228.835	18213	79.5902	8865
Participants of African ancestry (n=9,089; Bonferroni P≤3.69x10-10)
pLOF	1431	10385	8105477	0.810548	18	22.2072	8
Deleterious missense	1431	24297	21223935	2.12239	9	4.2405	7
Burden of pLOFsc	1432	74583	31368351	3.13684	52	16.5772	27
Burden of pLOFs + deleterious missensec	1432	89037	74779865	7.47799	87	11.6341	49
Overall	1432	198302	135477628	13.5478	166	12.2529	91
Participants of South Asian ancestry (n=10,348; Bonferroni P≤2.99x10-10)
pLOF	1587	10971	10136941	1.01369	36	35.5137	25
Deleterious missense	1587	28046	28316662	2.83167	25	8.82872	28
Burden of pLOFsc	1592	77242	39822459	3.98225	76	19.0847	52
Burden of pLOFs + deleterious missensec	1592	89923	88693661	8.86937	173	19.5053	117
Overall	1592	206182	166969723	16.697	310	18.5662	222
Participants of East Asian ancestry (n=2,217; Bonferroni P≤1.93x10-9)
pLOF	654	3573	1016134	0.101613	8	78.7298	4
Deleterious missense	654	7074	2435169	0.243517	4	16.426	0
Burden of pLOFsc	666	49732	4459360	0.445936	27	60.5468	24
Burden of pLOFs + deleterious missensec	666	77116	17937657	1.79377	42	23.4144	35
Overall	666	137495	25848320	2.58483	81	31.3367	63
a The total number of tests performed is less than the total number of possible tests (N traits x N markers) because MAC was <5 for some trait-marker pairs when considering individuals with non-missing trait values.
b Genome-wide significance thresholds determined separately for each ancestry using a Bonferroni correction for the total number of association tests performed (i.e. 0.05/N tests).
c Multiple masks tested per gene-trait pair: Singletons only, MAF≤0.001%, MAF≤0.01%, MAF≤0.1%, and MAF≤1%. Single variants and masks are only tested for association when MAC≥5.

## Sheet: ST6
Supplementary Table 6. Most significant rare variant-trait association pair for 564 genes with at least one rare variant association with P≤2.18x10-11 in individuals of European ancestry.
Gene	Trait	Trait description	Trait type	Lead marker	Chr	Position	Reference allele	Effect allele	Marker type	Variant effect on protein sequence	Effect (95% CI)	P-value	Effect direction	N cases with 0|1|2 copies of effect allele	N controls with 0|1|2 copies of effect allele	Effect allele frequency	MAC	List of all associated markers for lead trait	N associated markers	Effect direction for associated markers	Associated traits - trait lowering	Associated traits - trait increasing	N associated traits	Effect after controlling for GWAS signals (95% CI)	P-value after controlling for GWAS signals	P-value≤2.18x10-11 after controlling for GWAS signals?	DiscovEHR replication trait	DiscovEHR replication N cases	DiscovEHR replication N controls	DiscovEHR replication effect	DiscovEHR replication SE of effect	DiscovEHR replication P-value	DiscovEHR replication N carriers	DiscovEHR replication effect directionally-consistent with UKB effect?	DiscovEHR power to replicate at P≤0.05	UKB detailed trait name	GTEx tissues with enhanced expressiona	FDA approved drug target	Association driven by SNP or INDEL?	Individual variant with most significant association
ACAP3	6mm weak meridian left (5097)	This is the weak meridian of keratometry results taken at 3mm for the left eye	QT	1:1303203:G:A	1	1303203	G	A	DelMissense	p.Arg62Cys:p.Arg20Cys	-0.15 (-0.19, -0.11)	9.25e-12	-	88038|1684|13	NA|NA|NA	0.0095	1710	1:1303203:G:A	1	-	6mm weak meridian left (5097)	NA	1	-0.046 (-0.09,-0.0025)	0.0384	No	NA	NA	NA	NA	NA	NA	NA	NA	NA	5097_6mm_weak_meridian_left_inst_mean__RINT	Brain-CerebellarHemisphere,Brain-Cerebellum	No	NA	NA
GNB1	Eosinophil percentage (30210)	Result of "Eosinophils Percentage" assay, performed on blood sample, obtained from UK Biobank assessment centre visit. Eosinophils (Percentage) is calculated as the proportion of eosinophils in the leukocytes.	QT	1:1815790:T:C	1	1815790	T	C	DelMissense	p.Lys57Glu:p.Lys57Glu	-0.72 (-0.86, -0.58)	1.24e-24	-	418277|177|0	NA|NA|NA	0.00021	177	1:1815790:T:C, M3.01, M3.1	3	-, -, -	Eosinophil percentage (30210),Mean corpuscular volume (30040),Lymphocyte percentage (30180),Mean reticulocyte volume (30260),Mean corpuscular haemoglobin (30050),Eosinophil count (30150)	Neutrophil percentage (30200),Basophil percentage (30220),Neutrophil count (30140),Red blood cell erythrocyte count (30010)	10	-0.72 (-0.85,-0.58)	6.7e-25	Yes	Eosinophils100_Med_LabValue__RINT	101190	NA	-0.598701	0.127176	2.51e-06	52	Yes	0.9999	30210_Eosinophill_percentage_inst_mean__RINT	NA	No	NA	NA
ARHGEF16	Cystatin C (30720)	Measured by latex enhanced immunoturbidimetric analysis on a Siemens ADVIA 1800	QT	1:3473193:A:G	1	3473193	A	G	DelMissense	p.Asn92Asp:p.Asn92Asp:p.Asn380Asp	-0.1 (-0.13, -0.079)	1.03e-15	-	407938|4027|11	NA|NA|NA	0.0049	4049	1:3473193:A:G	1	-	Cystatin C (30720)	NA	1	-0.11 (-0.13,-0.083)	1.4e-16	Yes	NA	NA	NA	NA	NA	NA	NA	NA	NA	30720_Cystatin_C_inst_mean__RINT	NA	No	NA	NA
MEGF6	FEV1 FVC ratio Z score (20258)	Inverted GLI 2012 z-score for FEV1/FVC ratio. Methods for deriving this variable can be found in Gupta RP, Strachan DP. Ventilatory function as a predictor of mortality in lifelong non-smokers: evidence from large British cohort studies. BMJ Open 2017;7:e015381. doi: 10.1136/bmjopen-2016-015381. Pubmed PMID: 28706094	QT	M3.01	1	3490527	ref	M3.01	Burden	NA	0.11 (0.08, 0.14)	2.34e-13	+	339225|4076|1	NA|NA|NA	0.0059	4078	M3.01, M3.1	2	+, +	NA	FEV1 FVC ratio Z score (20258)	1	0.12 (0.087,0.15)	4.7e-15	Yes	PFT_Spirometry_Pre_FEV1_FVC__RINT	25467	NA	-0.17495	0.0504494	0.000524677	322	Yes	0.4488	20258_FEV1_FVC_ratio_Z_score_inst_mean__RINT	NA	No	NA	NA
PER3	Chronotype - Definitely a morning person (1180)	ACE touchscreen question "Do you consider yourself to be?" If the participant activated the Help button they were shown the message: If this varies a lot, answer this question in relation to the last 4 weeks.	BT	M3.1	1	7784877	ref	M3.1	Burden	NA	1.3 (1.2, 1.4)	7.93e-16	+	105703|1743|7	277255|3618|4	0.0069	5383	M3.1	1	+	Chronotype - More an evening than a morning person (1180)	Chronotype - Definitely a morning person (1180)	2	1.3 (1.2,1.3)	1.8e-14	Yes	NA	NA	NA	NA	NA	NA	NA	NA	NA	1180_Morning_evening_person_chronotype_1_Definitely_a_morning_person_AnyInst__BIN	NA	No	SNP	1:7809893:C:G
ANGPTL7	Intra ocular pressure Goldmann correlated right (5255)	goldmann-correlated intraocular pressure for right eye	QT	M3.1	1	11189579	ref	M3.1	Burden	NA	-0.22 (-0.26, -0.18)	6.08e-23	-	104011|1869|8	NA|NA|NA	0.0089	1885	M3.1, 1:11193627:G:T	2	-, -	Intra ocular pressure Goldmann correlated right (5255),Intra ocular pressure Goldmann correlated left (5263),Corneal resistance factor right (5257),Intra ocular pressure corneal compensated right (5254),Corneal resistance factor left (5265)	6mm weak meridian left (5097),6mm weak meridian right (5098),6mm strong meridian left (5134),6mm strong meridian right (5133),3mm weak meridian right (5099),corneal power (RGC),3mm weak meridian left (5096),3mm strong meridian left (5135),3mm strong meridian right (5132)	14	-0.24 (-0.3,-0.17)	3.8e-12	Yes	IOP_Right__RINT	34406	NA	-0.0555003	0.0449767	0.217211	462	Yes	0.9983	5255_Intra_ocular_pressure_Goldmann_correlated_right_inst_mean__RINT	Adipose-Subcutaneous,Nerve-Tibial	No	SNP	1:11193627:G:T
PADI3	Hair colour natural before greying - Blonde (1747)	ACE touchscreen question "What best describes your natural hair colour? (If your hair colour is grey, the colour before you went grey)" If the participant activated the Help button they were shown the message: If you are unsure, please select the colour closest to your natural adult hair colour or select Do not know.	BT	M3.1	1	17249137	ref	M3.1	Burden	NA	1.2 (1.1, 1.3)	1.04e-13	+	46149|2431|15	364759|16584|41	0.022	19127	M3.1	1	+	Hair colour natural before greying - Dark brown (1747)	Hair colour natural before greying - Blonde (1747)	2	1.2 (1.1,1.3)	3.7e-09	No	NA	NA	NA	NA	NA	NA	NA	NA	NA	1747_Hair_colour_natural_before_greying_1_Blonde_AnyInst__BIN	Prostate,Bladder,Skin-NotSunExposed-Suprapubic,Esophagus-Mucosa	No	SNP	1:17270928:C:T
NBL1	Alkaline phosphatase (30610)	Measured by AMP(IFCC) analysis on a Beckman Coulter AU5800	QT	1:19657079:G:T	1	19657079	G	T	pLOF	p.Glu166*:p.Glu166*:p.Glu200*:p.Glu201*:p.Glu166*:p.Glu166*:p.Glu166*	-0.45 (-0.58, -0.33)	1.76e-12	-	411797|191|0	NA|NA|NA	0.00023	191	1:19657079:G:T	1	-	Alkaline phosphatase (30610)	NA	1	-0.53 (-0.65,-0.41)	2.9e-17	Yes	AlkalinePhosphatase_Med_LabValue__RINT	108235	NA	0.592209	0.310347	0.0563629	9	No	0.1561	30610_Alkaline_phosphatase_inst_mean__RINT	Cervix-Endocervix	No	NA	NA
RNF186	Creatinine (30700)	Measured by enzymatic analysis on a Beckman Coulter AU5800	QT	M1.01	1	19814417	ref	M1.01	Burden	NA	0.25 (0.2, 0.3)	8.38e-24	+	410973|907|1	NA|NA|NA	0.0011	909	M1.01, M1.1, 1:19814567:G:A, M3.01, M3.1	5	+, +, +, +, +	NA	Creatinine (30700)	1	0.24 (0.19,0.29)	1.3e-22	Yes	Creatinine_Med_LabValue__RINT	115985	NA	0.358416	0.259632	0.167439	9	Yes	0.1632	30700_Creatinine_inst_mean__RINT	Pancreas,Colon-Transverse,Kidney-Cortex,SmallIntestine-TerminalIleum	No	NA	NA
SH2D5	Alkaline phosphatase (30610)	Measured by AMP(IFCC) analysis on a Beckman Coulter AU5800	QT	1:20727540:G:A	1	20727540	G	A	pLOF	p.Gln51*	-0.79 (-0.99, -0.58)	3.14e-14	-	412013|73|0	NA|NA|NA	8.9e-05	73	1:20727540:G:A	1	-	Alkaline phosphatase (30610)	NA	1	-0.14 (-0.34,0.057)	0.161	No	AlkalinePhosphatase_Med_LabValue__RINT	108268	NA	-0.882537	0.329179	0.00733976	8	Yes	0.59	30610_Alkaline_phosphatase_inst_mean__RINT	Brain-Putamen-basalganglia,Brain-Nucleusaccumbens-basalganglia,Brain-Caudate-basalganglia	No	NA	NA
ALPL	Alkaline phosphatase (30610)	Measured by AMP(IFCC) analysis on a Beckman Coulter AU5800	QT	M1.001	1	21554081	ref	M1.001	Burden	NA	-2.3 (-2.4, -2.2)	2.23e-307	-	411831|255|0	NA|NA|NA	0.00031	255	M1.001, M3.0001, M3.001, M3.01, M3.1, 1:21564094:G:A, 1:21573683:A:C, M1.0001, 1:21575906:C:T, 1:21573693:C:A, M1.01, M1.1, M3.singleton, 1:21561142:A:G, 1:21576582:A:G, 1:21563158:G:A, 1:21570326:C:T, 1:21561127:G:C, 1:21568123:G:A, 1:21577448:G:T, 1:21577544:G:A, 1:21564217:G:A, 1:21577543:CG:C, 1:21563115:C:A, 1:21577499:G:A, 1:21575907:G:A, 1:21577476:C:T, 1:21563234:C:T, 1:21577401:C:T, 1:21…	51	-, -, -, -, -, -, -, -, -, -, -, -, -, -, -, -, -, -, -, -, -, -, -, -, -, -, -, -, -, -, -, -, -, -, -, -, -, -, -, -, -, -, -, -, -, -, -, -, -, -, -	Alkaline phosphatase (30610)	Phosphate (30810),Calcium (30680)	3	-2.3 (-2.4,-2.2)	2.2e-307	Yes	AlkalinePhosphatase_Med_LabValue__RINT	108268	NA	-1.65692	0.133032	1.31e-35	49	Yes	1	30610_Alkaline_phosphatase_inst_mean__RINT	WholeBlood	No	NA	NA
HSPG2	Alkaline phosphatase (30610)	Measured by AMP(IFCC) analysis on a Beckman Coulter AU5800	QT	1:21861796:G:A	1	21861796	G	A	DelMissense	p.Thr1639Met	-0.48 (-0.51, -0.45)	1.69e-238	-	407894|3654|11	NA|NA|NA	0.0045	3676	1:21861796:G:A, M3.1, 1:21836943:G:A	3	-, -, -	Alkaline phosphatase (30610)	NA	1	0.0025 (-0.028,0.033)	0.874	No	AlkalinePhosphatase_Med_LabValue__RINT	108268	NA	-0.42254	0.0418606	5.87e-24	495	Yes	1	30610_Alkaline_phosphatase_inst_mean__RINT	NA	No	NA	NA
EPB41	Glycated haemoglobin HbA1c (30750)	Measured by HPLC analysis on a Bio-Rad VARIANT II Turbo	QT	M1.0001	1	28987437	ref	M1.0001	Burden	NA	-1 (-1.2, -0.84)	2.53e-34	-	412119|115|0	NA|NA|NA	0.00014	115	M1.0001, M1.001, M1.01, M1.1, M3.0001, 1:29035826:C:T, 1:29097895:TC:T	7	-, -, -, -, -, -, -	Glycated haemoglobin HbA1c (30750),Mean sphered cell volume (30270)	Reticulocyte percentage (30240),Reticulocyte count (30250),Red blood cell erythrocyte distribution width (30070),High light scatter reticulocyte percentage (30290),High light scatter reticulocyte count (30300)	7	-1 (-1.2,-0.84)	9.2e-35	Yes	A1C_Med_LabValue__RINT	68967	NA	-0.17294	0.251389	0.491492	13	Yes	0.9778	30750_Glycated_haemoglobin_HbA1c_inst_mean__RINT	Brain-Cerebellum,Brain-CerebellarHemisphere	No	NA	NA
CLSPN	Mean corpuscular volume (30040)	Result of "Mean Corpuscular Volume" assay, performed on blood sample, obtained from UK Biobank assessment centre visit. Mean Corpuscular Haemoglobin Concentration (pg) is the weight of hemoglobin in the average erythrocyte, computed by the formula: MCH = (hemoglobin/red blood cells) x 10.	QT	M1.01	1	35720890	ref	M1.01	Burden	NA	0.43 (0.33, 0.53)	6.67e-17	+	418894|297|1	NA|NA|NA	0.00036	299	M1.01, M1.1, M1.001, M1.0001	4	+, +, +, +	NA	Mean corpuscular volume (30040),Mean reticulocyte volume (30260),Mean sphered cell volume (30270),Mean corpuscular haemoglobin (30050)	4	0.39 (0.29,0.48)	2.1e-14	Yes	MCV_Med_LabValue__RINT	115408	NA	0.321043	0.0822342	9.46e-05	116	Yes	0.9991	30040_Mean_corpuscular_volume_inst_mean__RINT	Cells-Transformedfibroblasts,Cells-EBV-transformedlymphocytes	No	NA	NA
COL8A2	Impedance of whole body (23106)	Body composition estimation by impedance measurement. Impedance of whole body. is Range 150 - 1200ohms in 1ohm increments.	QT	M3.0001	1	36097568	ref	M3.0001	Burden	NA	0.33 (0.25, 0.4)	8.7e-17	+	423681|322|0	NA|NA|NA	0.00038	322	M3.0001, M3.001	2	+, +	NA	Impedance of whole body (23106),Impedance of arm right (23109),Impedance of arm left (23110),Impedance of leg left (23108)	4	0.32 (0.24,0.39)	4e-16	Yes	NA	NA	NA	NA	NA	NA	NA	NA	NA	23106_Impedance_of_whole_body_inst_mean__RINT	NA	No	NA	NA
CSF3R	Neutrophil count (30140)	Result of "Neutrophils Number" assay, performed on blood sample, obtained from UK Biobank assessment centre visit. Neutrophils count is the proportion of ( neutrophils / 100 ) x white blood cell count.	QT	M3.1	1	36466095	ref	M3.1	Burden	NA	0.17 (0.13, 0.21)	2.28e-17	+	416308|2140|1	NA|NA|NA	0.0026	2142	M3.1	1	+	NA	Neutrophil count (30140),Neutrophil percentage (30200)	2	0.19 (0.15,0.23)	2.7e-20	Yes	Neutrphils_Med_LabValue__RINT	87654	NA	0.24916	0.0454308	4.15e-08	442	Yes	0.9643	30140_Neutrophill_count_inst_mean__RINT	WholeBlood,Spleen	Yes	NA	NA
MPL	Platelet count (30080)	Result of "Platelet Count" assay, performed on blood sample, obtained from UK Biobank assessment centre visit. Platelet count is the number of thrombocytes derived from the platelet histogram.	QT	M3.01	1	43337848	ref	M3.01	Burden	NA	0.41 (0.35, 0.48)	1.43e-35	+	418490|699|0	NA|NA|NA	0.00083	699	M3.01, M3.1, M1.01, M1.1, M3.001, M1.001	6	+, +, +, +, +, +	NA	Platelet count (30080),Platelet crit (30090)	2	0.41 (0.35,0.47)	1.6e-36	Yes	Platelets_Med_LabValue__RINT	115119	NA	0.291771	0.0600364	1.17e-06	221	Yes	1	30080_Platelet_count_inst_mean__RINT	NA	Yes	NA	NA
MOB3C	Mean platelet thrombocyte volume (30100)	Result of "Mean Platelet Volume" assay, performed on blood sample, obtained from UK Biobank assessment centre visit. Mean Platelet Volume is the average volume of individual platelets derived from the platelet histogram.	QT	M3.01	1	46609654	ref	M3.01	Burden	NA	-0.26 (-0.32, -0.2)	8.67e-19	-	418322|862|0	NA|NA|NA	0.001	862	M3.01, M3.1, M3.001	3	-, -, -	Mean platelet thrombocyte volume (30100)	NA	1	-0.26 (-0.31,-0.2)	4.2e-19	Yes	NA	NA	NA	NA	NA	NA	NA	NA	NA	30100_Mean_platelet_thrombocyte_volume_inst_mean__RINT	NA	No	NA	NA
PCSK9	Apolipoprotein B (30640)	Measured by immunoturbidimetric analysis on a Beckman Coulter AU5800	QT	M3.01	1	55039837	ref	M3.01	Burden	NA	-0.78 (-0.83, -0.73)	5.34e-185	-	408942|1171|0	NA|NA|NA	0.0014	1171	M3.01, M3.1, M1.01, M1.1, M3.001, M1.001, M3.0001, M1.0001, 1:55052412:G:T, M3.singleton, 1:55046594:C:A, 1:55039925:G:GCGCA, M1.singleton	13	-, -, -, -, -, -, -, -, -, -, -, -, -	Apolipoprotein B (30640),LDL direct (30780),Cholesterol (30690),Non cancer illness code self reported - high cholesterol,LipidLowering Med (RGC),Non cancer illness code self reported - high cholesterol/ICD10 E78	Direct bilirubin (30660)	7	-0.78 (-0.84,-0.73)	2.8e-180	Yes	NA	NA	NA	NA	NA	NA	NA	NA	NA	30640_Apolipoprotein_B_inst_mean__RINT	Brain-Cerebellum,Brain-CerebellarHemisphere,Liver	Yes	NA	NA
ANGPTL3	Triglycerides (30870)	Measured by GPO-POD analysis on a Beckman Coulter AU5800	QT	M3.01	1	62597566	ref	M3.01	Burden	NA	-0.55 (-0.6, -0.51)	4.15e-137	-	410109|1647|1	NA|NA|NA	0.002	1649	M3.01, M1.01, M1.1, 1:62597921:GAACTC:G, 1:62604035:T:G, M3.1, M3.001, M1.001, M3.0001, 1:62597996:CAACT:C, M1.0001, 1:62601804:G:T	12	-, -, -, -, -, -, -, -, -, -, -, -	Triglycerides (30870),Apolipoprotein A (30630),Cholesterol (30690),LDL direct (30780),HDL cholesterol (30760),Apolipoprotein B (30640)	NA	6	-0.57 (-0.61,-0.52)	4.2e-141	Yes	Triglyceride_Med_LabValue__RINT	93219	NA	-0.519776	0.0423609	1.31e-34	475	Yes	1	30870_Triglycerides_inst_mean__RINT	Liver	No	NA	NA
ATG4C	SHBG (30830)	Measured by two step sandwich immunoassay analysis on a Beckman Coulter Unicel Dxl 800	QT	M3.1	1	62803786	ref	M3.1	Burden	NA	0.079 (0.059, 0.099)	1.26e-14	+	368255|6541|14	NA|NA|NA	0.0088	6569	M3.1, M1.1	2	+, +	NA	SHBG (30830)	1	0.081 (0.061,0.1)	3.7e-15	Yes	SHBG_Med_LabValue__RINT	5908	NA	-0.0307165	0.0867871	0.723392	103	No	0.1362	30830_SHBG_inst_mean__RINT	NA	No	NA	NA
LEPR	C reactive protein (30710)	Measured by immunoturbidimetric - high sensitivity analysis on a Beckman Coulter AU5800	QT	1:65618011:G:A	1	65618011	G	A	DelMissense	p.Val754Met:p.Val754Met:p.Val754Met:p.Val754Met:p.Val754Met:p.Val754Met	0.24 (0.19, 0.3)	5.02e-17	+	410165|1063|1	NA|NA|NA	0.0013	1065	1:65618011:G:A	1	+	NA	C reactive protein (30710)	1	0.21 (0.15,0.27)	2.1e-13	Yes	CReactiveProtein_Med_LabValue__RINT	21093	NA	0.043555	0.101528	0.667926	75	Yes	0.6539	30710_C_reactive_protein_inst_mean__RINT	Pituitary	Yes	NA	NA
CTBS	Peak expiratory flow PEF (3064)	Peak expiratory flow during blow	QT	1:84570692:G:GT	1	84570692	G	GT	pLOF	p.Thr69fs	-2.4 (-3.1, -1.7)	1.43e-11	-	395445|5|0	NA|NA|NA	6.3e-06	5	1:84570692:G:GT	1	-	Peak expiratory flow PEF (3064)	NA	1	-2.4 (-3.1,-1.7)	9.6e-12	Yes	NA	NA	NA	NA	NA	NA	NA	NA	NA	3064_Peak_expiratory_flow_PEF_inst_mean__RINT	WholeBlood	No	NA	NA
CYR61	Impedance of arm right (23109)	Body composition estimation by impedance measurement. Impedance of right arm, oh Measured impedance of right arm. Range 150 - 1200 (ohms) in 1 (ohms) increments.	QT	M3.1	1	85580984	ref	M3.1	Burden	NA	0.061 (0.047, 0.076)	4e-16	+	416353|7607|32	NA|NA|NA	0.009	7671	M3.1, 1:85582843:C:G	2	+, +	NA	Impedance of arm right (23109),Impedance of whole body (23106),Impedance of leg right (23107),Impedance of leg left (23108),Impedance of arm left (23110)	5	0.065 (0.05,0.079)	5.2e-18	Yes	NA	NA	NA	NA	NA	NA	NA	NA	NA	23109_Impedance_of_arm_right_inst_mean__RINT	NA	No	SNP	1:85582843:C:G
DENND2C	Platelet distribution width (30110)	Result of "Platelet Distribution Width" assay, performed on blood sample, obtained from UK Biobank assessment centre visit. Platelet Distribution Width is the coefficient of variation of platelet size.	QT	M3.1	1	114585599	ref	M3.1	Burden	NA	-0.14 (-0.15, -0.12)	1.69e-67	-	405563|13454|42	NA|NA|NA	0.016	13538	M3.1, 1:114587887:A:G, 1:114600249:G:A	3	-, -, -	Platelet distribution width (30110)	Mean platelet thrombocyte volume (30100)	2	-0.12 (-0.14,-0.11)	1.2e-51	Yes	NA	NA	NA	NA	NA	NA	NA	NA	NA	30110_Platelet_distribution_width_inst_mean__RINT	Vagina,Cervix-Ectocervix,Muscle-Skeletal	No	NA	NA
PDZK1	Urate (30880)	Measured by uricase PAP analysis on a Beckman Coulter AU5800	QT	M1.01	1	145671435	ref	M1.01	Burden	NA	-0.54 (-0.62, -0.47)	9.81e-48	-	411167|437|0	NA|NA|NA	0.00053	437	M1.01, M1.1, M3.01, M3.1, M1.001, M3.001, 1:145688000:G:A, 1:145673871:G:GA	8	-, -, -, -, -, -, -, -	Urate (30880)	NA	1	-0.55 (-0.63,-0.48)	3.6e-47	Yes	Urate_Med_LabValue__RINT	26348	NA	-0.467663	0.175168	0.00758967	24	Yes	0.875	30880_Urate_inst_mean__RINT	SmallIntestine-TerminalIleum,Kidney-Cortex	No	NA	NA
ADAMTSL4	Standing height (50)	Standing height was measured using a Seca 202 device	QT	M1.1	1	150552288	ref	M1.1	Burden	NA	-0.098 (-0.12, -0.074)	6.46e-16	-	427741|2328|1	NA|NA|NA	0.0027	2330	M1.1, M3.1, 1:150553749:CCAGAGCCCAGGCCTCTGGCA:C	3	-, -, -	Standing height (50),Forced expiratory volume in 1 second FEV1 Best measure (20150),Forced expiratory volume in 1 second FEV1 (3063)	NA	3	-0.084 (-0.11,-0.06)	2e-12	Yes	NA	NA	NA	NA	NA	NA	NA	NA	NA	50_Standing_height_inst_mean__RINT	NA	No	NA	NA
CGN	Gamma glutamyltransferase (30730)	Measured by IFCC analysis on a Beckman Coulter AU5800	QT	M1.01	1	151518519	ref	M1.01	Burden	NA	0.17 (0.13, 0.21)	1.06e-14	+	410323|1538|0	NA|NA|NA	0.0019	1538	M1.01, M1.1	2	+, +	NA	Gamma glutamyltransferase (30730)	1	0.17 (0.12,0.21)	5.7e-14	Yes	GammaGlutamyl_Med_LabValue__RINT	7238	NA	0.0209333	0.214147	0.922129	18	Yes	0.1159	30730_Gamma_glutamyltransferase_inst_mean__RINT	Colon-Transverse,SmallIntestine-TerminalIleum	No	NA	NA
RORC	Gamma glutamyltransferase (30730)	Measured by IFCC analysis on a Beckman Coulter AU5800	QT	M1.1	1	151807471	ref	M1.1	Burden	NA	0.21 (0.18, 0.24)	3.82e-40	+	408971|2883|7	NA|NA|NA	0.0035	2897	M1.1, M3.1, 1:151831737:G:A	3	+, +, +	NA	Gamma glutamyltransferase (30730)	1	0.19 (0.15,0.22)	2.3e-29	Yes	GammaGlutamyl_Med_LabValue__RINT	7238	NA	0.425551	0.132933	0.00136835	47	Yes	0.3602	30730_Gamma_glutamyltransferase_inst_mean__RINT	Muscle-Skeletal	No	NA	NA
FLG	AtopicDermatitis (RGC)	ICD + Survey	BT	M1.1	1	152302699	ref	M1.1	Burden	NA	1.8 (1.7, 2)	8.8e-50	+	14309|818|4	253538|7987|14	0.016	8841	M1.1, M3.1, M1.01, M3.01, 1:152307547:G:A, 1:152305146:G:T	6	+, +, +, +, +, +	Age hay fever rhinitis or eczema diagnosed (3761)	AtopicDermatitis (RGC),Non cancer illness code self reported - eczema dermatitis,Vitamin D (30890),Non cancer illness code self reported - eczema dermatitis/ICD10 L30,ChildhoodAsthmaCases vs AllergicDiseaseControls (RGC),AllergicDiseaseCases vs AllergicDiseaseControls (RGC),AsthmaCases vs AllergicDiseaseControls (RGC),Asthma (RGC),Non cancer illness code self reported - asthma,ICD10 L20: Atopic d…	19	1.8 (1.7,2)	2.3e-41	Yes	Phe10_L20__BIN	1810	108305	1.21027	0.142585	0.18074	3294	Yes	0.9881	RGC_AtopicDermatitis__BIN	Skin-NotSunExposed-Suprapubic,Skin-SunExposed-Lowerleg	No	SNP	1:152307547:G:A
SLC27A3	Standing height (50)	Standing height was measured using a Seca 202 device	QT	M3.01	1	153775113	ref	M3.01	Burden	NA	0.054 (0.039, 0.07)	1.14e-11	+	424707|5362|1	NA|NA|NA	0.0062	5364	M3.01	1	+	NA	Standing height (50)	1	0.048 (0.033,0.064)	9.7e-10	No	NA	NA	NA	NA	NA	NA	NA	NA	NA	50_Standing_height_inst_mean__RINT	NA	No	NA	NA
DENND4B	Platelet distribution width (30110)	Result of "Platelet Distribution Width" assay, performed on blood sample, obtained from UK Biobank assessment centre visit. Platelet Distribution Width is the coefficient of variation of platelet size.	QT	M3.001	1	153930296	ref	M3.001	Burden	NA	-0.25 (-0.32, -0.19)	9.29e-15	-	418286|773|0	NA|NA|NA	0.00092	773	M3.001, M3.01, M3.1	3	-, -, -	Platelet distribution width (30110)	NA	1	-0.25 (-0.31,-0.19)	1e-14	Yes	NA	NA	NA	NA	NA	NA	NA	NA	NA	30110_Platelet_distribution_width_inst_mean__RINT	NA	No	NA	NA
THBS3	Standing height (50)	Standing height was measured using a Seca 202 device	QT	M3.001	1	155195840	ref	M3.001	Burden	NA	-0.1 (-0.13, -0.078)	9.69e-17	-	427798|2271|1	NA|NA|NA	0.0026	2273	M3.001, M3.01	2	-, -	Standing height (50),Impedance of arm right (23109),Impedance of arm left (23110),Sitting height (20015)	NA	4	-0.096 (-0.12,-0.072)	1.8e-15	Yes	NA	NA	NA	NA	NA	NA	NA	NA	NA	50_Standing_height_inst_mean__RINT	NA	No	NA	NA
PKLR	Reticulocyte percentage (30240)	Result of "Reticulocytes Percentage" assay, performed on blood sample, obtained from UK Biobank assessment centre visit. Reticulocytes (Percentage) is the number of reticulocytes as a percentage of red blood cells.	QT	1:155291918:G:A	1	155291918	G	A	DelMissense	p.Arg486Trp:p.Arg455Trp	0.31 (0.27, 0.35)	4.05e-55	+	406570|2256|0	NA|NA|NA	0.0028	2256	1:155291918:G:A, M3.1, M3.001, 1:155294329:C:G, 1:155301304:G:A	5	+, +, +, +, -	Haemoglobin concentration (30020),Haematocrit percentage (30030),Red blood cell erythrocyte count (30010)	Reticulocyte percentage (30240),High light scatter reticulocyte percentage (30290),Reticulocyte count (30250),High light scatter reticulocyte count (30300),Immature reticulocyte fraction (30280)	8	0.33 (0.29,0.37)	4.9e-50	Yes	Reticulocytes_Med_LabValue__RINT	7696	NA	0.337814	0.134936	0.0122964	49	Yes	0.6387	30240_Reticulocyte_percentage_inst_mean__RINT	SmallIntestine-TerminalIleum,Liver,Kidney-Cortex	No	NA	NA
PEAR1	Mean platelet thrombocyte volume (30100)	Result of "Mean Platelet Volume" assay, performed on blood sample, obtained from UK Biobank assessment centre visit. Mean Platelet Volume is the average volume of individual platelets derived from the platelet histogram.	QT	M3.001	1	156903926	ref	M3.001	Burden	NA	-0.19 (-0.24, -0.14)	3.27e-16	-	417824|1360|0	NA|NA|NA	0.0016	1360	M3.001, M3.01, M3.1	3	-, -, -	Mean platelet thrombocyte volume (30100)	NA	1	-0.18 (-0.22,-0.13)	1.3e-14	Yes	NA	NA	NA	NA	NA	NA	NA	NA	NA	30100_Mean_platelet_thrombocyte_volume_inst_mean__RINT	NA	No	NA	NA
OR10R2	Mean reticulocyte volume (30260)	Result of "Mean Reticulocytes Volume" assay, performed on blood sample, obtained from UK Biobank assessment centre visit. Mean Reticulocytes volume is the average volume of all reticulocytes, calculated from the reticulocytes (percentage).	QT	M1.1	1	158479877	ref	M1.1	Burden	NA	0.12 (0.086, 0.15)	6.12e-12	+	409709|2789|3	NA|NA|NA	0.0034	2795	M1.1, M3.1, 1:158480352:C:T	3	+, +, +	NA	Mean reticulocyte volume (30260)	1	0.033 (-0.00084,0.067)	0.0559	No	NA	NA	NA	NA	NA	NA	NA	NA	NA	30260_Mean_reticulocyte_volume_inst_mean__RINT	NA	No	SNP	1:158480352:C:T
SPTA1	Reticulocyte percentage (30240)	Result of "Reticulocytes Percentage" assay, performed on blood sample, obtained from UK Biobank assessment centre visit. Reticulocytes (Percentage) is the number of reticulocytes as a percentage of red blood cells.	QT	M1.001	1	158611263	ref	M1.001	Burden	NA	0.8 (0.7, 0.89)	2.97e-58	+	412136|365|0	NA|NA|NA	0.00044	365	M1.001, M1.01, M3.001, M3.01, M1.0001, M3.0001, M1.singleton, M3.singleton	8	+, +, +, +, +, +, +, +	Glycated haemoglobin HbA1c (30750),Mean reticulocyte volume (30260),Mean sphered cell volume (30270)	Reticulocyte percentage (30240),Reticulocyte count (30250),High light scatter reticulocyte percentage (30290),High light scatter reticulocyte count (30300),Direct bilirubin (30660),Total bilirubin (30840),Mean corpuscular haemoglobin concentration (30060)	10	0.8 (0.71,0.9)	5.6e-60	Yes	Reticulocytes_Med_LabValue__RINT	7696	NA	0.634189	0.356135	0.0749524	7	Yes	0.6095	30240_Reticulocyte_percentage_inst_mean__RINT	Spleen,WholeBlood	No	NA	NA
OR6K2	Mean sphered cell volume (30270)	Result of "Mean Sphered Cells Volume" assay, performed on blood sample, obtained from UK Biobank assessment centre visit.	QT	1:158699980:CAG:C	1	158699980	CAG	C	pLOF	p.Ala224fs	0.11 (0.079, 0.14)	1.33e-13	+	407969|3975|5	NA|NA|NA	0.0048	3985	1:158699980:CAG:C, M1.1, 1:158699984:C:CT, M3.1	4	+, +, +, +	NA	Mean sphered cell volume (30270)	1	0.01 (-0.018,0.039)	0.478	No	NA	NA	NA	NA	NA	NA	NA	NA	NA	30270_Mean_sphered_cell_volume_inst_mean__RINT	NA	No	NA	NA
CRP	C reactive protein (30710)	Measured by immunoturbidimetric - high sensitivity analysis on a Beckman Coulter AU5800	QT	M3.01	1	159713524	ref	M3.01	Burden	NA	-0.64 (-0.72, -0.55)	4.33e-51	-	410730|499|0	NA|NA|NA	0.00061	499	M3.01, M3.1, M3.001, M1.01, M1.1, M1.001, 1:159714026:G:C, 1:159713531:C:T	8	-, -, -, -, -, -, -, -	C reactive protein (30710)	NA	1	-0.64 (-0.73,-0.56)	2.8e-54	Yes	CReactiveProtein_Med_LabValue__RINT	21098	NA	-0.406432	0.175541	0.0205962	26	Yes	0.9517	30710_C_reactive_protein_inst_mean__RINT	Liver	No	SNP	1:159714026:G:C
NR1I3	Total bilirubin (30840)	Measured by photometric colour analysis on a Beckman Coulter AU5800	QT	M3.01	1	161229681	ref	M3.01	Burden	NA	0.19 (0.14, 0.24)	5.83e-15	+	409414|1017|0	NA|NA|NA	0.0012	1017	M3.01, M3.1	2	+, +	NA	Total bilirubin (30840),Direct bilirubin (30660)	2	0.18 (0.13,0.24)	2.1e-11	Yes	Bilirubin_total_Med_LabValue__RINT	108358	NA	0.0888412	0.042797	0.0379053	337	Yes	0.9896	30840_Total_bilirubin_inst_mean__RINT	Liver	No	NA	NA
DDR2	Standing height (50)	Standing height was measured using a Seca 202 device	QT	M3.0001	1	162719063	ref	M3.0001	Burden	NA	-0.25 (-0.3, -0.19)	3.01e-18	-	429651|419|0	NA|NA|NA	0.00049	419	M3.0001, M3.01, M3.1, M3.001, M1.0001, M1.001, M1.01, M1.1	8	-, -, -, -, -, -, -, -	Standing height (50)	NA	1	-0.22 (-0.27,-0.16)	8.5e-15	Yes	NA	NA	NA	NA	NA	NA	NA	NA	NA	50_Standing_height_inst_mean__RINT	NA	No	NA	NA
TADA1	Mean platelet thrombocyte volume (30100)	Result of "Mean Platelet Volume" assay, performed on blood sample, obtained from UK Biobank assessment centre visit. Mean Platelet Volume is the average volume of individual platelets derived from the platelet histogram.	QT	M1.01	1	166857566	ref	M1.01	Burden	NA	0.39 (0.3, 0.48)	5.77e-17	+	418845|339|0	NA|NA|NA	0.0004	339	M1.01, M1.1, 1:166860280:G:A	3	+, +, +	Platelet count (30080)	Mean platelet thrombocyte volume (30100),Platelet distribution width (30110)	3	0.36 (0.27,0.45)	4.8e-15	Yes	NA	NA	NA	NA	NA	NA	NA	NA	NA	30100_Mean_platelet_thrombocyte_volume_inst_mean__RINT	NA	No	NA	NA
PRRC2C	Platelet distribution width (30110)	Result of "Platelet Distribution Width" assay, performed on blood sample, obtained from UK Biobank assessment centre visit. Platelet Distribution Width is the coefficient of variation of platelet size.	QT	1:171536102:C:A	1	171536102	C	A	DelMissense	p.Pro704Gln:p.Pro706Gln:p.Pro704Gln	0.094 (0.068, 0.12)	5.19e-13	+	413456|4854|17	NA|NA|NA	0.0058	4888	1:171536102:C:A	1	+	NA	Platelet distribution width (30110)	1	0.012 (-0.015,0.039)	0.391	No	NA	NA	NA	NA	NA	NA	NA	NA	NA	30110_Platelet_distribution_width_inst_mean__RINT	NA	No	NA	NA
MYOC	ICD10 H40: Glaucoma	Glaucoma	BT	1:171636338:G:A	1	171636338	G	A	pLOF	p.Gln368*	4.8 (3.7, 6.3)	2.06e-30	+	8033|89|0	375527|911|0	0.0013	1000	1:171636338:G:A, M1.1, M3.1	3	+, +, +	NA	ICD10 H40: Glaucoma,Non cancer illness code self reported - glaucoma,Eye problems disorders - Glaucoma (6148),ICD10 H40.9: Unspecified glaucoma,Non cancer illness code self reported - glaucoma/ICD10 H40,Intra ocular pressure corneal compensated right (5254),Intra ocular pressure Goldmann correlated right (5255),Intra ocular pressure corneal compensated left (5262),Intra ocular pressure Goldmann c…	9	4.8 (3.7,6.3)	4.2e-30	Yes	Phe10_H40__BIN	8012	113882	2.26116	0.184781	1.01e-05	353	Yes	1	Phe10_H40__BIN	Nerve-Tibial,Esophagus-GastroesophagealJunction	No	NA	NA
SERPINC1	ICD10 D68: Other coagulation defects	Other coagulation defects	BT	M1.0001	1	173903888	ref	M1.0001	Burden	NA	250 (57, 1100)	2.54e-13	+	1280|6|0	386184|8|0	1.8e-05	14	M1.0001, M1.singleton	2	+, +	NA	ICD10 D68: Other coagulation defects	1	260 (56,1200)	1.7e-12	Yes	NA	NA	NA	NA	NA	NA	NA	NA	NA	Phe10_D68__BIN	Liver	Yes	NA	NA
PAPPA2	IGF 1 (30770)	Measured by CLIA analysis on a DiaSorin Ltd. LIASON XL	QT	M3.001	1	176556322	ref	M3.001	Burden	NA	0.27 (0.23, 0.32)	1.96e-33	+	408371|1553|2	NA|NA|NA	0.0019	1557	M3.001, M3.01, M3.1, M3.0001, M1.001, M1.01, M1.1	7	+, +, +, +, +, +, +	Whole body water mass (23102),Trunk fat free mass (23129),Whole body fat free mass (23101),Trunk predicted mass (23130),Sitting height (20015),Leg fat free mass right (23113),Leg predicted mass right (23114),Arm fat free mass right (23121),Arm predicted mass right (23122),Leg predicted mass left (23118),Leg fat free mass left (23117),Basal metabolic rate (23105),Standing height (50),Arm fat free …	IGF 1 (30770)	16	0.28 (0.23,0.32)	4.3e-34	Yes	NA	NA	NA	NA	NA	NA	NA	NA	NA	30770_IGF_1_inst_mean__RINT	Kidney-Cortex,Cells-Transformedfibroblasts	No	NA	NA
CEP350	Mean reticulocyte volume (30260)	Result of "Mean Reticulocytes Volume" assay, performed on blood sample, obtained from UK Biobank assessment centre visit. Mean Reticulocytes volume is the average volume of all reticulocytes, calculated from the reticulocytes (percentage).	QT	M1.0001	1	179986181	ref	M1.0001	Burden	NA	-0.48 (-0.62, -0.35)	1.4e-12	-	412318|183|0	NA|NA|NA	0.00022	183	M1.0001	1	-	Mean reticulocyte volume (30260)	NA	1	-0.46 (-0.59,-0.33)	5.5e-12	Yes	NA	NA	NA	NA	NA	NA	NA	NA	NA	30260_Mean_reticulocyte_volume_inst_mean__RINT	NA	No	NA	NA
HMCN1	FEV1 FVC ratio Z score (20258)	Inverted GLI 2012 z-score for FEV1/FVC ratio. Methods for deriving this variable can be found in Gupta RP, Strachan DP. Ventilatory function as a predictor of mortality in lifelong non-smokers: evidence from large British cohort studies. BMJ Open 2017;7:e015381. doi: 10.1136/bmjopen-2016-015381. Pubmed PMID: 28706094	QT	M1.001	1	185734779	ref	M1.001	Burden	NA	0.45 (0.39, 0.52)	9.47e-47	+	342393|909|0	NA|NA|NA	0.0013	909	M1.001, M1.01, M1.0001, M3.001, M3.01, M3.1, M3.0001, M1.1, M1.singleton	9	+, +, +, +, +, +, +, +, +	Forced vital capacity FVC Z score (20257)	FEV1 FVC ratio Z score (20258),Forced vital capacity FVC (3062),Sitting height (20015)	4	0.46 (0.4,0.52)	5e-49	Yes	PFT_Spirometry_Pre_FEV1_FVC__RINT	25467	NA	-0.103599	0.1298	0.424788	48	Yes	0.9373	20258_FEV1_FVC_ratio_Z_score_inst_mean__RINT	Artery-Aorta,Artery-Coronary	No	NA	NA
KDM5B	Mean time to correctly identify matches (20023)	This field is the mean duration to first press of snap-button summed over rounds in which both cards matched. It gives a crude measure of the raw processing+reaction speed of a participant. The following data points were excluded when forming the average: Rounds 0-4 were regarded as "training"; Times under 50ms must be due to anticipation rather than reaction; Times over 2000ms were ignored as th…	QT	M1.001	1	202729035	ref	M1.001	Burden	NA	0.46 (0.35, 0.57)	1.75e-15	+	427667|253|0	NA|NA|NA	0.0003	253	M1.001, M1.01, M1.1, M1.0001, M3.0001	5	+, +, +, +, +	Hand grip strength left (46),Hand grip strength right (47),IGF 1 (30770),3mm strong meridian right (5132)	Mean time to correctly identify matches (20023),Duration to first press of snap button in each round (404)	6	0.46 (0.35,0.58)	9.5e-16	Yes	NA	NA	NA	NA	NA	NA	NA	NA	NA	20023_Mean_time_to_correctly_identify_matches_inst_mean__RINT	NA	No	NA	NA
BTG2	Mean reticulocyte volume (30260)	Result of "Mean Reticulocytes Volume" assay, performed on blood sample, obtained from UK Biobank assessment centre visit. Mean Reticulocytes volume is the average volume of all reticulocytes, calculated from the reticulocytes (percentage).	QT	M3.01	1	203305606	ref	M3.01	Burden	NA	0.32 (0.23, 0.41)	1.54e-11	+	412118|383|0	NA|NA|NA	0.00046	383	M3.01, M3.1	2	+, +	NA	Mean reticulocyte volume (30260),Mean sphered cell volume (30270)	2	0.3 (0.21,0.39)	1.8e-10	No	NA	NA	NA	NA	NA	NA	NA	NA	NA	30260_Mean_reticulocyte_volume_inst_mean__RINT	FallopianTube	No	NA	NA
TMCC2	Mean platelet thrombocyte volume (30100)	Result of "Mean Platelet Volume" assay, performed on blood sample, obtained from UK Biobank assessment centre visit. Mean Platelet Volume is the average volume of individual platelets derived from the platelet histogram.	QT	M3.001	1	205228564	ref	M3.001	Burden	NA	-0.19 (-0.24, -0.13)	9.55e-13	-	418094|1090|0	NA|NA|NA	0.0013	1090	M3.001, M3.01, M3.1	3	-, -, -	Mean platelet thrombocyte volume (30100)	NA	1	-0.17 (-0.22,-0.12)	2.8e-11	No	NA	NA	NA	NA	NA	NA	NA	NA	NA	30100_Mean_platelet_thrombocyte_volume_inst_mean__RINT	WholeBlood	No	SNP	1:205269233:C:T
DTL	Standing height (50)	Standing height was measured using a Seca 202 device	QT	M1.001	1	212035890	ref	M1.001	Burden	NA	-0.5 (-0.59, -0.4)	5.23e-25	-	429924|146|0	NA|NA|NA	0.00017	146	M1.001, M1.01, M1.1, M3.01, M3.1, M3.001, M3.0001, M1.0001	8	-, -, -, -, -, -, -, -	Standing height (50),Forced expiratory volume in 1 second FEV1 predicted (20153)	NA	2	-0.47 (-0.57,-0.38)	1.4e-23	Yes	NA	NA	NA	NA	NA	NA	NA	NA	NA	50_Standing_height_inst_mean__RINT	Cells-EBV-transformedlymphocytes,Cells-Transformedfibroblasts	No	NA	NA
TMEM206	Standing height (50)	Standing height was measured using a Seca 202 device	QT	M1.1	1	212365214	ref	M1.1	Burden	NA	-0.074 (-0.094, -0.054)	6.15e-13	-	426832|3235|3	NA|NA|NA	0.0038	3241	M1.1, 1:212379901:AG:A	2	-, -	Standing height (50)	NA	1	-0.06 (-0.08,-0.04)	3e-09	No	NA	NA	NA	NA	NA	NA	NA	NA	NA	50_Standing_height_inst_mean__RINT	Brain-Substantianigra,Brain-Spinalcord-cervicalc-1	No	INDEL	1:212379901:AG:A
PTPN14	ICD10 C44.3: Other and unspecified malignant neoplasm of skin of other and unspecified parts of face	Other and unspecified malignant neoplasm of skin of other and unspecified parts of face	BT	M1.001	1	214357921	ref	M1.001	Burden	NA	9.8 (5.2, 18)	2.09e-12	+	7553|19|0	380250|108|0	0.00016	127	M1.001, M1.01, M1.1	3	+, +, +	NA	ICD10 C44.3: Other and unspecified malignant neoplasm of skin of other and unspecified parts of face	1	9.9 (5.2,19)	2.8e-12	Yes	Phe10_C443__BIN	3111	113204	6.40688	0.787335	0.0183212	33	Yes	0.4301	Phe10_C443__BIN	NA	No	NA	NA
TGFB2	FEV1 FVC ratio Z score (20258)	Inverted GLI 2012 z-score for FEV1/FVC ratio. Methods for deriving this variable can be found in Gupta RP, Strachan DP. Ventilatory function as a predictor of mortality in lifelong non-smokers: evidence from large British cohort studies. BMJ Open 2017;7:e015381. doi: 10.1136/bmjopen-2016-015381. Pubmed PMID: 28706094	QT	1:218434190:G:C	1	218434190	G	C	DelMissense	p.Val235Leu:p.Val207Leu	0.11 (0.083, 0.14)	4.92e-15	+	338556|4470|24	NA|NA|NA	0.0066	4518	1:218434190:G:C, M3.1	2	+, +	NA	FEV1 FVC ratio Z score (20258)	1	0.12 (0.075,0.16)	1e-07	No	PFT_Spirometry_Pre_FEV1_FVC__RINT	25467	NA	-0.222997	0.0607266	0.00024052	221	Yes	0.4108	20258_FEV1_FVC_ratio_Z_score_inst_mean__RINT	NA	No	NA	NA
SLC30A10	Aspartate aminotransferase (30650)	Measured by IFCC analysis on a Beckman Coulter AU5800	QT	1:219928157:G:A	1	219928157	G	A	DelMissense	p.Thr95Ile	0.36 (0.31, 0.42)	2.01e-35	+	409438|967|0	NA|NA|NA	0.0012	967	1:219928157:G:A, M3.1	2	+, +	HDL cholesterol (30760)	Aspartate aminotransferase (30650),Alanine aminotransferase (30620)	3	0.36 (0.3,0.41)	4e-34	Yes	AspartateAmonitransferase_Med_LabValue__RINT	108633	NA	0.232002	0.0713297	0.00114382	163	Yes	0.9992	30650_Aspartate_aminotransferase_inst_mean__RINT	Liver,Colon-Transverse	No	NA	NA
ADCK3	Mean corpuscular volume (30040)	Result of "Mean Corpuscular Volume" assay, performed on blood sample, obtained from UK Biobank assessment centre visit. Mean Corpuscular Haemoglobin Concentration (pg) is the weight of hemoglobin in the average erythrocyte, computed by the formula: MCH = (hemoglobin/red blood cells) x 10.	QT	M3.001	1	226961385	ref	M3.001	Burden	NA	-0.17 (-0.21, -0.13)	3.12e-17	-	417287|1905|0	NA|NA|NA	0.0023	1905	M3.001, M3.01, M3.1	3	-, -, -	Mean corpuscular volume (30040),Mean reticulocyte volume (30260),Mean corpuscular haemoglobin (30050)	NA	3	-0.17 (-0.21,-0.13)	5.7e-17	Yes	MCV_Med_LabValue__RINT	115408	NA	-0.119359	0.0406143	0.00329435	477	Yes	0.9862	30040_Mean_corpuscular_volume_inst_mean__RINT	Muscle-Skeletal	No	NA	NA
OBSCN	Impedance of arm left (23110)	Body composition estimation by impedance measurement. Impedance of left arm, ohm Measured impedance of left arm. Range 150 - 1200 (ohms) in 1 (ohms) increments.	QT	M1.1	1	228211783	ref	M1.1	Burden	NA	-0.058 (-0.07, -0.046)	7.86e-21	-	412227|11769|18	NA|NA|NA	0.014	11805	M1.1, M1.01, M3.1	3	-, -, -	Impedance of arm left (23110),Impedance of arm right (23109),Impedance of whole body (23106)	Creatinine (30700)	4	-0.054 (-0.066,-0.042)	1.3e-18	Yes	NA	NA	NA	NA	NA	NA	NA	NA	NA	23110_Impedance_of_arm_left_inst_mean__RINT	Muscle-Skeletal	No	NA	NA
ABCB10	Mean corpuscular haemoglobin (30050)	Result of "Mean Corpuscular Haemoglobin" assay, performed on blood sample, obtained from UK Biobank assessment centre visit.	QT	M3.001	1	229518178	ref	M3.001	Burden	NA	-0.22 (-0.28, -0.17)	3.22e-14	-	418297|892|0	NA|NA|NA	0.0011	892	M3.001, M3.01, M3.1	3	-, -, -	Mean corpuscular haemoglobin (30050)	NA	1	-0.21 (-0.27,-0.15)	9e-13	Yes	MCH_Med_LabValue__RINT	114860	NA	-0.192227	0.0553977	0.000520553	261	Yes	0.9597	30050_Mean_corpuscular_haemoglobin_inst_mean__RINT	NA	No	NA	NA
EGLN1	Haemoglobin concentration (30020)	Result of "Haemoglobin Concentration" assay, performed on blood sample, obtained from UK Biobank assessment centre visit. Analyser operating range was 0 to 99.9g/dL Typical reference range is 12.1 to 16.3g/dL	QT	M3.0001	1	231366410	ref	M3.0001	Burden	NA	0.73 (0.56, 0.9)	3.33e-17	+	419117|75|0	NA|NA|NA	8.9e-05	75	M3.0001, M3.001, M3.01, M3.1	4	+, +, +, +	NA	Haemoglobin concentration (30020),Haematocrit percentage (30030),Red blood cell erythrocyte count (30010)	3	0.73 (0.56,0.9)	1.5e-17	Yes	Hemoglobin_Med_LabValue__RINT	116149	NA	0.13972	0.144339	0.333043	33	Yes	0.9988	30020_Haemoglobin_concentration_inst_mean__RINT	Muscle-Skeletal	No	NA	NA
OR6F1	Mean platelet thrombocyte volume (30100)	Result of "Mean Platelet Volume" assay, performed on blood sample, obtained from UK Biobank assessment centre visit. Mean Platelet Volume is the average volume of individual platelets derived from the platelet histogram.	QT	1:247712721:AAGTCCTGGGGC:A	1	247712721	AAGTCCTGGGGC	A	pLOF	p.Pro9fs	-0.12 (-0.14, -0.089)	1.73e-16	-	415495|3668|8	NA|NA|NA	0.0044	3684	1:247712721:AAGTCCTGGGGC:A, M1.1, M3.1	3	-, -, -	Mean platelet thrombocyte volume (30100)	NA	1	-0.004 (-0.032,0.024)	0.775	No	NA	NA	NA	NA	NA	NA	NA	NA	NA	30100_Mean_platelet_thrombocyte_volume_inst_mean__RINT	NA	No	NA	NA
TRIM58	Mean platelet thrombocyte volume (30100)	Result of "Mean Platelet Volume" assay, performed on blood sample, obtained from UK Biobank assessment centre visit. Mean Platelet Volume is the average volume of individual platelets derived from the platelet histogram.	QT	M1.1	1	247857246	ref	M1.1	Burden	NA	-0.07 (-0.088, -0.053)	7.13e-15	-	410081|9079|24	NA|NA|NA	0.011	9127	M1.1, M3.1	2	-, -	Mean platelet thrombocyte volume (30100)	NA	1	-0.023 (-0.041,-0.0047)	0.0132	No	NA	NA	NA	NA	NA	NA	NA	NA	NA	30100_Mean_platelet_thrombocyte_volume_inst_mean__RINT	WholeBlood,Spleen	No	SNP	1:247876487:T:C
RRM2	Mean corpuscular haemoglobin (30050)	Result of "Mean Corpuscular Haemoglobin" assay, performed on blood sample, obtained from UK Biobank assessment centre visit.	QT	M3.001	2	10122618	ref	M3.001	Burden	NA	0.48 (0.36, 0.61)	2.37e-14	+	418996|193|0	NA|NA|NA	0.00023	193	M3.001	1	+	NA	Mean corpuscular haemoglobin (30050),Mean corpuscular volume (30040)	2	0.45 (0.33,0.58)	6.4e-13	Yes	MCH_Med_LabValue__RINT	114860	NA	0.338209	0.143082	0.0180912	39	Yes	0.8773	30050_Mean_corpuscular_haemoglobin_inst_mean__RINT	Cells-Transformedfibroblasts,Cells-EBV-transformedlymphocytes	Yes	NA	NA
APOB	Apolipoprotein B (30640)	Measured by immunoturbidimetric analysis on a Beckman Coulter AU5800	QT	M1.001	2	21001729	ref	M1.001	Burden	NA	-1.7 (-1.8, -1.6)	2.23e-307	-	409639|474|0	NA|NA|NA	0.00058	474	M1.001, M1.01, M1.1, M1.0001, M3.001, 2:21006288:C:T, M3.0001, M1.singleton, 2:21006019:CA:C, M3.01, 2:21032391:G:A, 2:21006087:C:T, M3.singleton, 2:21006196:G:A, 2:21038086:C:A, 2:21005743:CA:C, 2:21008203:A:C, 2:21006629:AG:A, 2:21010615:G:A, 2:21010942:C:A	20	-, -, -, -, -, +, -, -, -, -, -, -, -, +, -, -, -, -, -, -	Apolipoprotein B (30640),Cholesterol (30690),LDL direct (30780),Triglycerides (30870),Alkaline phosphatase (30610),Apolipoprotein A (30630),Treatment or Medication Code - simvastatin	Non cancer illness code self reported - high cholesterol,Vitamin D (30890),Non cancer illness code self reported - high cholesterol/ICD10 E78,Direct bilirubin (30660),LipidLowering Med (RGC),ICD10 E78: Disorders of lipoprotein metabolism and other lipidemias,ICD10 E78.0: Pure hypercholesterolemia,HDL cholesterol (30760),Treatment or Medication Code - atorvastatin,Treatment or Medication Code - ez…	19	-1.7 (-1.8,-1.6)	2.2e-307	Yes	NA	NA	NA	NA	NA	NA	NA	NA	NA	30640_Apolipoprotein_B_inst_mean__RINT	SmallIntestine-TerminalIleum,Liver	No	NA	NA
MFSD2B	Platelet crit (30090)	Result of "Platelet Crit" assay, performed on blood sample, obtained from UK Biobank assessment centre visit. Platelet Crit is a computed value that represents the platelet packed cell volume.	QT	M3.1	2	24010096	ref	M3.1	Burden	NA	-0.14 (-0.16, -0.11)	8.32e-30	-	413209|5844|7	NA|NA|NA	0.007	5858	M3.1, 2:24022843:C:G	2	-, -	Platelet crit (30090),High light scatter reticulocyte percentage (30290),High light scatter reticulocyte count (30300),Reticulocyte percentage (30240),Immature reticulocyte fraction (30280),Mean platelet thrombocyte volume (30100),Reticulocyte count (30250),Mean sphered cell volume (30270)	Glycated haemoglobin HbA1c (30750)	9	-0.11 (-0.14,-0.092)	2e-23	Yes	NA	NA	NA	NA	NA	NA	NA	NA	NA	30090_Platelet_crit_inst_mean__RINT	Spleen,WholeBlood	No	NA	NA
ADCY3	Comparative body size at age 10 - Plumper (1687)	ACE touchscreen question "When you were 10 years old, compared to average would you describe yourself as:"	BT	M3.0001	2	24819931	ref	M3.0001	Burden	NA	2 (1.7, 2.4)	4.79e-13	+	68453|176|0	354523|460|0	0.00075	636	M3.0001, M3.001	2	+, +	NA	Comparative body size at age 10 - Plumper (1687)	1	2 (1.7,2.5)	1.6e-13	Yes	Phe10_E66__BIN	53276	55571	1.18676	0.207511	0.40929	102	Yes	0.7559	1687_Comparative_body_size_at_age_10_2_Plumper_AnyInst__BIN	NA	No	NA	NA
DNMT3A	Eosinophil percentage (30210)	Result of "Eosinophils Percentage" assay, performed on blood sample, obtained from UK Biobank assessment centre visit. Eosinophils (Percentage) is calculated as the proportion of eosinophils in the leukocytes.	QT	M3.01	2	25234278	ref	M3.01	Burden	NA	-0.11 (-0.14, -0.083)	1.47e-16	-	413386|5068|0	NA|NA|NA	0.0061	5068	M3.01, M3.1, M3.001	3	-, -, -	Eosinophil percentage (30210)	Platelet crit (30090),ICD10 C92: Myeloid leukemia,Platelet count (30080)	4	-0.11 (-0.13,-0.081)	3.4e-16	Yes	Eosinophils100_Med_LabValue__RINT	101190	NA	-0.113725	0.023604	1.45e-06	1557	Yes	0.9951	30210_Eosinophill_percentage_inst_mean__RINT	NA	No	NA	NA
CAD	Mean reticulocyte volume (30260)	Result of "Mean Reticulocytes Volume" assay, performed on blood sample, obtained from UK Biobank assessment centre visit. Mean Reticulocytes volume is the average volume of all reticulocytes, calculated from the reticulocytes (percentage).	QT	M1.0001	2	27217551	ref	M1.0001	Burden	NA	1.2 (1.1, 1.4)	3.72e-66	+	412337|164|0	NA|NA|NA	0.0002	164	M1.0001, M1.001, M1.01, M1.1, M3.0001, M3.singleton, M3.001, M3.01, M1.singleton, M3.1	10	+, +, +, +, +, +, +, +, +, +	Red blood cell erythrocyte count (30010)	Mean reticulocyte volume (30260),Mean sphered cell volume (30270),Mean corpuscular volume (30040),Red blood cell erythrocyte distribution width (30070),Mean corpuscular haemoglobin (30050)	6	1.2 (1.1,1.3)	2.5e-64	Yes	NA	NA	NA	NA	NA	NA	NA	NA	NA	30260_Mean_reticulocyte_volume_inst_mean__RINT	NA	No	NA	NA
SNX17	Triglycerides (30870)	Measured by GPO-POD analysis on a Beckman Coulter AU5800	QT	M3.1	2	27370743	ref	M3.1	Burden	NA	-0.06 (-0.076, -0.044)	8.43e-14	-	398929|12780|48	NA|NA|NA	0.016	12876	M3.1	1	-	Triglycerides (30870)	NA	1	-0.0092 (-0.026,0.0071)	0.269	No	Triglyceride_Med_LabValue__RINT	93219	NA	-0.0798023	0.0183187	1.32e-05	2601	Yes	0.8268	30870_Triglycerides_inst_mean__RINT	NA	No	NA	NA
GCKR	Triglycerides (30870)	Measured by GPO-POD analysis on a Beckman Coulter AU5800	QT	M3.1	2	27496904	ref	M3.1	Burden	NA	0.088 (0.064, 0.11)	4.2e-13	+	406226|5523|8	NA|NA|NA	0.0067	5539	M3.1, M1.1	2	+, +	NA	Triglycerides (30870)	1	0.12 (0.094,0.14)	6.7e-22	Yes	Triglyceride_Med_LabValue__RINT	93219	NA	0.124394	0.0280904	9.5e-06	1096	Yes	0.7157	30870_Triglycerides_inst_mean__RINT	AdrenalGland,Liver,Ovary	No	NA	NA
BRE	Triglycerides (30870)	Measured by GPO-POD analysis on a Beckman Coulter AU5800	QT	M3.1	2	27894556	ref	M3.1	Burden	NA	0.077 (0.056, 0.098)	1.53e-12	+	404790|6955|12	NA|NA|NA	0.0085	6979	M3.1	1	+	NA	Triglycerides (30870)	1	0.028 (0.006,0.049)	0.0123	No	Triglyceride_Med_LabValue__RINT	93219	NA	-0.00540115	0.0213802	0.800558	1896	No	0.672	30870_Triglycerides_inst_mean__RINT	AdrenalGland	No	SNP	2:27894588:C:G
XDH	Urate (30880)	Measured by uricase PAP analysis on a Beckman Coulter AU5800	QT	M3.1	2	31335957	ref	M3.1	Burden	NA	-0.05 (-0.063, -0.038)	7.05e-15	-	396383|15205|16	NA|NA|NA	0.019	15237	M3.1, M3.01	2	-, -	Urate (30880)	NA	1	-0.049 (-0.062,-0.036)	9.5e-14	Yes	Urate_Med_LabValue__RINT	26348	NA	-0.0472821	0.0288217	0.1009	917	Yes	0.3779	30880_Urate_inst_mean__RINT	Colon-Transverse,Breast-MammaryTissue,Esophagus-Mucosa,SmallIntestine-TerminalIleum,Liver	Yes	NA	NA
EML4	Impedance of arm left (23110)	Body composition estimation by impedance measurement. Impedance of left arm, ohm Measured impedance of left arm. Range 150 - 1200 (ohms) in 1 (ohms) increments.	QT	M3.01	2	42169611	ref	M3.01	Burden	NA	-0.11 (-0.14, -0.088)	5.47e-17	-	421666|2347|1	NA|NA|NA	0.0028	2349	M3.01, M3.1, M3.001	3	-, -, -	Impedance of arm left (23110),Impedance of arm right (23109),Impedance of whole body (23106)	NA	3	-0.11 (-0.13,-0.081)	2.3e-15	Yes	NA	NA	NA	NA	NA	NA	NA	NA	NA	23110_Impedance_of_arm_left_inst_mean__RINT	NA	No	NA	NA
ABCG5	ICD10 K80: Cholelithiasis	Cholelithiasis	BT	M3.1	2	43813115	ref	M3.1	Burden	NA	0.39 (0.32, 0.47)	1.36e-20	-	17594|71|0	363966|3804|6	0.005	3887	M3.1	1	-	ICD10 K80: Cholelithiasis	LDL direct (30780),Cholesterol (30690),Apolipoprotein B (30640)	4	0.39 (0.32,0.47)	9.7e-21	Yes	Phe10_K80__BIN	7076	108108	0.574678	0.120612	4.37e-06	1691	Yes	1	Phe10_K80__BIN	Liver	No	NA	NA
ABCG8	Non cancer illness code self reported - cholelithiasis gall stones	Non cancer illness code self reported - cholelithiasis gall stones	BT	2:43852370:C:T	2	43852370	C	T	DelMissense	p.Ala193Val	11 (5.8, 22)	1.13e-12	+	7651|18|0	324002|83|0	0.00015	101	2:43852370:C:T	1	+	NA	Non cancer illness code self reported - cholelithiasis gall stones	1	6.2 (3.3,12)	2.4e-08	No	Phe10_K80__BIN	7076	108108	1.24057	0.806228	0.789175	29	Yes	0.5701	20002_Illness_code_SR_1162_cholelithiasis_gall_stones_AnyInst__BIN	Liver,SmallIntestine-TerminalIleum	No	NA	NA
MSH2	ICD10 Z80.0: Family history of malignant neoplasm of digestive organs	Family history of malignant neoplasm of digestive organs	BT	M1.0001	2	47403191	ref	M1.0001	Burden	NA	16 (9.6, 28)	1.07e-24	+	9424|31|0	375940|76|0	0.00014	107	M1.0001, M1.001, M1.singleton, M1.01, M1.1	5	+, +, +, +, +	NA	ICD10 Z80.0: Family history of malignant neoplasm of digestive organs,ICD10 Z80: Family history of primary malignant neoplasm,ICD10 Z85.0: Personal history of malignant neoplasm of digestive organs,ICD10 Z08: Encounter for follow-up examination after completed treatment for malignant neoplasm,ICD10 C18: Malignant neoplasm of colon,ICD10 Z12.1: Encounter for screening for malignant neoplasm of int…	9	16 (9.7,28)	7.7e-25	Yes	Phe10_Z800__BIN	5370	33532	3.42897	0.908944	0.175193	10	Yes	0.8664	Phe10_Z800__BIN	NA	No	NA	NA
MSH6	Type of Cancer: Malignant neoplasm of corpus uteri (40006)	Malignant neoplasm of corpus uteri	BT	M1.001	2	47783233	ref	M1.001	Burden	NA	21 (13, 36)	4.92e-30	+	1575|37|0	39342|51|0	0.0011	88	M1.001, M1.01, M3.001, M1.0001, M3.01, M1.1, M3.0001	7	+, +, +, +, +, +, +	NA	Type of Cancer: Malignant neoplasm of corpus uteri (40006),Type of Cancer: Malignant neoplasm of endometrium (40006),ICD10 C54: Malignant neoplasm of corpus uteri,ICD10 C54.1: Malignant neoplasm of endometrium,ICD10 Z85.0: Personal history of malignant neoplasm of digestive organs,Bilateral oophorectomy both ovaries removed - Yes (2834),ICD10 Z85: Personal history of malignant neoplasm,Self Repor…	10	21 (12,36)	1.1e-29	Yes	Phe10_C54__BIN	1141	122694	10.0018	0.413813	2.63e-08	198	Yes	1	40006_Type_of_Cancer_ICD10_C54__BIN	NA	No	INDEL	2:47803500:A:AC
XPO1	Lymphocyte count (30120)	Result of "Lymphocytes Number" assay, performed on blood sample, obtained from UK Biobank assessment centre visit. Lymphocyte count is the proportion of ( lymphoctyes / 100 ) x white blood cell count	QT	2:61492337:C:T	2	61492337	C	T	DelMissense	p.Glu571Lys:p.Glu571Lys:p.Glu571Lys	3.3 (2.5, 4)	9.71e-18	+	418443|6|0	NA|NA|NA	7.2e-06	6	2:61492337:C:T	1	+	NA	Lymphocyte count (30120),Lymphocyte percentage (30180),ICD10 C91.1: Chronic lymphocytic leukemia of B-cell type,Type of Cancer: Chronic lymphocytic leukemia of B-cell type (40006)	4	3.2 (2.4,3.9)	5.4e-17	Yes	NA	NA	NA	NA	NA	NA	NA	NA	NA	30120_Lymphocyte_count_inst_mean__RINT	NA	No	NA	NA
ARHGAP25	Monocyte count (30130)	Result of "Monocytes Number" assay, performed on blood sample, obtained from UK Biobank assessment centre visit. Monocyte count is the proportion of ( monoctyes / 100 ) x white blood cell count.	QT	2:68813372:G:A	2	68813372	G	A	DelMissense	p.Glu246Lys:p.Glu247Lys:p.Glu247Lys:p.Glu254Lys:p.Glu214Lys	0.11 (0.085, 0.13)	8.07e-21	+	412328|6103|18	NA|NA|NA	0.0073	6139	2:68813372:G:A, M3.1	2	+, +	NA	Monocyte count (30130),Monocyte percentage (30190)	2	0.084 (0.05,0.12)	1.1e-06	No	Monocytes_Med_LabValue__RINT	101419	NA	0.0709217	0.0258426	0.00606262	1250	Yes	0.986	30130_Monocyte_count_inst_mean__RINT	WholeBlood,SmallIntestine-TerminalIleum	No	NA	NA
ANTXR1	Impedance of arm right (23109)	Body composition estimation by impedance measurement. Impedance of right arm, oh Measured impedance of right arm. Range 150 - 1200 (ohms) in 1 (ohms) increments.	QT	M3.01	2	69013499	ref	M3.01	Burden	NA	-0.15 (-0.19, -0.12)	7.76e-19	-	422553|1439|0	NA|NA|NA	0.0017	1439	M3.01, M3.1	2	-, -	Impedance of arm right (23109),Impedance of arm left (23110),Impedance of whole body (23106)	NA	3	-0.15 (-0.18,-0.11)	2.4e-17	Yes	NA	NA	NA	NA	NA	NA	NA	NA	NA	23109_Impedance_of_arm_right_inst_mean__RINT	Artery-Coronary	No	NA	NA
CNNM4	Calcium (30680)	Measured by Arsenazo III analysis on a Beckman Coulter AU5800	QT	M3.001	2	96760999	ref	M3.001	Burden	NA	0.26 (0.19, 0.33)	5.85e-14	+	377478|768|0	NA|NA|NA	0.001	768	M3.001, M3.01, M3.1	3	+, +, +	NA	Calcium (30680)	1	0.28 (0.21,0.35)	3.5e-16	Yes	Calcium_Med_LabValue__RINT	115616	NA	0.243127	0.058398	3.14e-05	257	Yes	0.9795	30680_Calcium_inst_mean__RINT	Colon-Transverse	No	NA	NA
CNNM3	Standing height (50)	Standing height was measured using a Seca 202 device	QT	M3.01	2	96816277	ref	M3.01	Burden	NA	0.13 (0.094, 0.17)	7.39e-12	+	429153|917|0	NA|NA|NA	0.0011	917	M3.01, M3.1	2	+, +	NA	Standing height (50)	1	0.13 (0.089,0.16)	2.2e-11	No	NA	NA	NA	NA	NA	NA	NA	NA	NA	50_Standing_height_inst_mean__RINT	NA	No	NA	NA
FBLN7	Sitting height (20015)	Distance from rump to crown when sitting, calculated as the difference between ~F51~ and ~F3077~.	QT	2:112165024:C:G	2	112165024	C	G	DelMissense	p.Pro87Ala:p.Pro87Ala:p.Pro87Ala:p.Pro87Ala	0.072 (0.052, 0.092)	1.84e-12	+	424876|4226|3	NA|NA|NA	0.0049	4232	2:112165024:C:G	1	+	NA	Sitting height (20015)	1	0.075 (0.055,0.095)	3e-13	Yes	NA	NA	NA	NA	NA	NA	NA	NA	NA	20015_Sitting_height_inst_mean__RINT	NA	No	NA	NA
CKAP2L	Mean platelet thrombocyte volume (30100)	Result of "Mean Platelet Volume" assay, performed on blood sample, obtained from UK Biobank assessment centre visit. Mean Platelet Volume is the average volume of individual platelets derived from the platelet histogram.	QT	M1.001	2	112738822	ref	M1.001	Burden	NA	-0.5 (-0.59, -0.4)	3.92e-25	-	418873|311|0	NA|NA|NA	0.00037	311	M1.001, M1.01, M1.1, M3.001, M3.01, M3.1, M1.0001	7	-, -, -, -, -, -, -	Mean platelet thrombocyte volume (30100)	NA	1	-0.49 (-0.58,-0.4)	2.1e-24	Yes	NA	NA	NA	NA	NA	NA	NA	NA	NA	30100_Mean_platelet_thrombocyte_volume_inst_mean__RINT	Cells-Transformedfibroblasts,Cells-EBV-transformedlymphocytes	No	NA	NA
CXCR4	White blood cell leukocyte count (30000)	Result of "White Blood Cell Count" assay, performed on blood sample, obtained from UK Biobank assessment centre visit. White blood count is the number of leukocytes. Analyser operating range was 0 to 9x10^11 cells/Litre. Typical reference range is 3.5x10^9 to 9.6x10^9 cells/Litre.	QT	M3.001	2	136114868	ref	M3.001	Burden	NA	0.47 (0.37, 0.57)	9.08e-21	+	418843|345|0	NA|NA|NA	0.00041	345	M3.001, M3.01, M3.1, M3.0001	4	+, +, +, +	NA	White blood cell leukocyte count (30000),Neutrophil count (30140),Monocyte count (30130)	3	0.45 (0.35,0.55)	2.8e-19	Yes	Leukocytes_Med_LabValue__RINT	115482	NA	0.333479	0.0976511	0.000637816	91	Yes	0.998	30000_White_blood_cell_leukocyte_count_inst_mean__RINT	WholeBlood,SmallIntestine-TerminalIleum	Yes	NA	NA
ACVR1C	Birth weight (20022)	Participants were asked to enter their own birth-weight. The weight could be entered either in Kg or in Imperial pounds+ounces. Values entered as Imperial units are held in ~F121~ and ~F122~, and their values have been converted into Kg and incorporated into this field.	QT	M3.1	2	157533917	ref	M3.1	Burden	NA	0.3 (0.24, 0.35)	2.28e-29	+	245663|1353|0	NA|NA|NA	0.0027	1353	M3.1, 2:157550353:A:G	2	+, +	NA	Birth weight (20022)	1	0.29 (0.24,0.34)	7.4e-29	Yes	NA	NA	NA	NA	NA	NA	NA	NA	NA	20022_Birth_weight_inst_mean__RINT	Adipose-Visceral-Omentum,Breast-MammaryTissue,Adipose-Subcutaneous	No	SNP	2:157550353:A:G
LY75-CD302	Platelet crit (30090)	Result of "Platelet Crit" assay, performed on blood sample, obtained from UK Biobank assessment centre visit. Platelet Crit is a computed value that represents the platelet packed cell volume.	QT	M1.1	2	159771850	ref	M1.1	Burden	NA	0.16 (0.14, 0.19)	1.37e-28	+	415474|3584|2	NA|NA|NA	0.0043	3588	M1.1, M3.1, 2:159858447:C:T	3	+, +, +	NA	Platelet crit (30090),Platelet count (30080)	2	0.15 (0.12,0.18)	3.1e-26	Yes	NA	NA	NA	NA	NA	NA	NA	NA	NA	30090_Platelet_crit_inst_mean__RINT	NA	No	NA	NA
LY75	Platelet crit (30090)	Result of "Platelet Crit" assay, performed on blood sample, obtained from UK Biobank assessment centre visit. Platelet Crit is a computed value that represents the platelet packed cell volume.	QT	M3.1	2	159805043	ref	M3.1	Burden	NA	0.18 (0.15, 0.21)	1.14e-32	+	415720|3338|2	NA|NA|NA	0.004	3342	M3.1, M1.1, 2:159858447:C:T	3	+, +, +	NA	Platelet crit (30090),Platelet count (30080)	2	0.17 (0.14,0.2)	4.5e-30	Yes	NA	NA	NA	NA	NA	NA	NA	NA	NA	30090_Platelet_crit_inst_mean__RINT	Cells-EBV-transformedlymphocytes	No	NA	NA
G6PC2	Glucose (30740)	Measured by hexokinase analysis on a Beckman Coulter AU5800	QT	M3.1	2	168901331	ref	M3.1	Burden	NA	-0.26 (-0.28, -0.24)	9.56e-172	-	367010|10910|28	NA|NA|NA	0.015	10966	M3.1, 2:168907631:A:C, M1.1, 2:168907858:C:T, 2:168906752:C:T, 2:168907981:T:C	6	-, -, -, -, -, -	Glucose (30740),Glycated haemoglobin HbA1c (30750)	NA	2	-0.21 (-0.23,-0.19)	6e-97	Yes	Glucose_Med_LabValue__RINT	87333	NA	-0.18575	0.0167881	1.87e-28	3007	Yes	1	30740_Glucose_inst_mean__RINT	Pancreas	No	SNP	2:168907631:A:C
ABCB11	Alkaline phosphatase (30610)	Measured by AMP(IFCC) analysis on a Beckman Coulter AU5800	QT	M3.01	2	168923621	ref	M3.01	Burden	NA	0.26 (0.22, 0.3)	9.47e-43	+	409914|2171|1	NA|NA|NA	0.0026	2173	M3.01, M3.1, M3.001, M3.0001, M1.001, M1.01, M1.1, M1.0001, 2:168990819:T:C	9	+, +, +, +, +, +, +, +, +	Gamma glutamyltransferase (30730)	Alkaline phosphatase (30610)	2	0.26 (0.23,0.3)	2e-44	Yes	AlkalinePhosphatase_Med_LabValue__RINT	108268	NA	0.274495	0.0353016	7.5e-15	695	Yes	1	30610_Alkaline_phosphatase_inst_mean__RINT	Colon-Transverse,Breast-MammaryTissue,Liver,Adipose-Subcutaneous	No	NA	NA
LRP2	Creatinine (30700)	Measured by enzymatic analysis on a Beckman Coulter AU5800	QT	M3.001	2	169128662	ref	M3.001	Burden	NA	-0.16 (-0.18, -0.14)	5.04e-50	-	406944|4937|0	NA|NA|NA	0.006	4937	M3.001, M3.0001, M3.1, M3.01, M1.001, M3.singleton, M1.0001, M1.01, M1.1, M1.singleton	10	-, -, -, -, -, -, -, -, -, -	Creatinine (30700),Cystatin C (30720)	Urate (30880)	3	-0.16 (-0.18,-0.14)	2.2e-49	Yes	Creatinine_Med_LabValue__RINT	115985	NA	-0.113237	0.0215089	1.4e-07	1328	Yes	1	30700_Creatinine_inst_mean__RINT	Kidney-Cortex,Thyroid,Brain-Spinalcord-cervicalc-1	No	NA	NA
PDE11A	IGF 1 (30770)	Measured by CLIA analysis on a DiaSorin Ltd. LIASON XL	QT	M3.1	2	177629406	ref	M3.1	Burden	NA	0.053 (0.038, 0.069)	1.65e-11	+	396887|13020|19	NA|NA|NA	0.016	13058	M3.1	1	+	NA	IGF 1 (30770)	1	0.049 (0.034,0.065)	5.1e-10	No	NA	NA	NA	NA	NA	NA	NA	NA	NA	30770_IGF_1_inst_mean__RINT	Muscle-Skeletal,Prostate	No	NA	NA
TTN	ICD10 I42.0: Dilated cardiomyopathy	Dilated cardiomyopathy	BT	M1.0001	2	178527011	ref	M1.0001	Burden	NA	14 (10, 20)	2.64e-56	+	784|74|0	384708|2364|0	0.0031	2438	M1.0001, M3.0001, M1.001, M3.001, M1.01, M1.1, M3.01, M3.1, M1.singleton, M3.singleton	10	+, +, +, +, +, +, +, +, +, +	Arm predicted mass right (23122),Arm fat free mass right (23121),Trunk fat free mass (23129),Trunk predicted mass (23130),Whole body fat free mass (23101),Whole body water mass (23102),Arm fat free mass left (23125),Arm predicted mass left (23126),Sitting height (20015),Basal metabolic rate (23105),Leg fat free mass right (23113),Leg predicted mass right (23114),Hand grip strength left (46),Hand …	ICD10 I42.0: Dilated cardiomyopathy,ICD10 I42: Cardiomyopathy,Pulse rate automated reading (102),Impedance of arm right (23109),ICD10 I48: Atrial fibrillation and flutter,ICD10 I50: Heart failure,HF (RGC),Impedance of arm left (23110),Impedance of whole body (23106),Pulse rate (4194),ICD10 I50.0: Congestive heart failure (I50.0),Non cancer illness code self reported - atrial fibrillation/ICD10 I4…	48	14 (10,20)	3.4e-56	Yes	NA	NA	NA	NA	NA	NA	NA	NA	NA	Phe10_I420__BIN	Muscle-Skeletal,Heart-LeftVentricle	No	NA	NA
MSTN	Creatinine (30700)	Measured by enzymatic analysis on a Beckman Coulter AU5800	QT	M3.1	2	190057257	ref	M3.1	Burden	NA	0.11 (0.079, 0.14)	9.12e-14	+	409096|2783|2	NA|NA|NA	0.0034	2787	M3.1	1	+	NA	Creatinine (30700)	1	0.11 (0.077,0.13)	1.3e-13	Yes	Creatinine_Med_LabValue__RINT	115985	NA	0.0809734	0.0277242	0.00349273	796	Yes	0.9274	30700_Creatinine_inst_mean__RINT	Cells-Transformedfibroblasts	No	NA	NA
SDPR	Mean platelet thrombocyte volume (30100)	Result of "Mean Platelet Volume" assay, performed on blood sample, obtained from UK Biobank assessment centre visit. Mean Platelet Volume is the average volume of individual platelets derived from the platelet histogram.	QT	M1.001	2	191835922	ref	M1.001	Burden	NA	-0.6 (-0.73, -0.47)	2.27e-19	-	419022|162|0	NA|NA|NA	0.00019	162	M1.001, M1.01, M1.1, 2:191836341:CT:C, M3.01, M3.1	6	-, -, -, -, -, -	Mean platelet thrombocyte volume (30100)	NA	1	-0.53 (-0.66,-0.4)	1.4e-15	Yes	NA	NA	NA	NA	NA	NA	NA	NA	NA	30100_Mean_platelet_thrombocyte_volume_inst_mean__RINT	NA	No	NA	NA
SF3B1	Red blood cell erythrocyte count (30010)	Result of "Red Blood Cell Count" assay, performed on blood sample, obtained from UK Biobank assessment centre visit. Red blood cells is the number of erythrocytes. Analyser operating range was 0 to 2x10^13 cells/Litre. Typical reference range is 3.9x10^12 to 5.5x10^12 cells/Litre.	QT	2:197402110:T:C	2	197402110	T	C	DelMissense	p.Lys700Glu	-1.3 (-1.5, -1.2)	1.16e-47	-	419119|72|0	NA|NA|NA	8.6e-05	72	2:197402110:T:C, M3.001, M3.01, M3.1	4	-, -, -, -	Red blood cell erythrocyte count (30010),Haemoglobin concentration (30020),Haematocrit percentage (30030),Neutrophil percentage (30200)	Mean corpuscular volume (30040),Red blood cell erythrocyte distribution width (30070),Mean sphered cell volume (30270),Mean corpuscular haemoglobin (30050),ICD10 C91.1: Chronic lymphocytic leukemia of B-cell type,ICD10 C91: Lymphoid leukemia,Mean reticulocyte volume (30260),Type of Cancer: Chronic lymphocytic leukemia of B-cell type (40006),Lymphocyte percentage (30180),Type of Cancer: Lymphoid l…	15	-1.3 (-1.5,-1.2)	1.2e-48	Yes	RBC_Med_LabValue__RINT	115334	NA	-0.958001	0.0910904	7.21e-26	87	Yes	1	30010_Red_blood_cell_erythrocyte_count_inst_mean__RINT	NA	No	NA	NA
CRYGD	started wearing glasses contacts after 40 (RGC)	NA	QT	2:208121822:C:T	2	208121822	C	T	DelMissense	p.Val126Met	-0.23 (-0.29, -0.17)	1.34e-14	-	181090|917|0	NA|NA|NA	0.0025	917	2:208121822:C:T	1	-	started wearing glasses contacts after 40 (RGC)	NA	1	-0.23 (-0.29,-0.17)	1.4e-14	Yes	NA	NA	NA	NA	NA	NA	NA	NA	NA	RGC_started_wearing_glasses_contacts_after_40__RINT	Ovary	No	NA	NA
CXCR2	Neutrophil count (30140)	Result of "Neutrophils Number" assay, performed on blood sample, obtained from UK Biobank assessment centre visit. Neutrophils count is the proportion of ( neutrophils / 100 ) x white blood cell count.	QT	M3.001	2	218134801	ref	M3.001	Burden	NA	-0.5 (-0.6, -0.4)	2.03e-22	-	418114|335|0	NA|NA|NA	0.0004	335	M3.001, M3.01, M3.1, 2:218135231:C:T, M3.0001	5	-, -, -, -, -	Neutrophil count (30140),White blood cell leukocyte count (30000),Neutrophil percentage (30200)	NA	3	-0.5 (-0.6,-0.4)	1.1e-22	Yes	Neutrphils_Med_LabValue__RINT	87654	NA	-0.221486	0.114676	0.0534323	69	Yes	0.9919	30140_Neutrophill_count_inst_mean__RINT	WholeBlood	No	SNP	2:218135231:C:T
IHH	Standing height (50)	Standing height was measured using a Seca 202 device	QT	M3.01	2	219055206	ref	M3.01	Burden	NA	-0.26 (-0.31, -0.22)	4.6e-31	-	429410|659|1	NA|NA|NA	0.00077	661	M3.01, M3.1, M3.0001, M3.001, M1.0001, M1.001, M1.01, M1.1, M3.singleton, M1.singleton	10	-, -, -, -, -, -, -, -, -, -	Standing height (50),Forced expiratory volume in 1 second FEV1 predicted (20153)	NA	2	-0.25 (-0.29,-0.21)	1.4e-29	Yes	NA	NA	NA	NA	NA	NA	NA	NA	NA	50_Standing_height_inst_mean__RINT	Stomach,Uterus,Colon-Transverse,SmallIntestine-TerminalIleum	No	NA	NA
IRS1	Trunk fat free mass (23129)	Body composition estimation by impedance measurement. Trunk fat free mass. Trunk fat free mass in Kg, 0.1 increments.	QT	M1.001	2	226795009	ref	M1.001	Burden	NA	-0.5 (-0.59, -0.41)	1.9e-25	-	423224|140|0	NA|NA|NA	0.00017	140	M1.001, M1.01, M1.1, 2:226796947:G:GC	4	-, -, -, -	Trunk fat free mass (23129),Trunk predicted mass (23130),Standing height (50),Whole body fat free mass (23101),Arm predicted mass right (23122),Whole body water mass (23102),Arm fat free mass right (23121),Basal metabolic rate (23105),Arm predicted mass left (23126),Arm fat free mass left (23125),Leg fat free mass right (23113),Leg predicted mass right (23114),Leg fat free mass left (23117),Leg p…	NA	17	-0.47 (-0.56,-0.37)	9e-23	Yes	NA	NA	NA	NA	NA	NA	NA	NA	NA	23129_Trunk_fat_free_mass_inst_mean__RINT	NA	No	NA	NA
COL4A4	Urinary AlbuminCreatinine Ratio (RGC)	Urinary albumin to creatinine ratio	QT	M1.01	2	227007324	ref	M1.01	Burden	NA	0.89 (0.8, 0.98)	8.39e-85	+	125952|447|0	NA|NA|NA	0.0018	447	M1.01, M1.1, M3.01, M3.1, 2:227052367:G:C, M1.0001, M3.0001, M1.001, M3.001	9	+, +, +, +, +, +, +, +, +	NA	Urinary AlbuminCreatinine Ratio (RGC),ICD10 R31: Hematuria,Microalbumin in urine (30500),Urate (30880)	4	0.88 (0.79,0.97)	2.5e-84	Yes	NA	NA	NA	NA	NA	NA	NA	NA	NA	RGC_Urinary_AlbuminCreatinine_Ratio__RINT	Kidney-Cortex	No	SNP	2:227052367:G:C
COL4A3	Urinary AlbuminCreatinine Ratio (RGC)	Urinary albumin to creatinine ratio	QT	M3.01	2	227164726	ref	M3.01	Burden	NA	0.26 (0.21, 0.31)	2.62e-22	+	125103|1296|0	NA|NA|NA	0.0051	1296	M3.01, M3.001, M3.0001, M3.1	4	+, +, +, +	NA	Urinary AlbuminCreatinine Ratio (RGC),Microalbumin in urine (30500),ICD10 R31: Hematuria,Urea (30670)	4	0.26 (0.21,0.31)	3.8e-22	Yes	NA	NA	NA	NA	NA	NA	NA	NA	NA	RGC_Urinary_AlbuminCreatinine_Ratio__RINT	Kidney-Cortex	No	SNP	2:227277511:G:A
PRSS56	6mm weak meridian right (5098)	This is the weak meridian of keratometry results taken at 6mm for the right eye	QT	M1.01	2	232520598	ref	M1.01	Burden	NA	0.49 (0.35, 0.62)	6.11e-12	+	90725|162|0	NA|NA|NA	0.00089	162	M1.01, M1.1, M3.01, M3.1	4	+, +, +, +	NA	6mm weak meridian right (5098),3mm weak meridian right (5099),3mm weak meridian left (5096),6mm weak meridian left (5097)	4	0.48 (0.35,0.61)	2e-12	Yes	NA	NA	NA	NA	NA	NA	NA	NA	NA	5098_6mm_weak_meridian_right_inst_mean__RINT	Brain-Hypothalamus,Muscle-Skeletal,Brain-Substantianigra	No	NA	NA
SAG	Total bilirubin (30840)	Measured by photometric colour analysis on a Beckman Coulter AU5800	QT	2:233320822:C:T	2	233320822	C	T	DelMissense	p.Thr125Met	-0.16 (-0.2, -0.13)	1.11e-20	-	406916|2814|6	NA|NA|NA	0.0034	2826	2:233320822:C:T	1	-	Total bilirubin (30840),Direct bilirubin (30660)	NA	2	0.0034 (-0.026,0.033)	0.821	No	Bilirubin_total_Med_LabValue__RINT	108358	NA	-0.175924	0.029672	3.05e-09	874	Yes	0.9998	30840_Total_bilirubin_inst_mean__RINT	Brain-Nucleusaccumbens-basalganglia,Skin-NotSunExposed-Suprapubic	No	NA	NA
DGKD	Total bilirubin (30840)	Measured by photometric colour analysis on a Beckman Coulter AU5800	QT	2:233449298:C:T	2	233449298	C	T	DelMissense	p.Arg604Trp:p.Arg560Trp	-0.33 (-0.38, -0.28)	8.81e-39	-	408914|1359|0	NA|NA|NA	0.0017	1359	2:233449298:C:T, 2:233468539:C:T, M3.1	3	-, +, -	Total bilirubin (30840),Direct bilirubin (30660),Calcium (30680)	NA	3	-0.056 (-0.098,-0.015)	0.0082	No	Bilirubin_total_Med_LabValue__RINT	108356	NA	-0.197573	0.0633243	0.00180838	191	Yes	0.9993	30840_Total_bilirubin_inst_mean__RINT	NA	No	NA	NA
USP40	Total bilirubin (30840)	Measured by photometric colour analysis on a Beckman Coulter AU5800	QT	2:233496775:C:T	2	233496775	C	T	DelMissense	p.Gly936Arg:p.Gly924Arg:p.Gly100Arg:p.Gly924Arg	0.55 (0.43, 0.67)	1.26e-18	+	410209|222|0	NA|NA|NA	0.00027	222	2:233496775:C:T, 2:233554523:C:A	2	+, -	NA	Total bilirubin (30840)	1	0.008 (-0.095,0.11)	0.879	No	Bilirubin_total_Med_LabValue__RINT	108299	NA	0.564073	0.147773	0.000135001	35	Yes	0.9575	30840_Total_bilirubin_inst_mean__RINT	NA	No	NA	NA
UGT1A8	Total bilirubin (30840)	Measured by photometric colour analysis on a Beckman Coulter AU5800	QT	M3.001	2	233617707	ref	M3.001	Burden	NA	0.48 (0.42, 0.54)	2.14e-54	+	409520|911|0	NA|NA|NA	0.0011	911	M3.001, M3.01, M3.1, M3.0001	4	+, +, +, +	NA	Total bilirubin (30840),Direct bilirubin (30660),ICD10 E80: Disorders of porphyrin and bilirubin metabolism	3	0.54 (0.49,0.59)	3.4e-96	Yes	Bilirubin_total_Med_LabValue__RINT	108358	NA	0.323144	0.0529853	1.07e-09	273	Yes	1	30840_Total_bilirubin_inst_mean__RINT	NA	No	NA	NA
UGT1A10	Total bilirubin (30840)	Measured by photometric colour analysis on a Beckman Coulter AU5800	QT	M3.01	2	233636522	ref	M3.01	Burden	NA	0.42 (0.38, 0.47)	3.06e-90	+	408496|1933|2	NA|NA|NA	0.0024	1937	M3.01, M3.1, M3.001, M1.01, M1.1, 2:233637146:G:A	6	+, +, +, +, +, +	NA	Total bilirubin (30840),Direct bilirubin (30660)	2	0.3 (0.26,0.33)	2.3e-62	Yes	Bilirubin_total_Med_LabValue__RINT	108358	NA	0.240139	0.0389218	6.84e-10	507	Yes	1	30840_Total_bilirubin_inst_mean__RINT	Colon-Transverse,Esophagus-Mucosa,SmallIntestine-TerminalIleum	No	NA	NA
UGT1A9	Total bilirubin (30840)	Measured by photometric colour analysis on a Beckman Coulter AU5800	QT	M3.001	2	233671934	ref	M3.001	Burden	NA	0.52 (0.47, 0.58)	6.58e-74	+	409390|1041|0	NA|NA|NA	0.0013	1041	M3.001, M3.01, M3.1, M1.001, M1.01, M1.1	6	+, +, +, +, +, +	NA	Total bilirubin (30840),Direct bilirubin (30660)	2	0.48 (0.43,0.53)	3.6e-88	Yes	Bilirubin_total_Med_LabValue__RINT	108358	NA	0.396722	0.055037	5.67e-13	253	Yes	1	30840_Total_bilirubin_inst_mean__RINT	NA	No	NA	NA
UGT1A7	Total bilirubin (30840)	Measured by photometric colour analysis on a Beckman Coulter AU5800	QT	M3.001	2	233681937	ref	M3.001	Burden	NA	0.46 (0.4, 0.52)	2.98e-53	+	409462|969|0	NA|NA|NA	0.0012	969	M3.001, M3.01, M3.1	3	+, +, +	NA	Total bilirubin (30840),Direct bilirubin (30660)	2	0.51 (0.46,0.56)	1.4e-92	Yes	Bilirubin_total_Med_LabValue__RINT	108358	NA	0.329164	0.0549339	2.07e-09	254	Yes	1	30840_Total_bilirubin_inst_mean__RINT	Esophagus-Mucosa,MinorSalivaryGland	No	NA	NA
UGT1A6	Total bilirubin (30840)	Measured by photometric colour analysis on a Beckman Coulter AU5800	QT	M3.001	2	233693004	ref	M3.001	Burden	NA	0.5 (0.45, 0.56)	1.9e-62	+	409493|938|0	NA|NA|NA	0.0011	938	M3.001, M3.01, M3.1, M1.001, M1.01, M1.1, M3.0001	7	+, +, +, +, +, +, +	NA	Total bilirubin (30840),Direct bilirubin (30660)	2	0.54 (0.49,0.59)	5.6e-98	Yes	Bilirubin_total_Med_LabValue__RINT	108358	NA	0.345224	0.0533799	9.98e-11	269	Yes	1	30840_Total_bilirubin_inst_mean__RINT	Kidney-Cortex,Liver,Stomach,Bladder	No	NA	NA
UGT1A5	Total bilirubin (30840)	Measured by photometric colour analysis on a Beckman Coulter AU5800	QT	M3.001	2	233712991	ref	M3.001	Burden	NA	0.44 (0.38, 0.5)	2.78e-52	+	409412|1019|0	NA|NA|NA	0.0012	1019	M3.001, M3.01, M3.1, M1.001	4	+, +, +, +	NA	Total bilirubin (30840),Direct bilirubin (30660)	2	0.5 (0.45,0.55)	7.4e-93	Yes	Bilirubin_total_Med_LabValue__RINT	108358	NA	0.344636	0.0516904	2.61e-11	287	Yes	1	30840_Total_bilirubin_inst_mean__RINT	NA	No	NA	NA
UGT1A4	Total bilirubin (30840)	Measured by photometric colour analysis on a Beckman Coulter AU5800	QT	M3.001	2	233718820	ref	M3.001	Burden	NA	0.5 (0.44, 0.57)	1.67e-58	+	409556|875|0	NA|NA|NA	0.0011	875	M3.001, M3.01, M3.1, M1.001	4	+, +, +, +	NA	Total bilirubin (30840),Direct bilirubin (30660),ICD10 E80: Disorders of porphyrin and bilirubin metabolism	3	0.56 (0.51,0.61)	6.2e-101	Yes	Bilirubin_total_Med_LabValue__RINT	108358	NA	0.38723	0.0542961	9.9e-13	260	Yes	1	30840_Total_bilirubin_inst_mean__RINT	Liver	No	NA	NA
UGT1A3	Total bilirubin (30840)	Measured by photometric colour analysis on a Beckman Coulter AU5800	QT	M3.001	2	233729126	ref	M3.001	Burden	NA	0.5 (0.44, 0.56)	5.02e-61	+	409496|935|0	NA|NA|NA	0.0011	935	M3.001, M1.001, M3.01, M3.1, M3.0001	5	+, +, +, +, +	NA	Total bilirubin (30840),Direct bilirubin (30660)	2	0.54 (0.49,0.59)	1.1e-100	Yes	Bilirubin_total_Med_LabValue__RINT	108358	NA	0.384241	0.0547146	2.18e-12	256	Yes	1	30840_Total_bilirubin_inst_mean__RINT	NA	No	NA	NA
UGT1A1	Total bilirubin (30840)	Measured by photometric colour analysis on a Beckman Coulter AU5800	QT	M3.001	2	233760287	ref	M3.001	Burden	NA	0.58 (0.52, 0.64)	2.05e-76	+	409567|864|0	NA|NA|NA	0.0011	864	M3.001, M3.01, M3.1, M1.001, M1.01, M1.1, M3.0001, M1.0001	8	+, +, +, +, +, +, +, +	NA	Total bilirubin (30840),Direct bilirubin (30660),ICD10 E80: Disorders of porphyrin and bilirubin metabolism	3	0.64 (0.59,0.69)	8.6e-129	Yes	Bilirubin_total_Med_LabValue__RINT	108358	NA	0.432095	0.0572363	4.38e-14	234	Yes	1	30840_Total_bilirubin_inst_mean__RINT	Bladder,Liver	No	NA	NA
MROH2A	Direct bilirubin (30660)	Measured by DPD analysis on a Beckman Coulter AU5800	QT	M1.1	2	233779358	ref	M1.1	Burden	NA	-0.13 (-0.16, -0.094)	1.45e-13	-	348872|2796|3	NA|NA|NA	0.004	2802	M1.1, M3.1	2	-, -	Direct bilirubin (30660),Total bilirubin (30840)	NA	2	-0.021 (-0.051,0.0092)	0.175	No	Bilirubin_total_Med_LabValue__RINT	108358	NA	-0.0545398	0.0246998	0.0272366	1262	Yes	0.994	30660_Direct_bilirubin_inst_mean__RINT	Liver,Thyroid	No	INDEL	2:233816867:C:CCA
TRPM8	Total bilirubin (30840)	Measured by photometric colour analysis on a Beckman Coulter AU5800	QT	2:233970266:C:T	2	233970266	C	T	DelMissense	p.Thr732Ile	0.27 (0.22, 0.32)	5.97e-26	+	408638|1301|2	NA|NA|NA	0.0016	1305	2:233970266:C:T, M3.1	2	+, +	NA	Total bilirubin (30840),Direct bilirubin (30660)	2	-0.031 (-0.073,0.012)	0.157	No	Bilirubin_total_Med_LabValue__RINT	108358	NA	0.278939	0.0567565	8.89e-07	238	Yes	0.9974	30840_Total_bilirubin_inst_mean__RINT	Prostate,Liver	Yes	NA	NA
COL6A3	Corneal resistance factor left (5265)	corneal resistance factor for left eye	QT	2:237388132:TC:T	2	237388132	TC	T	pLOF	p.Gly254fs:p.Gly48fs:p.Gly48fs:p.Gly48fs	-1.2 (-1.5, -0.91)	7.21e-15	-	105660|37|0	NA|NA|NA	0.00018	37	2:237388132:TC:T	1	-	Corneal resistance factor left (5265),Corneal hysteresis left (5264)	NA	2	-1.2 (-1.5,-0.87)	1.9e-14	Yes	NA	NA	NA	NA	NA	NA	NA	NA	NA	5265_Corneal_resistance_factor_left_inst_mean__RINT	Cells-Transformedfibroblasts	No	NA	NA
IL5RA	Eosinophil percentage (30210)	Result of "Eosinophils Percentage" assay, performed on blood sample, obtained from UK Biobank assessment centre visit. Eosinophils (Percentage) is calculated as the proportion of eosinophils in the leukocytes.	QT	3:3102704:C:T	3	3102704	C	T	DelMissense	p.Val67Met:p.Val67Met:p.Val67Met:p.Val67Met:p.Val67Met:p.Val67Met:p.Val67Met:p.Val67Met	0.13 (0.1, 0.16)	2.58e-16	+	415069|3363|10	NA|NA|NA	0.004	3383	3:3102704:C:T	1	+	NA	Eosinophil percentage (30210),Eosinophil count (30150)	2	0.095 (0.063,0.13)	3.4e-09	No	Eosinophils100_Med_LabValue__RINT	101190	NA	0.0739903	0.0408445	0.0700613	503	Yes	0.8842	30210_Eosinophill_percentage_inst_mean__RINT	FallopianTube	Yes	NA	NA
EDEM1	Alkaline phosphatase (30610)	Measured by AMP(IFCC) analysis on a Beckman Coulter AU5800	QT	M3.01	3	5187805	ref	M3.01	Burden	NA	0.31 (0.25, 0.36)	7.6e-28	+	411096|989|1	NA|NA|NA	0.0012	991	M3.01, M3.1, M3.001	3	+, +, +	NA	Alkaline phosphatase (30610)	1	0.3 (0.24,0.35)	8.5e-27	Yes	AlkalinePhosphatase_Med_LabValue__RINT	108268	NA	0.241124	0.0432948	2.56e-08	460	Yes	1	30610_Alkaline_phosphatase_inst_mean__RINT	Cells-EBV-transformedlymphocytes	No	NA	NA
PPARG	HDL cholesterol (30760)	Measured by enzyme immunoinhibition analysis on a Beckman Coulter AU5800	QT	M3.0001	3	12351592	ref	M3.0001	Burden	NA	-0.64 (-0.79, -0.5)	3.56e-19	-	378088|129|0	NA|NA|NA	0.00017	129	M3.0001, M3.001, M3.01, M3.1, M3.singleton	5	-, -, -, -, -	HDL cholesterol (30760),Apolipoprotein A (30630)	NA	2	-0.64 (-0.78,-0.5)	4.3e-18	Yes	HDL_Med_LabValue__RINT	93238	NA	-0.546172	0.139642	9.18e-05	37	Yes	0.9959	30760_HDL_cholesterol_inst_mean__RINT	Adipose-Subcutaneous,Bladder,Breast-MammaryTissue,Adipose-Visceral-Omentum	Yes	NA	NA
MLH1	ICD10 Z85.0: Personal history of malignant neoplasm of digestive organs	Personal history of malignant neoplasm of digestive organs	BT	M1.0001	3	36993547	ref	M1.0001	Burden	NA	62 (31, 120)	1.61e-31	+	6475|25|0	381383|33|0	7.5e-05	58	M1.0001, M1.001, M3.0001, M1.singleton, M3.singleton, M1.01, M1.1, M3.001	8	+, +, +, +, +, +, +, +	NA	ICD10 Z85.0: Personal history of malignant neoplasm of digestive organs,ICD10 Z08: Encounter for follow-up examination after completed treatment for malignant neoplasm,ICD10 Z08.0: Follow-up examination after surgery for malignant neoplasm (Z08.0),ICD10 Z85: Personal history of malignant neoplasm,ICD10 C18: Malignant neoplasm of colon,Type of Cancer: Malignant neoplasm of colon (40006),ICD10 Z80.…	14	63 (31,130)	1.5e-31	Yes	Phe10_Z850__BIN	1427	33898	27.8609	2.12699	0.11775	6	Yes	0.4917	Phe10_Z850__BIN	NA	No	NA	NA
PLCD1	Sitting height (20015)	Distance from rump to crown when sitting, calculated as the difference between ~F51~ and ~F3077~.	QT	M3.1	3	38007772	ref	M3.1	Burden	NA	-0.061 (-0.078, -0.045)	4.43e-13	-	423233|6845|2	NA|NA|NA	0.008	6849	M3.1	1	-	Sitting height (20015)	NA	1	-0.053 (-0.068,-0.037)	6.3e-11	No	NA	NA	NA	NA	NA	NA	NA	NA	NA	20015_Sitting_height_inst_mean__RINT	NA	No	NA	NA
MYD88	Lymphocyte count (30120)	Result of "Lymphocytes Number" assay, performed on blood sample, obtained from UK Biobank assessment centre visit. Lymphocyte count is the proportion of ( lymphoctyes / 100 ) x white blood cell count	QT	M1.001	3	38138661	ref	M1.001	Burden	NA	1 (0.86, 1.2)	5.73e-37	+	418312|137|0	NA|NA|NA	0.00016	137	M1.001, M3.001	2	+, +	Neutrophil percentage (30200)	Lymphocyte count (30120),Lymphocyte percentage (30180),ICD10 C91.1: Chronic lymphocytic leukemia of B-cell type,ICD10 C91: Lymphoid leukemia,Type of Cancer: Chronic lymphocytic leukemia of B-cell type (40006),Type of Cancer: Lymphoid leukemia (40006),White blood cell leukocyte count (30000)	8	1 (0.87,1.2)	3.6e-38	Yes	NA	NA	NA	NA	NA	NA	NA	NA	NA	30120_Lymphocyte_count_inst_mean__RINT	WholeBlood	No	NA	NA
GORASP1	ICD10 L72.1: Pilar and trichodermal cyst	Pilar and trichodermal cyst	BT	3:39103525:G:A	3	39103525	G	A	DelMissense	p.Ala31Val	2.2 (1.9, 2.7)	6.57e-20	+	5400|170|0	376762|5161|24	0.0069	5379	3:39103525:G:A	1	+	NA	ICD10 L72.1: Pilar and trichodermal cyst,ICD10 L72: Follicular cysts of skin and subcutaneous tissue	2	1.1 (0.9,1.3)	0.451	No	Phe10_L721__BIN	201	93588	3.78224	0.39677	0.000799793	1171	Yes	0.5249	Phe10_L721__BIN	NA	No	NA	NA
CCR3	Eosinophil count (30150)	Result of "Eosinophils Number" assay, performed on blood sample, obtained from UK Biobank assessment centre visit. Eosinophils count is the proportion of ( eosinophils / 100 ) x white blood cell count.	QT	3:46265822:A:G	3	46265822	A	G	DelMissense	p.Ile243Val:p.Ile222Val:p.Ile222Val:p.Ile222Val	0.24 (0.19, 0.3)	2.45e-16	+	415318|942|6	NA|NA|NA	0.0011	954	3:46265822:A:G, M3.1	2	+, +	NA	Eosinophil count (30150),Eosinophil percentage (30210)	2	0.23 (0.18,0.29)	1.8e-15	Yes	Eosinophils_Med_LabValue__RINT	100249	NA	0.205801	0.0759436	0.00673005	154	Yes	0.8818	30150_Eosinophill_count_inst_mean__RINT	WholeBlood	No	NA	NA
CCR2	Monocyte percentage (30190)	Result of "Monocytes Percentage" assay, performed on blood sample, obtained from UK Biobank assessment centre visit. Monocytes (percentage) is calculated as the proportion of monocytes in the leukocytes.	QT	M3.01	3	46357527	ref	M3.01	Burden	NA	-0.24 (-0.3, -0.19)	4.68e-19	-	417370|1084|0	NA|NA|NA	0.0013	1084	M3.01, M3.1, 3:46358273:T:A	3	-, -, -	Monocyte percentage (30190),Monocyte count (30130)	NA	2	-0.24 (-0.29,-0.19)	9e-19	Yes	NA	NA	NA	NA	NA	NA	NA	NA	NA	30190_Monocyte_percentage_inst_mean__RINT	Spleen,WholeBlood	No	NA	NA
NBEAL2	Platelet crit (30090)	Result of "Platelet Crit" assay, performed on blood sample, obtained from UK Biobank assessment centre visit. Platelet Crit is a computed value that represents the platelet packed cell volume.	QT	M3.0001	3	46979861	ref	M3.0001	Burden	NA	-0.2 (-0.25, -0.15)	5.99e-13	-	418056|1004|0	NA|NA|NA	0.0012	1004	M3.0001	1	-	Platelet crit (30090)	NA	1	-0.18 (-0.24,-0.13)	1.2e-11	Yes	NA	NA	NA	NA	NA	NA	NA	NA	NA	30090_Platelet_crit_inst_mean__RINT	WholeBlood	No	NA	NA
BSN	High light scatter reticulocyte percentage (30290)	Result of "High Light Scatter Reticulocytes Percentage" assay, performed on blood sample, obtained from UK Biobank assessment centre visit. High Light Scatter Reticulocytes (Percentage) is computed as: (HLR / Total Erythrocytes) x 100.	QT	M3.1	3	49554602	ref	M3.1	Burden	NA	-0.046 (-0.06, -0.033)	4.81e-12	-	391996|20308|30	NA|NA|NA	0.025	20368	M3.1	1	-	High light scatter reticulocyte percentage (30290),High light scatter reticulocyte count (30300)	NA	2	-0.016 (-0.029,-0.0027)	0.0183	No	NA	NA	NA	NA	NA	NA	NA	NA	NA	30290_High_light_scatter_reticulocyte_percentage_inst_mean__RINT	Brain-FrontalCortex-BA9,Brain-Cerebellum,Brain-CerebellarHemisphere	No	SNP	3:49654001:C:T
APEH	Red blood cell erythrocyte distribution width (30070)	Result of "Red Distribution Width" assay, performed on blood sample, obtained from UK Biobank assessment centre visit. Red blood cell Distribution Width is the size distribution spread of the erythrocyte population derived from the red blood cell histogram. It is the coefficient of variation (CV) expressed in % of the red blood cell size distribution.	QT	M3.001	3	49674401	ref	M3.001	Burden	NA	-0.31 (-0.38, -0.24)	4.2e-20	-	418438|754|0	NA|NA|NA	0.0009	754	M3.001, M3.01, M3.1, 3:49682709:T:C	4	-, -, -, -	Red blood cell erythrocyte distribution width (30070),Haemoglobin concentration (30020),Red blood cell erythrocyte count (30010),Haematocrit percentage (30030)	Glycated haemoglobin HbA1c (30750)	5	-0.31 (-0.38,-0.24)	2.2e-20	Yes	RDW_Med_LabValue__RINT	115121	NA	-0.283356	0.0544241	1.92e-07	279	Yes	0.9999	30070_Red_blood_cell_erythrocyte_distribution_width_inst_mean__RINT	NA	No	NA	NA
UBA7	Standing height (50)	Standing height was measured using a Seca 202 device	QT	3:49810371:C:T	3	49810371	C	T	DelMissense	p.Val509Met	0.06 (0.043, 0.077)	6.5e-12	+	424477|4453|15	NA|NA|NA	0.0052	4483	3:49810371:C:T	1	+	NA	Standing height (50)	1	0.027 (0.0099,0.044)	0.002	No	NA	NA	NA	NA	NA	NA	NA	NA	NA	50_Standing_height_inst_mean__RINT	NA	No	NA	NA
IFRD2	High light scatter reticulocyte percentage (30290)	Result of "High Light Scatter Reticulocytes Percentage" assay, performed on blood sample, obtained from UK Biobank assessment centre visit. High Light Scatter Reticulocytes (Percentage) is computed as: (HLR / Total Erythrocytes) x 100.	QT	M3.01	3	50288190	ref	M3.01	Burden	NA	0.41 (0.37, 0.45)	4.12e-104	+	409859|2473|2	NA|NA|NA	0.003	2477	M3.01, M3.1, M3.001, 3:50288823:G:A, 3:50289298:C:T, 3:50288861:C:T, M1.001, M1.01, M1.1	9	+, +, +, +, +, +, +, +, +	Mean reticulocyte volume (30260)	High light scatter reticulocyte percentage (30290),High light scatter reticulocyte count (30300),Reticulocyte percentage (30240),Reticulocyte count (30250),Immature reticulocyte fraction (30280)	6	0.39 (0.36,0.43)	6.7e-97	Yes	NA	NA	NA	NA	NA	NA	NA	NA	NA	30290_High_light_scatter_reticulocyte_percentage_inst_mean__RINT	NA	No	NA	NA
CYB561D2	Reticulocyte percentage (30240)	Result of "Reticulocytes Percentage" assay, performed on blood sample, obtained from UK Biobank assessment centre visit. Reticulocytes (Percentage) is the number of reticulocytes as a percentage of red blood cells.	QT	3:50353736:C:T	3	50353736	C	T	pLOF	p.Gln221*:p.Gln221*:p.Gln221*:p.Gln221*	0.12 (0.089, 0.15)	1.19e-13	+	408216|3298|10	NA|NA|NA	0.004	3318	3:50353736:C:T, M1.1, M3.1	3	+, +, +	NA	Reticulocyte percentage (30240),Reticulocyte count (30250),High light scatter reticulocyte percentage (30290)	3	0.07 (0.038,0.1)	2.1e-05	No	Reticulocytes_Med_LabValue__RINT	7696	NA	0.266127	0.131165	0.042464	52	Yes	0.1275	30240_Reticulocyte_percentage_inst_mean__RINT	NA	No	NA	NA
ACY1	IGF 1 (30770)	Measured by CLIA analysis on a DiaSorin Ltd. LIASON XL	QT	3:51988821:C:T	3	51988821	C	T	DelMissense	p.Arg353Cys:p.Arg318Cys:p.Arg288Cys:p.Arg281Cys:p.Arg353Cys:p.Arg318Cys	0.15 (0.12, 0.18)	5.26e-21	+	406204|3289|6	NA|NA|NA	0.004	3301	3:51988821:C:T, M3.1	2	+, +	NA	IGF 1 (30770)	1	0.15 (0.12,0.18)	8.1e-21	Yes	NA	NA	NA	NA	NA	NA	NA	NA	NA	30770_IGF_1_inst_mean__RINT	Liver,Kidney-Cortex,SmallIntestine-TerminalIleum	No	NA	NA
DNAH1	High light scatter reticulocyte percentage (30290)	Result of "High Light Scatter Reticulocytes Percentage" assay, performed on blood sample, obtained from UK Biobank assessment centre visit. High Light Scatter Reticulocytes (Percentage) is computed as: (HLR / Total Erythrocytes) x 100.	QT	3:52366791:G:T	3	52366791	G	T	DelMissense	p.Gly1890Val	0.26 (0.19, 0.33)	1.8e-13	+	411346|693|0	NA|NA|NA	0.00084	693	3:52366791:G:T	1	+	NA	High light scatter reticulocyte percentage (30290),High light scatter reticulocyte count (30300),Reticulocyte percentage (30240),Reticulocyte count (30250)	4	0.25 (0.18,0.32)	8.8e-13	Yes	NA	NA	NA	NA	NA	NA	NA	NA	NA	30290_High_light_scatter_reticulocyte_percentage_inst_mean__RINT	FallopianTube	No	NA	NA
STAB1	Total protein (30860)	Measured by biuret analysis on a Beckman Coulter AU5800	QT	M3.01	3	52495413	ref	M3.01	Burden	NA	0.11 (0.081, 0.13)	1.17e-15	+	372793|5169|2	NA|NA|NA	0.0068	5173	M3.01, M3.1, M3.001, M1.01	4	+, +, +, +	IGF 1 (30770)	Total protein (30860),Albumin (30600),Cholesterol (30690)	4	0.11 (0.081,0.13)	7.2e-16	Yes	NA	NA	NA	NA	NA	NA	NA	NA	NA	30860_Total_protein_inst_mean__RINT	Spleen	No	NA	NA
FLNB	Standing height (50)	Standing height was measured using a Seca 202 device	QT	M3.01	3	58008564	ref	M3.01	Burden	NA	-0.044 (-0.056, -0.032)	2.21e-13	-	420569|9496|5	NA|NA|NA	0.011	9506	M3.01, M1.001	2	-, -	Standing height (50)	NA	1	-0.04 (-0.051,-0.028)	2.5e-11	No	NA	NA	NA	NA	NA	NA	NA	NA	NA	50_Standing_height_inst_mean__RINT	NA	No	NA	NA
MITF	Hair colour natural before greying - Dark brown (1747)	ACE touchscreen question "What best describes your natural hair colour? (If your hair colour is grey, the colour before you went grey)" If the participant activated the Help button they were shown the message: If you are unsure, please select the colour closest to your natural adult hair colour or select Do not know.	BT	3:69964940:G:A	3	69964940	G	A	DelMissense	p.Glu419Lys:p.Glu312Lys:p.Glu318Lys:p.Glu256Lys:p.Glu367Lys:p.Glu403Lys:p.Glu425Lys:p.Glu418Lys	0.72 (0.67, 0.78)	7.11e-17	-	163277|1119|2	263177|2399|5	0.0041	3532	3:69964940:G:A, M3.1	2	-, -	Hair colour natural before greying - Dark brown (1747),Skin colour - Light olive (1717)	Cystatin C (30720),ICD10 C43: Malignant melanoma of skin,Type of Cancer: Malignant melanoma of skin (40006),Creatinine (30700)	6	0.7 (0.64,0.76)	6.5e-19	Yes	NA	NA	NA	NA	NA	NA	NA	NA	NA	1747_Hair_colour_natural_before_greying_4_Dark_brown_AnyInst__BIN	Cervix-Endocervix,Uterus,Cervix-Ectocervix	No	NA	NA
PROS1	VTE PE CC (RGC)	Cross-cohort ICD10-based definition	BT	M3.001	3	93874244	ref	M3.001	Burden	NA	6.4 (4.1, 9.8)	2.48e-17	+	5189|37|0	370799|431|0	0.00062	468	M3.001, M3.0001, M3.01, M3.1	4	+, +, +, +	NA	VTE PE CC (RGC),ICD10 I26: Pulmonary embolism,ICD10 I26.9: Pulmonary embolism without acute cor pulmonale,VTE Composite CC (RGC),TAG VTE CC (RGC)	5	6.5 (4.3,10)	1.3e-17	Yes	Phe10_I26__BIN	3467	117976	2.13434	0.483098	0.116562	154	Yes	0.9658	RGC_VTE_PE_CC__BIN	Artery-Aorta	No	NA	NA
LRRC58	Standing height (50)	Standing height was measured using a Seca 202 device	QT	3:120331309:G:A	3	120331309	G	A	DelMissense	p.Ser336Phe	0.38 (0.28, 0.48)	1.02e-14	+	429930|140|0	NA|NA|NA	0.00016	140	3:120331309:G:A	1	+	NA	Standing height (50)	1	0.35 (0.26,0.45)	3.2e-13	Yes	NA	NA	NA	NA	NA	NA	NA	NA	NA	50_Standing_height_inst_mean__RINT	NA	No	NA	NA
CASR	Calcium (30680)	Measured by Arsenazo III analysis on a Beckman Coulter AU5800	QT	M3.0001	3	122254189	ref	M3.0001	Burden	NA	0.86 (0.76, 0.96)	2.02e-62	+	377899|347|0	NA|NA|NA	0.00046	347	M3.0001, M3.001, M3.01, M3.1, M1.0001, M1.001, M1.01, M1.1, M3.singleton, M1.singleton	10	+, +, +, +, +, +, +, +, +, +	Phosphate (30810)	Calcium (30680)	2	0.85 (0.75,0.95)	8.3e-63	Yes	Calcium_Med_LabValue__RINT	115616	NA	0.857714	0.109547	4.89e-15	74	Yes	1	30680_Calcium_inst_mean__RINT	Thyroid,Kidney-Cortex	Yes	SNP	3:122254368:G:T
KALRN	Mean platelet thrombocyte volume (30100)	Result of "Mean Platelet Volume" assay, performed on blood sample, obtained from UK Biobank assessment centre visit. Mean Platelet Volume is the average volume of individual platelets derived from the platelet histogram.	QT	M1.1	3	124094837	ref	M1.1	Burden	NA	-0.45 (-0.49, -0.42)	8.87e-118	-	417291|1890|3	NA|NA|NA	0.0023	1896	M1.1, 3:124584849:C:T, M3.1	3	-, -, -	Mean platelet thrombocyte volume (30100)	Platelet count (30080)	2	-0.41 (-0.45,-0.37)	3.2e-87	Yes	NA	NA	NA	NA	NA	NA	NA	NA	NA	30100_Mean_platelet_thrombocyte_volume_inst_mean__RINT	NA	No	NA	NA
ALDH1L1	Creatinine (30700)	Measured by enzymatic analysis on a Beckman Coulter AU5800	QT	M3.1	3	126103790	ref	M3.1	Burden	NA	-0.05 (-0.064, -0.037)	1.76e-13	-	399343|12510|28	NA|NA|NA	0.015	12566	M3.1	1	-	Creatinine (30700)	NA	1	-0.044 (-0.057,-0.031)	9.1e-11	No	Creatinine_Med_LabValue__RINT	115985	NA	-0.0562992	0.0138583	4.86e-05	3242	Yes	0.8746	30700_Creatinine_inst_mean__RINT	NA	No	NA	NA
ABTB1	Red blood cell erythrocyte distribution width (30070)	Result of "Red Distribution Width" assay, performed on blood sample, obtained from UK Biobank assessment centre visit. Red blood cell Distribution Width is the size distribution spread of the erythrocyte population derived from the red blood cell histogram. It is the coefficient of variation (CV) expressed in % of the red blood cell size distribution.	QT	3:127677730:C:T	3	127677730	C	T	pLOF	p.Arg306*:p.Arg164*:p.Arg164*	-0.082 (-0.11, -0.059)	1.06e-11	-	413196|5790|26	NA|NA|NA	0.007	5842	3:127677730:C:T	1	-	Red blood cell erythrocyte distribution width (30070)	NA	1	-0.071 (-0.095,-0.048)	3e-09	No	RDW_Med_LabValue__RINT	115121	NA	-0.0368046	0.0252266	0.144576	1298	Yes	0.05	30070_Red_blood_cell_erythrocyte_distribution_width_inst_mean__RINT	WholeBlood	No	NA	NA
RASA2	Lymphocyte percentage (30180)	Result of "Lymphocytes Percentage" assay, performed on blood sample, obtained from UK Biobank assessment centre visit. Lymphocytes (Percentage) is calculated as the proportion of lymphocytes in the leukocytes.	QT	M3.001	3	141487083	ref	M3.001	Burden	NA	-0.25 (-0.31, -0.19)	1.15e-16	-	417484|970|0	NA|NA|NA	0.0012	970	M3.001, M3.01, M3.1, M3.0001, M1.001, M1.01, M1.1, M1.0001	8	-, -, -, -, -, -, -, -	Lymphocyte percentage (30180),Lymphocyte count (30120)	NA	2	-0.25 (-0.31,-0.19)	3.1e-17	Yes	Lymphocytes100_Med_LabValue__RINT	102034	NA	-0.189231	0.0608123	0.00185997	242	Yes	0.9792	30180_Lymphocyte_percentage_inst_mean__RINT	NA	No	NA	NA
ATR	Mean sphered cell volume (30270)	Result of "Mean Sphered Cells Volume" assay, performed on blood sample, obtained from UK Biobank assessment centre visit.	QT	M3.01	3	142449428	ref	M3.01	Burden	NA	-0.14 (-0.16, -0.11)	1.27e-19	-	408630|3700|4	NA|NA|NA	0.0045	3708	M3.01, M3.1	2	-, -	Mean sphered cell volume (30270),Mean reticulocyte volume (30260),Mean corpuscular volume (30040),Mean corpuscular haemoglobin (30050)	Red blood cell erythrocyte distribution width (30070)	5	-0.13 (-0.16,-0.11)	2e-19	Yes	NA	NA	NA	NA	NA	NA	NA	NA	NA	30270_Mean_sphered_cell_volume_inst_mean__RINT	NA	No	NA	NA
GYG1	Standing height (50)	Standing height was measured using a Seca 202 device	QT	M3.1	3	148991640	ref	M3.1	Burden	NA	-0.07 (-0.087, -0.052)	6.75e-15	-	425831|4234|5	NA|NA|NA	0.0049	4244	M3.1, 3:148996462:G:C	2	-, -	Standing height (50)	NA	1	-0.066 (-0.083,-0.048)	1.1e-13	Yes	NA	NA	NA	NA	NA	NA	NA	NA	NA	50_Standing_height_inst_mean__RINT	WholeBlood	No	NA	NA
PLD1	Red blood cell erythrocyte distribution width (30070)	Result of "Red Distribution Width" assay, performed on blood sample, obtained from UK Biobank assessment centre visit. Red blood cell Distribution Width is the size distribution spread of the erythrocyte population derived from the red blood cell histogram. It is the coefficient of variation (CV) expressed in % of the red blood cell size distribution.	QT	M3.1	3	171603077	ref	M3.1	Burden	NA	0.23 (0.21, 0.25)	1.73e-131	+	409105|10078|9	NA|NA|NA	0.012	10096	M3.1, M3.01, 3:171724745:C:A, 3:171699780:G:A, M3.001	5	+, +, +, +, +	Eosinophil percentage (30210)	Red blood cell erythrocyte distribution width (30070),Glycated haemoglobin HbA1c (30750)	3	0.23 (0.21,0.25)	3.4e-136	Yes	RDW_Med_LabValue__RINT	115121	NA	0.161261	0.0183651	1.62e-18	2493	Yes	1	30070_Red_blood_cell_erythrocyte_distribution_width_inst_mean__RINT	NA	No	NA	NA
GHSR	IGF 1 (30770)	Measured by CLIA analysis on a DiaSorin Ltd. LIASON XL	QT	M3.01	3	172445160	ref	M3.01	Burden	NA	-0.15 (-0.19, -0.11)	1.49e-12	-	408073|1852|1	NA|NA|NA	0.0023	1854	M3.01, M3.1	2	-, -	IGF 1 (30770)	NA	1	-0.16 (-0.2,-0.12)	1.7e-14	Yes	NA	NA	NA	NA	NA	NA	NA	NA	NA	30770_IGF_1_inst_mean__RINT	Brain-Hypothalamus,Pituitary	No	NA	NA
THPO	Platelet crit (30090)	Result of "Platelet Crit" assay, performed on blood sample, obtained from UK Biobank assessment centre visit. Platelet Crit is a computed value that represents the platelet packed cell volume.	QT	M3.0001	3	184372512	ref	M3.0001	Burden	NA	-1.2 (-1.3, -0.99)	9.01e-39	-	418965|95|0	NA|NA|NA	0.00011	95	M3.0001, M1.0001, 3:184375987:T:TA, M3.001, 3:184373093:C:T, M3.01, M3.1	7	-, -, -, -, -, -, -	Platelet crit (30090),Platelet count (30080)	NA	2	-1.1 (-1.3,-0.92)	2.3e-35	Yes	NA	NA	NA	NA	NA	NA	NA	NA	NA	30090_Platelet_crit_inst_mean__RINT	Liver	No	NA	NA
IGF2BP2	Standing height (50)	Standing height was measured using a Seca 202 device	QT	M3.001	3	185645530	ref	M3.001	Burden	NA	-0.25 (-0.3, -0.19)	9.24e-18	-	429662|408|0	NA|NA|NA	0.00047	408	M3.001, M3.01, M3.0001, M1.0001	4	-, -, -, -	Standing height (50)	NA	1	-0.24 (-0.29,-0.18)	1e-16	Yes	NA	NA	NA	NA	NA	NA	NA	NA	NA	50_Standing_height_inst_mean__RINT	Cells-Transformedfibroblasts	No	NA	NA
LPP	Standing height (50)	Standing height was measured using a Seca 202 device	QT	3:188609231:C:T	3	188609231	C	T	DelMissense	p.Pro167Leu:p.Pro145Leu:p.Pro167Leu	0.078 (0.057, 0.1)	9.52e-13	+	426871|2807|1	NA|NA|NA	0.0033	2809	3:188609231:C:T	1	+	NA	Standing height (50)	1	0.075 (0.053,0.096)	9.1e-12	Yes	NA	NA	NA	NA	NA	NA	NA	NA	NA	50_Standing_height_inst_mean__RINT	NA	No	NA	NA
TFRC	Mean corpuscular haemoglobin (30050)	Result of "Mean Corpuscular Haemoglobin" assay, performed on blood sample, obtained from UK Biobank assessment centre visit.	QT	M1.001	3	196051941	ref	M1.001	Burden	NA	-1.5 (-1.7, -1.3)	5.68e-55	-	419102|87|0	NA|NA|NA	0.0001	87	M1.001, M1.01, M1.1, M1.0001, M1.singleton, M3.0001, M3.singleton, M3.01, M3.1, M3.001, 3:196072003:CT:C	11	-, -, -, -, -, -, -, -, -, -, -	Mean corpuscular haemoglobin (30050),Mean corpuscular volume (30040),Mean corpuscular haemoglobin concentration (30060),Mean sphered cell volume (30270)	Red blood cell erythrocyte distribution width (30070),Red blood cell erythrocyte count (30010)	6	-1.5 (-1.6,-1.3)	2.1e-54	Yes	MCH_Med_LabValue__RINT	114860	NA	-1.48814	0.205139	4.04e-13	19	Yes	1	30050_Mean_corpuscular_haemoglobin_inst_mean__RINT	Ovary	No	NA	NA
FGFR3	Standing height (50)	Standing height was measured using a Seca 202 device	QT	4:1804392:G:A	4	1804392	G	A	DelMissense	p.Gly380Arg:p.Gly380Arg:p.Gly382Arg:p.Gly380Arg	-4.2 (-4.6, -3.7)	7.23e-70	-	430063|6|0	NA|NA|NA	7e-06	6	4:1804392:G:A, 4:1805636:A:G, M3.1, M3.001, 4:1805643:A:G, M3.01, 4:1804902:C:T	7	-, -, -, -, -, -, -	Standing height (50),Trunk fat free mass (23129),Trunk predicted mass (23130),Whole body fat free mass (23101),Whole body water mass (23102),Basal metabolic rate (23105),Sitting height (20015),Seated height (51)	Non cancer illness code self reported - bone disorder/ICD10 M85	9	-4.1 (-4.5,-3.6)	1.1e-67	Yes	NA	NA	NA	NA	NA	NA	NA	NA	NA	50_Standing_height_inst_mean__RINT	Skin-NotSunExposed-Suprapubic	No	NA	NA
SLC2A9	Urate (30880)	Measured by uricase PAP analysis on a Beckman Coulter AU5800	QT	M3.001	4	9826396	ref	M3.001	Burden	NA	-0.68 (-0.74, -0.63)	1.8e-138	-	410717|887|0	NA|NA|NA	0.0011	887	M3.001, M3.01, M3.1, M3.0001, M1.001, M1.01, M1.1, 4:9920389:T:C, 4:9985693:G:A, M1.0001, 4:10019069:C:T	11	-, -, -, -, -, -, -, -, -, -, -	Urate (30880)	NA	1	-0.69 (-0.74,-0.64)	7.5e-153	Yes	Urate_Med_LabValue__RINT	26348	NA	-0.452157	0.117485	0.000118775	55	Yes	0.9999	30880_Urate_inst_mean__RINT	Kidney-Cortex	No	NA	NA
CLNK	Urate (30880)	Measured by uricase PAP analysis on a Beckman Coulter AU5800	QT	4:10501311:C:T	4	10501311	C	T	DelMissense	p.Arg362His:p.Arg100His:p.Arg362His	-0.28 (-0.35, -0.22)	1.02e-17	-	410999|604|0	NA|NA|NA	0.00073	604	4:10501311:C:T	1	-	Urate (30880)	NA	1	0.0029 (-0.059,0.065)	0.928	No	Urate_Med_LabValue__RINT	26348	NA	-0.346269	0.181557	0.0564926	23	Yes	0.3391	30880_Urate_inst_mean__RINT	Pituitary,Cells-EBV-transformedlymphocytes,Kidney-Cortex	No	NA	NA
LCORL	Standing height (50)	Standing height was measured using a Seca 202 device	QT	M1.0001	4	17845720	ref	M1.0001	Burden	NA	0.6 (0.5, 0.69)	1.27e-34	+	429928|142|0	NA|NA|NA	0.00017	142	M1.0001, M1.001, M1.01, M1.1, M3.001, M3.01, M3.1, M3.0001, M1.singleton, M3.singleton	10	+, +, +, +, +, +, +, +, +, +	NA	Standing height (50),Sitting height (20015),Forced expiratory volume in 1 second FEV1 predicted (20153),Seated height (51),Trunk fat free mass (23129),Trunk predicted mass (23130),Whole body water mass (23102),Whole body fat free mass (23101),Basal metabolic rate (23105),Leg fat free mass right (23113),Leg predicted mass right (23114),Arm predicted mass left (23126),Leg fat free mass left (23117)…	18	0.57 (0.48,0.67)	1.2e-32	Yes	NA	NA	NA	NA	NA	NA	NA	NA	NA	50_Standing_height_inst_mean__RINT	NA	No	NA	NA
GC	Vitamin D (30890)	Measured by CLIA analysis on a DiaSorin Ltd. LIASON XL	QT	M3.0001	4	71741834	ref	M3.0001	Burden	NA	-0.52 (-0.65, -0.39)	9.85e-15	-	394176|206|0	NA|NA|NA	0.00026	206	M3.0001	1	-	Vitamin D (30890)	NA	1	-0.5 (-0.63,-0.37)	2.5e-14	Yes	VitaminDMetabolites_Med_LabValue__RINT	56282	NA	-0.510118	0.206224	0.0133755	21	Yes	0.6512	30890_Vitamin_D_inst_mean__RINT	Liver	No	NA	NA
ADAMTS3	Impedance of leg right (23107)	Body composition estimation by impedance measurement. Impedance of right leg, oh Measured impedance of right leg. Range 150 - 1200 (ohms) in 1 (ohms) increments.	QT	M3.1	4	72283135	ref	M3.1	Burden	NA	-0.15 (-0.17, -0.13)	9.11e-40	-	418515|5502|7	NA|NA|NA	0.0065	5516	M3.1, M3.01, 4:72313728:C:T, M3.001, M3.0001	5	-, -, -, -, -	Impedance of leg right (23107),Impedance of leg left (23108),Impedance of whole body (23106),Standing height (50),Impedance of arm right (23109),Impedance of arm left (23110)	NA	6	-0.14 (-0.16,-0.12)	2.4e-36	Yes	NA	NA	NA	NA	NA	NA	NA	NA	NA	23107_Impedance_of_leg_right_inst_mean__RINT	Breast-MammaryTissue	No	NA	NA
ALB	Albumin (30600)	Measured by BCG analysis on a Beckman Coulter AU5800	QT	M1.001	4	73404327	ref	M1.001	Burden	NA	-2.3 (-2.4, -2.1)	5.07e-171	-	378267|134|0	NA|NA|NA	0.00018	134	M1.001, M1.01, M1.1, M3.001, M1.0001, 4:73406718:CAT:C, M3.0001, M3.01, M3.1, M1.singleton, M3.singleton, 4:73419640:G:C, 4:73408735:C:T, 4:73416354:G:A	14	-, -, -, -, -, -, -, -, -, -, -, -, -, -	Albumin (30600),Calcium (30680),Total protein (30860)	Apolipoprotein B (30640),Cholesterol (30690),LDL direct (30780)	6	-2.2 (-2.4,-2.1)	1.2e-170	Yes	Albumin_Med_LabValue__RINT	108913	NA	-1.35525	0.219589	6.75e-10	17	Yes	1	30600_Albumin_inst_mean__RINT	Liver	No	NA	NA
CXCL6	Neutrophil count (30140)	Result of "Neutrophils Number" assay, performed on blood sample, obtained from UK Biobank assessment centre visit. Neutrophils count is the proportion of ( neutrophils / 100 ) x white blood cell count.	QT	M3.1	4	73836750	ref	M3.1	Burden	NA	-0.12 (-0.15, -0.099)	1.24e-24	-	412242|6184|23	NA|NA|NA	0.0074	6230	M3.1, M1.1, 4:73837092:G:GT	3	-, -, -	Neutrophil count (30140),Neutrophil percentage (30200),White blood cell leukocyte count (30000)	Lymphocyte percentage (30180)	4	-0.087 (-0.11,-0.064)	2.9e-13	Yes	Neutrphils_Med_LabValue__RINT	87654	NA	-0.121048	0.0281025	1.65e-05	1151	Yes	0.9918	30140_Neutrophill_count_inst_mean__RINT	Spleen,Cells-Transformedfibroblasts,Vagina	No	INDEL	4:73837092:G:GT
CXCL2	Neutrophil count (30140)	Result of "Neutrophils Number" assay, performed on blood sample, obtained from UK Biobank assessment centre visit. Neutrophils count is the proportion of ( neutrophils / 100 ) x white blood cell count.	QT	M1.001	4	74097755	ref	M1.001	Burden	NA	-0.82 (-1, -0.64)	1.13e-18	-	418347|102|0	NA|NA|NA	0.00012	102	M1.001, M1.01, M1.1, M3.001	4	-, -, -, -	Neutrophil count (30140),Neutrophil percentage (30200)	Lymphocyte percentage (30180)	3	-0.8 (-0.98,-0.62)	4.7e-18	Yes	Neutrphils_Med_LabValue__RINT	87654	NA	-0.732537	0.263938	0.0055131	13	Yes	0.8722	30140_Neutrophill_count_inst_mean__RINT	Lung,Liver	No	NA	NA
MEPE	Heel bone mineral density BMD (3148)	Estimation of bone mineral density (BMD) in the heel is based on the Quantitative Ultrasound Index through the calcaneus. Direct entry.	QT	M1.1	4	87834714	ref	M1.1	Burden	NA	-0.36 (-0.42, -0.31)	2.51e-38	-	245221|983|2	NA|NA|NA	0.002	987	M1.1, M3.1, 4:87845484:AG:A, 4:87845066:GGAAA:G, M1.01, M3.01	6	-, -, -, -, -, -	Heel bone mineral density BMD (3148),Heel quantitative ultrasound index QUI direct entry (3147),Heel bone mineral density BMD T score automated (78),Speed of sound through heel (3146),Heel Broadband ultrasound attenuation direct entry (3144),Heel bone mineral density BMD T score automated left (4106),Heel quantitative ultrasound index QUI direct entry left (4104),Heel quantitative ultrasound inde…	NA	15	-0.34 (-0.4,-0.29)	4.9e-35	Yes	NA	NA	NA	NA	NA	NA	NA	NA	NA	3148_Heel_bone_mineral_density_BMD_inst_mean__RINT	Brain-Nucleusaccumbens-basalganglia,Brain-Anteriorcingulatecortex-BA24,Brain-FrontalCortex-BA9	No	NA	NA
PKD2	ICD10 Q61: Cystic kidney disease	Cystic kidney disease	BT	M1.0001	4	88007733	ref	M1.0001	Burden	NA	380 (200, 740)	1.95e-69	+	544|34|0	387042|62|0	0.00012	96	M1.0001, M1.001, M1.01, M1.1, M3.0001, M3.001, M3.01, M1.singleton, M3.singleton, M3.1, 4:88065406:G:GA	11	+, +, +, +, +, +, +, +, +, +, +	NA	ICD10 Q61: Cystic kidney disease,Cystatin C (30720),Creatinine (30700)	3	380 (200, 740)	1.95e-69	Yes - no common variants to condition on	NA	NA	NA	NA	NA	NA	NA	NA	NA	Phe10_Q61__BIN	Artery-Aorta	No	INDEL	4:88065406:G:GA
ABCG2	Urate (30880)	Measured by uricase PAP analysis on a Beckman Coulter AU5800	QT	M3.01	4	88092233	ref	M3.01	Burden	NA	0.17 (0.14, 0.2)	1.98e-28	+	408856|2745|3	NA|NA|NA	0.0033	2751	M3.01, M3.1, M1.01, M1.1, M3.001	5	+, +, +, +, +	NA	Urate (30880)	1	0.18 (0.15,0.21)	1.7e-33	Yes	Urate_Med_LabValue__RINT	26348	NA	0.13695	0.0610749	0.0249403	205	Yes	0.8016	30880_Urate_inst_mean__RINT	NA	No	NA	NA
ADH1B	Apolipoprotein A (30630)	Measured by immunoturbidimetric analysis on a Beckman Coulter AU5800	QT	M3.1	4	99307839	ref	M3.1	Burden	NA	0.1 (0.076, 0.12)	5.74e-17	+	371051|5071|7	NA|NA|NA	0.0068	5085	M3.1, M3.01	2	+, +	NA	Apolipoprotein A (30630)	1	0.099 (0.075,0.12)	3.8e-16	Yes	NA	NA	NA	NA	NA	NA	NA	NA	NA	30630_Apolipoprotein_A_inst_mean__RINT	Adipose-Subcutaneous	No	NA	NA
ADH1C	IGF 1 (30770)	Measured by CLIA analysis on a DiaSorin Ltd. LIASON XL	QT	M1.1	4	99336751	ref	M1.1	Burden	NA	0.09 (0.07, 0.11)	2.05e-18	+	402270|7609|47	NA|NA|NA	0.0094	7703	M1.1, M3.1, 4:99347033:C:A	3	+, +, +	Alkaline phosphatase (30610)	IGF 1 (30770)	2	0.016 (-0.0068,0.038)	0.172	No	NA	NA	NA	NA	NA	NA	NA	NA	NA	30770_IGF_1_inst_mean__RINT	Colon-Transverse,Liver,Stomach	No	SNP	4:99347033:C:A
TET2	Eosinophil count (30150)	Result of "Eosinophils Number" assay, performed on blood sample, obtained from UK Biobank assessment centre visit. Eosinophils count is the proportion of ( eosinophils / 100 ) x white blood cell count.	QT	M1.001	4	105190469	ref	M1.001	Burden	NA	-0.35 (-0.39, -0.31)	2.8e-57	-	416672|1777|0	NA|NA|NA	0.0021	1777	M1.001, M1.01, M1.1, M3.001, M3.01, M3.1, M1.0001, M3.0001, M1.singleton, M3.singleton	10	-, -, -, -, -, -, -, -, -, -	Eosinophil count (30150),Eosinophil percentage (30210),Neutrophil count (30140),Platelet count (30080),White blood cell leukocyte count (30000),Haematocrit percentage (30030),Haemoglobin concentration (30020),Red blood cell erythrocyte count (30010)	Platelet distribution width (30110),Monocyte percentage (30190),High light scatter reticulocyte percentage (30290),Reticulocyte percentage (30240),ICD10 D47: Other neoplasms of uncertain behavior of lymphoid, hematopoietic and related tissue,ICD10 C92: Myeloid leukemia,ICD10 D69: Purpura and other hemorrhagic conditions,High light scatter reticulocyte count (30300),ICD10 D70: Neutropenia,Reticulo…	21	-0.36 (-0.41,-0.32)	2.2e-62	Yes	Eosinophils_Med_LabValue__RINT	100249	NA	-0.31319	0.0341794	5.04e-20	764	Yes	1	30150_Eosinophill_count_inst_mean__RINT	NA	No	NA	NA
PLA2G12A	Apolipoprotein A (30630)	Measured by immunoturbidimetric analysis on a Beckman Coulter AU5800	QT	M3.1	4	109714376	ref	M3.1	Burden	NA	-0.18 (-0.2, -0.16)	9.64e-72	-	368657|7449|23	NA|NA|NA	0.01	7495	M3.1, 4:109717668:C:T, 4:109717608:A:G	3	-, -, -	Apolipoprotein A (30630),HDL cholesterol (30760),Glycated haemoglobin HbA1c (30750),Lipoprotein A (30790)	Triglycerides (30870),SHBG (30830),Mean sphered cell volume (30270)	7	-0.19 (-0.22,-0.15)	4e-31	Yes	NA	NA	NA	NA	NA	NA	NA	NA	NA	30630_Apolipoprotein_A_inst_mean__RINT	NA	No	NA	NA
KIAA1109	Mean platelet thrombocyte volume (30100)	Result of "Mean Platelet Volume" assay, performed on blood sample, obtained from UK Biobank assessment centre visit. Mean Platelet Volume is the average volume of individual platelets derived from the platelet histogram.	QT	M1.001	4	122170647	ref	M1.001	Burden	NA	-0.29 (-0.34, -0.23)	4.36e-21	-	418411|773|0	NA|NA|NA	0.00092	773	M1.001, M1.0001, M1.01, M1.1	4	-, -, -, -	Mean platelet thrombocyte volume (30100)	NA	1	-0.29 (-0.35,-0.23)	1.1e-21	Yes	NA	NA	NA	NA	NA	NA	NA	NA	NA	30100_Mean_platelet_thrombocyte_volume_inst_mean__RINT	NA	No	NA	NA
ARHGAP10	Mean platelet thrombocyte volume (30100)	Result of "Mean Platelet Volume" assay, performed on blood sample, obtained from UK Biobank assessment centre visit. Mean Platelet Volume is the average volume of individual platelets derived from the platelet histogram.	QT	M3.01	4	147732301	ref	M3.01	Burden	NA	0.17 (0.14, 0.2)	3.5e-27	+	416291|2892|1	NA|NA|NA	0.0035	2894	M3.01, M3.1, M3.001, M1.001, M1.01, M1.1	6	+, +, +, +, +, +	NA	Mean platelet thrombocyte volume (30100)	1	0.16 (0.13,0.19)	4.4e-24	Yes	NA	NA	NA	NA	NA	NA	NA	NA	NA	30100_Mean_platelet_thrombocyte_volume_inst_mean__RINT	NA	No	NA	NA
FGB	Cholesterol (30690)	Measured by CHO-POD analysis on a Beckman Coulter AU5800	QT	M3.1	4	154563018	ref	M3.1	Burden	NA	0.081 (0.058, 0.1)	1.92e-12	+	405656|6406|13	NA|NA|NA	0.0078	6432	M3.1, 4:154568456:C:T	2	+, +	NA	Cholesterol (30690),IGF 1 (30770)	2	0.08 (0.058,0.1)	4.1e-12	Yes	Cholesterol_Med_LabValue__RINT	92936	NA	0.0566278	0.030885	0.0667274	897	Yes	0.3815	30690_Cholesterol_inst_mean__RINT	Liver	No	NA	NA
SLC12A7	Red blood cell erythrocyte distribution width (30070)	Result of "Red Distribution Width" assay, performed on blood sample, obtained from UK Biobank assessment centre visit. Red blood cell Distribution Width is the size distribution spread of the erythrocyte population derived from the red blood cell histogram. It is the coefficient of variation (CV) expressed in % of the red blood cell size distribution.	QT	M3.01	5	1052359	ref	M3.01	Burden	NA	-0.16 (-0.19, -0.13)	6.79e-24	-	415572|3620|0	NA|NA|NA	0.0043	3620	M3.01, M3.1, M3.001	3	-, -, -	Red blood cell erythrocyte distribution width (30070)	NA	1	-0.19 (-0.22,-0.16)	1.1e-33	Yes	RDW_Med_LabValue__RINT	115121	NA	-0.138734	0.029129	1.91e-06	987	Yes	0.9996	30070_Red_blood_cell_erythrocyte_distribution_width_inst_mean__RINT	NA	No	NA	NA
SLC6A19	Creatinine (30700)	Measured by enzymatic analysis on a Beckman Coulter AU5800	QT	M3.01	5	1201650	ref	M3.01	Burden	NA	-0.098 (-0.12, -0.074)	1.01e-14	-	408323|3558|0	NA|NA|NA	0.0043	3558	M3.01, M3.1	2	-, -	Creatinine (30700)	NA	1	-0.092 (-0.12,-0.067)	2.9e-13	Yes	Creatinine_Med_LabValue__RINT	115985	NA	-0.0257002	0.0225215	0.253813	1205	Yes	0.984	30700_Creatinine_inst_mean__RINT	SmallIntestine-TerminalIleum	No	NA	NA
TERT	Mean corpuscular volume (30040)	Result of "Mean Corpuscular Volume" assay, performed on blood sample, obtained from UK Biobank assessment centre visit. Mean Corpuscular Haemoglobin Concentration (pg) is the weight of hemoglobin in the average erythrocyte, computed by the formula: MCH = (hemoglobin/red blood cells) x 10.	QT	M3.0001	5	1253727	ref	M3.0001	Burden	NA	0.54 (0.43, 0.65)	1.38e-21	+	418951|241|0	NA|NA|NA	0.00029	241	M3.0001, M3.001, M3.01, M3.1	4	+, +, +, +	NA	Mean corpuscular volume (30040),Mean corpuscular haemoglobin (30050),Mean reticulocyte volume (30260)	3	0.51 (0.4,0.62)	3.1e-19	Yes	MCV_Med_LabValue__RINT	115408	NA	0.0805463	0.113981	0.479774	60	Yes	0.9973	30040_Mean_corpuscular_volume_inst_mean__RINT	NA	No	NA	NA
NPR3	Standing height (50)	Standing height was measured using a Seca 202 device	QT	M3.1	5	32710662	ref	M3.1	Burden	NA	0.096 (0.08, 0.11)	7.14e-32	+	425003|5061|6	NA|NA|NA	0.0059	5073	M3.1, M3.01, M3.001, 5:32786307:C:T	4	+, +, +, +	NA	Standing height (50),Comparative height size at age 10 - Taller (1697),Sitting height (20015)	3	0.071 (0.056,0.087)	1.6e-18	Yes	NA	NA	NA	NA	NA	NA	NA	NA	NA	50_Standing_height_inst_mean__RINT	Cells-Transformedfibroblasts	No	NA	NA
SLC45A2	Hair colour natural before greying - Blonde (1747)	ACE touchscreen question "What best describes your natural hair colour? (If your hair colour is grey, the colour before you went grey)" If the participant activated the Help button they were shown the message: If you are unsure, please select the colour closest to your natural adult hair colour or select Do not know.	BT	M3.01	5	33944647	ref	M3.01	Burden	NA	3.6 (3.3, 3.9)	3.93e-158	+	47729|866|0	379098|2286|0	0.0037	3152	M3.01, M3.1, M3.001, M1.01, M1.1, 5:33963986:C:T, M1.001, M3.0001, 5:33954407:G:C, 5:33963745:G:C, 5:33944824:C:T	11	+, +, +, +, +, +, +, +, +, +, +	Skin colour - Light olive (1717),Hair colour natural before greying - Dark brown (1747),Ease of skin tanning - Get very tanned (1727),Ease of skin tanning - Get moderately tanned (1727)	Hair colour natural before greying - Blonde (1747),Ease of skin tanning - Never tan only burn (1727),Skin colour - Very fair (1717),Ease of skin tanning - Get mildly or occasionally tanned (1727)	8	7.6 (6.8,8.4)	1.3e-286	Yes	NA	NA	NA	NA	NA	NA	NA	NA	NA	1747_Hair_colour_natural_before_greying_1_Blonde_AnyInst__BIN	NA	No	NA	NA
ELOVL7	Mean platelet thrombocyte volume (30100)	Result of "Mean Platelet Volume" assay, performed on blood sample, obtained from UK Biobank assessment centre visit. Mean Platelet Volume is the average volume of individual platelets derived from the platelet histogram.	QT	M3.01	5	60754623	ref	M3.01	Burden	NA	0.21 (0.17, 0.25)	5.38e-21	+	417736|1448|0	NA|NA|NA	0.0017	1448	M3.01, M3.1, M1.01, M1.1	4	+, +, +, +	NA	Mean platelet thrombocyte volume (30100)	1	0.2 (0.16,0.25)	1.1e-19	Yes	NA	NA	NA	NA	NA	NA	NA	NA	NA	30100_Mean_platelet_thrombocyte_volume_inst_mean__RINT	NA	No	NA	NA
ADAMTS6	Standing height (50)	Standing height was measured using a Seca 202 device	QT	M3.1	5	65151835	ref	M3.1	Burden	NA	-0.072 (-0.086, -0.058)	2.2e-23	-	423562|6502|6	NA|NA|NA	0.0076	6514	M3.1, 5:65470971:G:A	2	-, -	Standing height (50)	NA	1	-0.068 (-0.082,-0.054)	3.4e-21	Yes	NA	NA	NA	NA	NA	NA	NA	NA	NA	50_Standing_height_inst_mean__RINT	Cells-Transformedfibroblasts	No	NA	NA
IQGAP2	Mean platelet thrombocyte volume (30100)	Result of "Mean Platelet Volume" assay, performed on blood sample, obtained from UK Biobank assessment centre visit. Mean Platelet Volume is the average volume of individual platelets derived from the platelet histogram.	QT	M3.1	5	76403545	ref	M3.1	Burden	NA	0.32 (0.3, 0.34)	3.06e-300	+	409528|9642|14	NA|NA|NA	0.012	9670	M3.1, M1.01, M1.1, 5:76665143:G:C, M3.01, M1.001, 5:76570598:C:T, M3.001, M1.0001, M3.0001, 5:76637119:G:A, 5:76665164:T:C, 5:76606304:G:A, 5:76606228:C:T, 5:76562476:C:A	15	+, +, +, +, +, +, +, +, +, +, +, +, +, +, +	Platelet count (30080),Albumin (30600),Total protein (30860)	Mean platelet thrombocyte volume (30100),High light scatter reticulocyte count (30300),Reticulocyte count (30250),High light scatter reticulocyte percentage (30290),Reticulocyte percentage (30240),Platelet distribution width (30110)	9	0.33 (0.31,0.35)	3.2e-234	Yes	NA	NA	NA	NA	NA	NA	NA	NA	NA	30100_Mean_platelet_thrombocyte_volume_inst_mean__RINT	NA	No	NA	NA
THBS4	6mm weak meridian right (5098)	This is the weak meridian of keratometry results taken at 6mm for the right eye	QT	5:80080037:C:T	5	80080037	C	T	DelMissense	p.Arg882Cys:p.Arg791Cys	-1.1 (-1.3, -0.92)	1.7e-28	-	90808|78|0	NA|NA|NA	0.00043	78	5:80080037:C:T, M3.01, M3.1	3	-, -, -	6mm weak meridian right (5098),corneal power (RGC),6mm weak meridian left (5097),3mm strong meridian right (5132),3mm strong meridian left (5135),3mm weak meridian right (5099),3mm weak meridian left (5096),6mm strong meridian left (5134),6mm strong meridian right (5133),Impedance of arm right (23109),Impedance of arm left (23110),Impedance of whole body (23106)	NA	12	-1.1 (-1.3,-0.93)	4.8e-30	Yes	NA	NA	NA	NA	NA	NA	NA	NA	NA	5098_6mm_weak_meridian_right_inst_mean__RINT	Vagina	No	NA	NA
PAM	T2D (RGC)	Cross-cohort ICD10-based definition	BT	5:103003035:C:G	5	103003035	C	G	DelMissense	p.Ser539Trp:p.Ser539Trp:p.Ser432Trp:p.Ser539Trp:p.Ser539Trp	1.4 (1.3, 1.6)	5.15e-18	+	29491|728|6	349362|6208|29	0.0091	7006	5:103003035:C:G, M3.1	2	+, +	Hand grip strength right (47),Hand grip strength left (46)	T2D (RGC),ICD10 E11: Type 2 diabetes mellitus,ICD10 E11.9: Type 2 diabetes mellitus without complications,T2D New Strict CC (RGC),DD DM - Yes (2443),Illnesses of father - Diabetes (20107)	8	1.3 (1.2,1.5)	5.4e-05	No	Phe10_E11__BIN	29633	91546	1.31139	0.0632688	1.83e-05	1460	Yes	0.9999	RGC_T2D_New_CC__BIN	Heart-AtrialAppendage	No	NA	NA
APC	ICD10 D12.6: Benign neoplasm of colon, unspecified	Benign neoplasm of colon, unspecified	BT	M1.0001	5	112754890	ref	M1.0001	Burden	NA	48 (25, 93)	3.66e-30	+	2648|24|0	385179|79|0	0.00013	103	M1.0001, M1.001, M1.01, M1.1, M1.singleton, M3.singleton	6	+, +, +, +, +, +	NA	ICD10 D12.6: Benign neoplasm of colon, unspecified,ICD10 D13: Benign neoplasm of other and ill-defined parts of digestive system,ICD10 D13.1: Benign neoplasm of stomach,ICD10 D12: Benign neoplasm of colon, rectum, anus and anal canal,ICD10 Z93: Artificial opening status,ICD10 Z93.2: Ileostomy status,ICD10 Z90.4: Acquired absence of other specified parts of digestive tract,ICD10 Z83.7: Family hist…	19	48 (25,94)	3.2e-30	Yes	Phe10_D126__BIN	10585	84953	21.9357	0.630376	9.64e-07	21	Yes	1	Phe10_D126__BIN	Brain-Hippocampus,Brain-Amygdala	No	NA	NA
FBN2	Impedance of arm left (23110)	Body composition estimation by impedance measurement. Impedance of left arm, ohm Measured impedance of left arm. Range 150 - 1200 (ohms) in 1 (ohms) increments.	QT	M3.0001	5	128259454	ref	M3.0001	Burden	NA	0.13 (0.095, 0.17)	4.14e-12	+	422822|1192|0	NA|NA|NA	0.0014	1192	M3.0001, M1.0001, M1.singleton, M3.singleton	4	+, +, +, +	NA	Impedance of arm left (23110),Impedance of whole body (23106)	2	0.13 (0.095,0.17)	3.7e-12	Yes	NA	NA	NA	NA	NA	NA	NA	NA	NA	23110_Impedance_of_arm_left_inst_mean__RINT	Cells-Transformedfibroblasts	No	NA	NA
HSPA9	Red blood cell erythrocyte distribution width (30070)	Result of "Red Distribution Width" assay, performed on blood sample, obtained from UK Biobank assessment centre visit. Red blood cell Distribution Width is the size distribution spread of the erythrocyte population derived from the red blood cell histogram. It is the coefficient of variation (CV) expressed in % of the red blood cell size distribution.	QT	M1.01	5	138556036	ref	M1.01	Burden	NA	1.1 (0.94, 1.2)	2.5e-68	+	418960|232|0	NA|NA|NA	0.00028	232	M1.01, M1.1, 5:138566714:CCT:C, M1.0001, M1.001, M3.01, M3.1	7	+, +, +, +, +, +, +	Mean corpuscular haemoglobin (30050),Mean corpuscular volume (30040)	Red blood cell erythrocyte distribution width (30070)	3	1 (0.92,1.2)	1.5e-66	Yes	RDW_Med_LabValue__RINT	115121	NA	0.789705	0.147822	9.18e-08	38	Yes	1	30070_Red_blood_cell_erythrocyte_distribution_width_inst_mean__RINT	NA	No	NA	NA
PCDHGA10	Mean platelet thrombocyte volume (30100)	Result of "Mean Platelet Volume" assay, performed on blood sample, obtained from UK Biobank assessment centre visit. Mean Platelet Volume is the average volume of individual platelets derived from the platelet histogram.	QT	5:141415641:TA:T	5	141415641	TA	T	pLOF	p.Lys826fs	0.088 (0.065, 0.11)	2.26e-14	+	366960|5411|22	NA|NA|NA	0.0073	5455	5:141415641:TA:T	1	+	NA	Mean platelet thrombocyte volume (30100)	1	0.036 (0.011,0.06)	0.0041	No	NA	NA	NA	NA	NA	NA	NA	NA	NA	30100_Mean_platelet_thrombocyte_volume_inst_mean__RINT	Cells-Transformedfibroblasts	No	NA	NA
DIAPH1	Mean platelet thrombocyte volume (30100)	Result of "Mean Platelet Volume" assay, performed on blood sample, obtained from UK Biobank assessment centre visit. Mean Platelet Volume is the average volume of individual platelets derived from the platelet histogram.	QT	M1.001	5	141516850	ref	M1.001	Burden	NA	0.41 (0.3, 0.53)	1.26e-12	+	418972|212|0	NA|NA|NA	0.00025	212	M1.001, M1.0001	2	+, +	NA	Mean platelet thrombocyte volume (30100)	1	0.39 (0.28,0.5)	2e-11	Yes	NA	NA	NA	NA	NA	NA	NA	NA	NA	30100_Mean_platelet_thrombocyte_volume_inst_mean__RINT	NA	No	NA	NA
LARP1	Red blood cell erythrocyte distribution width (30070)	Result of "Red Distribution Width" assay, performed on blood sample, obtained from UK Biobank assessment centre visit. Red blood cell Distribution Width is the size distribution spread of the erythrocyte population derived from the red blood cell histogram. It is the coefficient of variation (CV) expressed in % of the red blood cell size distribution.	QT	M1.singleton	5	154712925	ref	M1.singleton	Burden	NA	1.2 (0.88, 1.5)	1.31e-13	+	419159|33|0	NA|NA|NA	3.9e-05	33	M1.singleton	1	+	NA	Red blood cell erythrocyte distribution width (30070)	1	1.2 (0.87,1.5)	9.6e-14	Yes	RDW_Med_LabValue__RINT	115121	NA	0.438621	0.19001	0.0209762	23	Yes	0.9998	30070_Red_blood_cell_erythrocyte_distribution_width_inst_mean__RINT	NA	No	NA	NA
STC2	Standing height (50)	Standing height was measured using a Seca 202 device	QT	5:173328063:C:A	5	173328063	C	A	DelMissense	p.Arg44Leu	0.23 (0.2, 0.26)	5.63e-44	+	428486|1208|2	NA|NA|NA	0.0014	1212	5:173328063:C:A, M3.1	2	+, +	Impedance of leg left (23108),Impedance of leg right (23107)	Standing height (50),Trunk fat free mass (23129),Trunk predicted mass (23130),Whole body fat free mass (23101),Whole body water mass (23102),Sitting height (20015),Basal metabolic rate (23105),Leg fat free mass right (23113),Leg predicted mass right (23114),Leg predicted mass left (23118),Leg fat free mass left (23117),Arm predicted mass left (23126),Arm fat free mass left (23125),Arm fat free ma…	23	0.22 (0.19,0.25)	4.1e-40	Yes	NA	NA	NA	NA	NA	NA	NA	NA	NA	50_Standing_height_inst_mean__RINT	Cells-Transformedfibroblasts,Breast-MammaryTissue	No	NA	NA
SLC34A1	Cystatin C (30720)	Measured by latex enhanced immunoturbidimetric analysis on a Siemens ADVIA 1800	QT	M3.1	5	177385741	ref	M3.1	Burden	NA	0.091 (0.069, 0.11)	4.46e-16	+	406621|5418|8	NA|NA|NA	0.0066	5434	M3.1, M3.01	2	+, +	Phosphate (30810)	Cystatin C (30720),Creatinine (30700)	3	0.085 (0.063,0.11)	9.9e-14	Yes	NA	NA	NA	NA	NA	NA	NA	NA	NA	30720_Cystatin_C_inst_mean__RINT	Kidney-Cortex	No	NA	NA
GRK6	Neutrophil percentage (30200)	Result of "Neutrophils Percentage" assay, performed on blood sample, obtained from UK Biobank assessment centre visit. Neutrophils (Percentage) is calculated as the proportion of neutrophils in the leukocytes.	QT	M3.001	5	177426845	ref	M3.001	Burden	NA	0.27 (0.19, 0.34)	2.57e-13	+	417776|678|0	NA|NA|NA	0.00081	678	M3.001, M3.01	2	+, +	NA	Neutrophil percentage (30200)	1	0.27 (0.19,0.34)	2e-13	Yes	Neutrphils100_Med_LabValue__RINT	102380	NA	0.127244	0.0722842	0.0783511	177	Yes	0.8682	30200_Neutrophill_percentage_inst_mean__RINT	WholeBlood	No	NA	NA
GFPT2	Standing height (50)	Standing height was measured using a Seca 202 device	QT	M3.01	5	180301563	ref	M3.01	Burden	NA	-0.077 (-0.098, -0.056)	6.14e-13	-	427111|2958|1	NA|NA|NA	0.0034	2960	M3.01, M3.1	2	-, -	Standing height (50),Trunk fat free mass (23129),Trunk predicted mass (23130)	NA	3	-0.07 (-0.09,-0.049)	4e-11	No	NA	NA	NA	NA	NA	NA	NA	NA	NA	50_Standing_height_inst_mean__RINT	Adipose-Visceral-Omentum	No	NA	NA
BMP6	Standing height (50)	Standing height was measured using a Seca 202 device	QT	6:7880237:C:T	6	7880237	C	T	DelMissense	p.Ala479Val	0.34 (0.25, 0.43)	1.23e-13	+	429912|158|0	NA|NA|NA	0.00018	158	6:7880237:C:T	1	+	NA	Standing height (50)	1	0.33 (0.24,0.42)	3.2e-13	Yes	NA	NA	NA	NA	NA	NA	NA	NA	NA	50_Standing_height_inst_mean__RINT	NA	No	NA	NA
GCM2	Calcium (30680)	Measured by Arsenazo III analysis on a Beckman Coulter AU5800	QT	M3.01	6	10873994	ref	M3.01	Burden	NA	0.22 (0.17, 0.27)	1.11e-17	+	376863|1383|0	NA|NA|NA	0.0018	1383	M3.01, M3.1, 6:10877164:C:T	3	+, +, +	NA	Calcium (30680)	1	0.22 (0.17,0.27)	3.4e-18	Yes	Calcium_Med_LabValue__RINT	115616	NA	0.255237	0.0506661	4.71e-07	338	Yes	0.9903	30680_Calcium_inst_mean__RINT	Thyroid	No	SNP	6:10877164:C:T
GMPR	Mean corpuscular haemoglobin (30050)	Result of "Mean Corpuscular Haemoglobin" assay, performed on blood sample, obtained from UK Biobank assessment centre visit.	QT	M3.1	6	16238693	ref	M3.1	Burden	NA	0.35 (0.32, 0.38)	8.44e-126	+	415400|3787|2	NA|NA|NA	0.0045	3791	M3.1, M1.1, 6:16290617:T:TAC, 6:16285830:C:A, M3.001, M3.01	6	+, +, +, +, +, +	Red blood cell erythrocyte distribution width (30070),Red blood cell erythrocyte count (30010)	Mean corpuscular haemoglobin (30050),Mean corpuscular volume (30040),Reticulocyte percentage (30240),High light scatter reticulocyte percentage (30290),High light scatter reticulocyte count (30300),Reticulocyte count (30250),Mean corpuscular haemoglobin concentration (30060),Immature reticulocyte fraction (30280),Haemoglobin concentration (30020),Mean sphered cell volume (30270)	12	0.34 (0.31,0.37)	1.6e-126	Yes	MCH_Med_LabValue__RINT	114860	NA	0.276363	0.0224749	9.45e-35	1640	Yes	1	30050_Mean_corpuscular_haemoglobin_inst_mean__RINT	NA	No	NA	NA
GPLD1	Alkaline phosphatase (30610)	Measured by AMP(IFCC) analysis on a Beckman Coulter AU5800	QT	6:24429112:CT:C	6	24429112	CT	C	pLOF	p.Val815fs	-0.79 (-0.82, -0.77)	2.23e-307	-	408407|3376|7	NA|NA|NA	0.0041	3390	6:24429112:CT:C, M1.1, M3.1, M3.01, M3.001, M1.01, 6:24447912:GC:G, M1.001, M3.0001, M1.0001, 6:24476210:G:A, 6:24476270:G:A, 6:24449830:C:T	13	-, -, -, -, -, -, -, -, -, -, -, -, -	Alkaline phosphatase (30610)	NA	1	-0.71 (-0.76,-0.67)	2.8e-212	Yes	AlkalinePhosphatase_Med_LabValue__RINT	108266	NA	-0.839791	0.0364142	1.11e-117	661	Yes	1	30610_Alkaline_phosphatase_inst_mean__RINT	Brain-CerebellarHemisphere,Liver	No	NA	NA
ALDH5A1	Alkaline phosphatase (30610)	Measured by AMP(IFCC) analysis on a Beckman Coulter AU5800	QT	6:24520491:G:A	6	24520491	G	A	DelMissense	p.Val334Met:p.Val321Met:p.Val293Met	-0.16 (-0.18, -0.13)	2.36e-34	-	407292|4783|11	NA|NA|NA	0.0058	4805	6:24520491:G:A, M3.1	2	-, -	Alkaline phosphatase (30610)	NA	1	-0.03 (-0.059,-0.0014)	0.0399	No	AlkalinePhosphatase_Med_LabValue__RINT	108268	NA	-0.114577	0.0269828	2.17e-05	1205	Yes	0.9999	30610_Alkaline_phosphatase_inst_mean__RINT	NA	No	NA	NA
BTN2A2	High light scatter reticulocyte count (30300)	Result of "High Light Scatter Reticulocytes Number" assay, performed on blood sample, obtained from UK Biobank assessment centre visit. High Light Scatter Reticulocytes Count is calculated as: (HLR / Total Erythrocytes) x red blood cells	QT	M3.1	6	26383821	ref	M3.1	Burden	NA	-0.075 (-0.095, -0.055)	4.47e-13	-	404158|8156|19	NA|NA|NA	0.0099	8194	M3.1, 6:26385035:C:G	2	-, -	High light scatter reticulocyte count (30300),Reticulocyte count (30250),High light scatter reticulocyte percentage (30290)	NA	3	-0.017 (-0.039,0.0037)	0.106	No	NA	NA	NA	NA	NA	NA	NA	NA	NA	30300_High_light_scatter_reticulocyte_count_inst_mean__RINT	NA	No	SNP	6:26385035:C:G
TRIM31	Mean platelet thrombocyte volume (30100)	Result of "Mean Platelet Volume" assay, performed on blood sample, obtained from UK Biobank assessment centre visit. Mean Platelet Volume is the average volume of individual platelets derived from the platelet histogram.	QT	6:30103586:C:A	6	30103586	C	A	pLOF	p.Glu410*	-0.083 (-0.11, -0.06)	4.5e-12	-	414295|4878|8	NA|NA|NA	0.0058	4894	6:30103586:C:A	1	-	Mean platelet thrombocyte volume (30100)	NA	1	-0.012 (-0.037,0.012)	0.318	No	NA	NA	NA	NA	NA	NA	NA	NA	NA	30100_Mean_platelet_thrombocyte_volume_inst_mean__RINT	Bladder,Prostate,Stomach,Colon-Transverse,SmallIntestine-TerminalIleum	No	NA	NA
TRIM10	Mean reticulocyte volume (30260)	Result of "Mean Reticulocytes Volume" assay, performed on blood sample, obtained from UK Biobank assessment centre visit. Mean Reticulocytes volume is the average volume of all reticulocytes, calculated from the reticulocytes (percentage).	QT	M3.01	6	30153687	ref	M3.01	Burden	NA	0.22 (0.17, 0.28)	2.18e-14	+	411507|994|0	NA|NA|NA	0.0012	994	M3.01, M1.01, M1.1	3	+, +, +	Reticulocyte count (30250),High light scatter reticulocyte count (30300)	Mean reticulocyte volume (30260)	3	0.22 (0.16,0.27)	4.2e-14	Yes	NA	NA	NA	NA	NA	NA	NA	NA	NA	30260_Mean_reticulocyte_volume_inst_mean__RINT	WholeBlood,Colon-Transverse,Spleen,SmallIntestine-TerminalIleum	No	NA	NA
VARS2	Non cancer illness code self reported - psoriasis	Non cancer illness code self reported - psoriasis	BT	6:30924471:G:A	6	30924471	G	A	DelMissense	p.Glu860Lys:p.Glu862Lys:p.Glu892Lys:p.Glu722Lys	5.9 (3.8, 9.4)	1.89e-14	+	5357|32|0	326034|331|0	0.00055	363	6:30924471:G:A	1	+	NA	Non cancer illness code self reported - psoriasis,Non cancer illness code self reported - psoriasis/ICD10 L40	2	1.8 (1.2,2.7)	0.004	No	Phe10_L40__BIN	4001	118929	1.91692	0.932	0.485055	34	Yes	0.4257	20002_Illness_code_SR_1453_psoriasis_AnyInst__BIN	NA	No	NA	NA
C2	Eosinophil percentage (30210)	Result of "Eosinophils Percentage" assay, performed on blood sample, obtained from UK Biobank assessment centre visit. Eosinophils (Percentage) is calculated as the proportion of eosinophils in the leukocytes.	QT	6:31934288:ATGGTGGACAGGGTCAGGAATCAGGAGTC:A	6	31934288	ATGGTGGACAGGGTCAGGAATCAGGAGTC	A	pLOF	p.Val281fs	-0.08 (-0.1, -0.057)	2.15e-11	-	411656|6142|15	NA|NA|NA	0.0074	6172	6:31934288:ATGGTGGACAGGGTCAGGAATCAGGAGTC:A	1	-	Eosinophil percentage (30210)	NA	1	0.0057 (-0.025,0.037)	0.717	No	Eosinophils100_Med_LabValue__RINT	101173	NA	-0.0369206	0.0295425	0.211392	960	Yes	0.05	30210_Eosinophill_percentage_inst_mean__RINT	Lung,Liver	No	NA	NA
CYP21A2	ICD10 Z88.0: Allergy status to penicillin	Allergy status to penicillin	BT	M3.1	6	32038422	ref	M3.1	Burden	NA	1.4 (1.3, 1.6)	2.26e-13	+	19733|500|0	359462|6340|5	0.0089	6850	M3.1	1	+	NA	ICD10 Z88.0: Allergy status to penicillin	1	1.2 (1,1.3)	0.0078	No	NA	NA	NA	NA	NA	NA	NA	NA	NA	Phe10_Z880__BIN	AdrenalGland	Yes	SNP	6:32041006:C:T
EGFL8	ICD10 L40: Psoriasis	Psoriasis	BT	M1.1	6	32166165	ref	M1.1	Burden	NA	2.4 (1.9, 2.8)	5.43e-19	+	5485|143|1	373402|4211|10	0.0057	4376	M1.1, M3.1, 6:32166618:C:G	3	+, +, +	NA	ICD10 L40: Psoriasis,Non cancer illness code self reported - psoriasis,Non cancer illness code self reported - psoriasis/ICD10 L40,ICD10 L40.9: Psoriasis, unspecified	4	1 (0.87,1.2)	0.633	No	Phe10_L40__BIN	4001	118929	1.74289	0.126396	1.11e-05	1505	Yes	1	Phe10_L40__BIN	Nerve-Tibial	No	SNP	6:32166618:C:G
AGER	FEV1 FVC ratio Z score (20258)	Inverted GLI 2012 z-score for FEV1/FVC ratio. Methods for deriving this variable can be found in Gupta RP, Strachan DP. Ventilatory function as a predictor of mortality in lifelong non-smokers: evidence from large British cohort studies. BMJ Open 2017;7:e015381. doi: 10.1136/bmjopen-2016-015381. Pubmed PMID: 28706094	QT	M3.01	6	32181142	ref	M3.01	Burden	NA	-0.19 (-0.24, -0.14)	2.37e-13	-	341907|1394|1	NA|NA|NA	0.002	1396	M3.01, M3.1	2	-, -	FEV1 FVC ratio Z score (20258)	NA	1	-0.19 (-0.24,-0.14)	6.4e-14	Yes	PFT_Spirometry_Pre_FEV1_FVC__RINT	25467	NA	0.131527	0.0797352	0.0990366	128	Yes	0.5061	20258_FEV1_FVC_ratio_Z_score_inst_mean__RINT	Lung	No	NA	NA
NOTCH4	Mean platelet thrombocyte volume (30100)	Result of "Mean Platelet Volume" assay, performed on blood sample, obtained from UK Biobank assessment centre visit. Mean Platelet Volume is the average volume of individual platelets derived from the platelet histogram.	QT	6:32212907:A:C	6	32212907	A	C	DelMissense	p.Cys815Gly	0.088 (0.063, 0.11)	1.69e-12	+	414283|4546|13	NA|NA|NA	0.0055	4572	6:32212907:A:C	1	+	NA	Mean platelet thrombocyte volume (30100)	1	0.00018 (-0.025,0.026)	0.989	No	NA	NA	NA	NA	NA	NA	NA	NA	NA	30100_Mean_platelet_thrombocyte_volume_inst_mean__RINT	Adipose-Visceral-Omentum	No	NA	NA
COL11A2	Hearing difficulty problems - Yes (2247)	ACE touchscreen question "Do you have any difficulty with your hearing?" The option to identify oneself as completely deaf was added in 2009 alongside the introduction of the speech-in-noise test.	BT	6:33189182:A:G	6	33189182	A	G	DelMissense	p.Phe80Ser:p.Phe80Ser:p.Phe80Ser:p.Phe80Ser	6.5 (4.3, 10)	5.12e-18	+	114789|68|0	300281|26|0	0.00011	94	6:33189182:A:G	1	+	NA	Hearing difficulty problems - Yes (2247),hearing loss (RGC),ICD10 K90: Intestinal malabsorption,ICD10 K90.0: Celiac disease,Hearing difficulty problems background noise - Yes (2257)	5	6.4 (4.2,9.9)	9.4e-18	Yes	NA	NA	NA	NA	NA	NA	NA	NA	NA	2247_Hearing_difficulty_problems_1_Yes_AnyInst__BIN	Pituitary,Brain-CerebellarHemisphere	No	NA	NA
BAK1	Platelet count (30080)	Result of "Platelet Count" assay, performed on blood sample, obtained from UK Biobank assessment centre visit. Platelet count is the number of thrombocytes derived from the platelet histogram.	QT	M3.01	6	33573802	ref	M3.01	Burden	NA	0.27 (0.21, 0.33)	2.37e-19	+	418326|863|0	NA|NA|NA	0.001	863	M3.01, M3.1, M1.01, M1.1, M3.001, M1.001	6	+, +, +, +, +, +	NA	Platelet count (30080),Platelet crit (30090)	2	0.29 (0.23,0.35)	6.8e-23	Yes	Platelets_Med_LabValue__RINT	115119	NA	0.171508	0.0576039	0.00290728	236	Yes	0.9962	30080_Platelet_count_inst_mean__RINT	NA	No	NA	NA
SCUBE3	Standing height (50)	Standing height was measured using a Seca 202 device	QT	M3.001	6	35214418	ref	M3.001	Burden	NA	-0.2 (-0.23, -0.17)	1.8e-33	-	428835|1234|1	NA|NA|NA	0.0014	1236	M3.001, M3.01, M3.1, M3.0001, M1.0001, M1.001, M1.01, M1.1	8	-, -, -, -, -, -, -, -	Standing height (50),Sitting height (20015),Seated height (51),Trunk fat free mass (23129),Trunk predicted mass (23130),Whole body fat free mass (23101),Basal metabolic rate (23105),Whole body water mass (23102),Arm predicted mass right (23122),Arm predicted mass left (23126),Arm fat free mass right (23121),Arm fat free mass left (23125),Leg fat free mass right (23113),Leg predicted mass right (2…	Comparative height size at age 10 - Shorter (1697)	19	-0.19 (-0.23,-0.16)	4.8e-33	Yes	NA	NA	NA	NA	NA	NA	NA	NA	NA	50_Standing_height_inst_mean__RINT	Thyroid,Artery-Aorta,Cells-Transformedfibroblasts	No	NA	NA
UBR2	Leg fat percentage right (23111)	Body composition estimation by impedance measurement. Right leg fat percentages Range 1-75% in 0.1% increments.	QT	M1.0001	6	42564319	ref	M1.0001	Burden	NA	0.34 (0.24, 0.44)	4.12e-12	+	423525|141|0	NA|NA|NA	0.00017	141	M1.0001, M1.001, M1.01, M1.1	4	+, +, +, +	NA	Leg fat percentage right (23111),Leg fat mass right (23112)	2	0.34 (0.24,0.43)	6.8e-12	Yes	NA	NA	NA	NA	NA	NA	NA	NA	NA	23111_Leg_fat_percentage_right_inst_mean__RINT	NA	No	NA	NA
PRPH2	Eye problems disorders - Macular degeneration (6148)	ACE touchscreen question "Has a doctor told you that you have any of the following problems with your eyes? (You can select more than one answer)" The following checks were performed: If code -7 was selected, then no additional choices were allowed. If code -3 was selected, then no additional choices were allowed. If code -1 was selected, then no additional choices were allowed. If the participan…	BT	M3.0001	6	42698294	ref	M3.0001	Burden	NA	18 (9.6, 36)	3.64e-18	+	4158|27|0	33599|14|0	0.00054	41	M3.0001, M3.001, M3.01, M1.001, M1.01, M1.1, M1.0001	7	+, +, +, +, +, +, +	NA	Eye problems disorders - Macular degeneration (6148),ICD10 H35: Other retinal disorders	2	19 (9.7,36)	3.3e-18	Yes	NA	NA	NA	NA	NA	NA	NA	NA	NA	6148_Eye_problems_disorders_5_Macular_degeneration_AnyInst__BIN	NA	No	NA	NA
SLC22A7	Creatinine (30700)	Measured by enzymatic analysis on a Beckman Coulter AU5800	QT	M3.01	6	43298358	ref	M3.01	Burden	NA	0.24 (0.2, 0.27)	4.18e-35	+	410325|1555|1	NA|NA|NA	0.0019	1557	M3.01, M3.1, 6:43299925:G:A, 6:43301212:C:T	4	+, +, +, +	NA	Creatinine (30700)	1	0.23 (0.19,0.27)	3.1e-33	Yes	Creatinine_Med_LabValue__RINT	115985	NA	0.0908915	0.0367	0.0132636	452	Yes	1	30700_Creatinine_inst_mean__RINT	Kidney-Cortex,Liver	No	NA	NA
ABCC10	Creatinine (30700)	Measured by enzymatic analysis on a Beckman Coulter AU5800	QT	6:43433352:C:T	6	43433352	C	T	DelMissense	p.Arg415Trp:p.Arg458Trp	0.33 (0.25, 0.41)	1.93e-16	+	411157|350|0	NA|NA|NA	0.00043	350	6:43433352:C:T	1	+	NA	Creatinine (30700)	1	0.31 (0.23,0.38)	2.2e-14	Yes	Creatinine_Med_LabValue__RINT	115984	NA	0.0535064	0.104072	0.607161	56	Yes	0.8787	30700_Creatinine_inst_mean__RINT	NA	No	NA	NA
NFKBIE	ICD10 C91.1: Chronic lymphocytic leukemia of B-cell type	Chronic lymphocytic leukemia of B-cell type	BT	6:44265001:TGTAA:T	6	44265001	TGTAA	T	pLOF	p.Tyr254fs:p.Tyr115fs	1200 (270, 5300)	9.91e-21	+	660|8|0	387238|5|0	1.7e-05	13	6:44265001:TGTAA:T, M1.001, M3.001	3	+, +, +	NA	ICD10 C91.1: Chronic lymphocytic leukemia of B-cell type,ICD10 C91: Lymphoid leukemia,Lymphocyte count (30120),Lymphocyte percentage (30180),White blood cell leukocyte count (30000)	5	1400 (310,6400)	5e-21	Yes	Phe10_C911__BIN	351	122640	0.371477	13.4198	0.941176	5	No	0.0825	Phe10_C911__BIN	Cells-EBV-transformedlymphocytes	No	NA	NA
RHAG	Glycated haemoglobin HbA1c (30750)	Measured by HPLC analysis on a Bio-Rad VARIANT II Turbo	QT	M3.01	6	49605755	ref	M3.01	Burden	NA	-0.71 (-0.79, -0.63)	6.25e-67	-	411777|457|0	NA|NA|NA	0.00055	457	M3.01, M1.01, M1.1, 6:49636655:C:T, M3.0001, M3.001, M3.1	7	-, -, -, -, -, -, -	Glycated haemoglobin HbA1c (30750),Mean sphered cell volume (30270),Mean reticulocyte volume (30260)	Reticulocyte percentage (30240),Reticulocyte count (30250),High light scatter reticulocyte percentage (30290),High light scatter reticulocyte count (30300),Mean corpuscular haemoglobin concentration (30060),Total bilirubin (30840)	9	-0.71 (-0.79,-0.63)	2.2e-66	Yes	A1C_Med_LabValue__RINT	68967	NA	-0.157623	0.0814838	0.0530623	124	Yes	1	30750_Glycated_haemoglobin_HbA1c_inst_mean__RINT	WholeBlood,Spleen	No	NA	NA
PKHD1	Gamma glutamyltransferase (30730)	Measured by IFCC analysis on a Beckman Coulter AU5800	QT	M3.01	6	51619080	ref	M3.01	Burden	NA	0.11 (0.09, 0.14)	1.17e-21	+	406534|5326|1	NA|NA|NA	0.0065	5328	M3.01, M3.1, M1.01, M1.1, M1.001, M3.001	6	+, +, +, +, +, +	Creatinine (30700)	Gamma glutamyltransferase (30730)	2	0.11 (0.089,0.14)	3.4e-21	Yes	GammaGlutamyl_Med_LabValue__RINT	7238	NA	0.0681441	0.0902956	0.450442	99	Yes	0.2404	30730_Gamma_glutamyltransferase_inst_mean__RINT	Pancreas,Kidney-Cortex	No	NA	NA
COL21A1	Systolic blood pressure automated reading (4080)	Blood pressure, automated reading, systolic. Two measures of blood pressure were taken a few moments apart. Range returned by the Omron device is is 0-255	QT	M3.1	6	56057656	ref	M3.1	Burden	NA	0.14 (0.11, 0.17)	1.04e-22	+	404112|4097|2	NA|NA|NA	0.005	4101	M3.1, M3.01	2	+, +	NA	Systolic blood pressure automated reading (4080)	1	0.13 (0.11,0.16)	8.8e-22	Yes	BP_Systolic_Med_Value__RINT	121966	NA	0.0719657	0.0220815	0.00111767	1410	Yes	1	4080_Systolic_blood_pressure_automated_reading_inst_mean__RINT	Artery-Aorta,Artery-Coronary	No	SNP	6:56070770:C:A
MYO6	Hearing aid user - Yes (3393)	ACE touchscreen question "Do you use a hearing aid most of the time?" Initially this information was collected from all participants answering Yes to either ~F2247~ (~F10793~ in the pilot) or ~F2257~. When the speech-in-noise hearing test was introduced (2009), program logic was altered so that the information was collected from all participants except those who indicated they were completely dea…	BT	M3.0001	6	75817547	ref	M3.0001	Burden	NA	4 (3.1, 5.2)	1e-27	+	15635|106|0	265753|485|0	0.001	591	M3.0001, M1.0001, M3.001, M1.001, M1.01, M3.01, 6:75841299:A:G	7	+, +, +, +, +, +, +	NA	Hearing aid user - Yes (3393),hearing loss (RGC),Hearing difficulty problems - Yes (2247)	3	4 (3.1,5.2)	1.1e-27	Yes	NA	NA	NA	NA	NA	NA	NA	NA	NA	3393_Hearing_aid_user_1_Yes_AnyInst__BIN	NA	No	NA	NA
SMPD2	Red blood cell erythrocyte distribution width (30070)	Result of "Red Distribution Width" assay, performed on blood sample, obtained from UK Biobank assessment centre visit. Red blood cell Distribution Width is the size distribution spread of the erythrocyte population derived from the red blood cell histogram. It is the coefficient of variation (CV) expressed in % of the red blood cell size distribution.	QT	M3.1	6	109441121	ref	M3.1	Burden	NA	0.12 (0.091, 0.16)	2.11e-13	+	416191|2998|3	NA|NA|NA	0.0036	3004	M3.1	1	+	NA	Red blood cell erythrocyte distribution width (30070)	1	0.1 (0.071,0.14)	6.4e-10	No	RDW_Med_LabValue__RINT	115121	NA	0.0595732	0.0343217	0.0826116	706	Yes	0.8658	30070_Red_blood_cell_erythrocyte_distribution_width_inst_mean__RINT	FallopianTube	No	SNP	6:109442295:C:G
ARHGAP18	Mean platelet thrombocyte volume (30100)	Result of "Mean Platelet Volume" assay, performed on blood sample, obtained from UK Biobank assessment centre visit. Mean Platelet Volume is the average volume of individual platelets derived from the platelet histogram.	QT	M1.01	6	129578512	ref	M1.01	Burden	NA	0.32 (0.23, 0.42)	1.84e-11	+	418882|302|0	NA|NA|NA	0.00036	302	M1.01, M1.1	2	+, +	NA	Mean platelet thrombocyte volume (30100)	1	0.31 (0.21,0.41)	2.3e-10	No	NA	NA	NA	NA	NA	NA	NA	NA	NA	30100_Mean_platelet_thrombocyte_volume_inst_mean__RINT	NA	No	NA	NA
ENPP1	Phosphate (30810)	Measured by phophomolybdate complex analysis on a Beckman Coulter AU5800	QT	M3.001	6	131808035	ref	M3.001	Burden	NA	-0.37 (-0.43, -0.3)	4.09e-27	-	376910|759|0	NA|NA|NA	0.001	759	M3.001, M3.01, M3.1, M1.001, M1.01, M1.1, M3.0001	7	-, -, -, -, -, -, -	Phosphate (30810)	NA	1	-0.36 (-0.42,-0.29)	2.5e-26	Yes	Phosphate_Med_LabValue__RINT	30361	NA	-0.250945	0.113569	0.0271316	70	Yes	0.8987	30810_Phosphate_inst_mean__RINT	Uterus	No	NA	NA
RAB32	Hair colour natural before greying - Blonde (1747)	ACE touchscreen question "What best describes your natural hair colour? (If your hair colour is grey, the colour before you went grey)" If the participant activated the Help button they were shown the message: If you are unsure, please select the colour closest to your natural adult hair colour or select Do not know.	BT	M3.01	6	146543871	ref	M3.01	Burden	NA	2.5 (2, 3.1)	1.07e-17	+	48445|150|0	380830|554|0	0.00082	704	M3.01, M3.1, M3.001	3	+, +, +	NA	Hair colour natural before greying - Blonde (1747)	1	3 (2.4,3.8)	4.7e-20	Yes	NA	NA	NA	NA	NA	NA	NA	NA	NA	1747_Hair_colour_natural_before_greying_1_Blonde_AnyInst__BIN	WholeBlood	No	NA	NA
ESR1	Standing height (50)	Standing height was measured using a Seca 202 device	QT	6:151807928:C:T	6	151807928	C	T	DelMissense	p.His6Tyr:p.His6Tyr:p.His6Tyr:p.His6Tyr:p.His6Tyr:p.His6Tyr	0.059 (0.042, 0.076)	4.55e-12	+	425431|4622|17	NA|NA|NA	0.0054	4656	6:151807928:C:T, M3.1	2	+, +	NA	Standing height (50)	1	0.046 (0.029,0.062)	6e-08	No	NA	NA	NA	NA	NA	NA	NA	NA	NA	50_Standing_height_inst_mean__RINT	Uterus,Cervix-Ectocervix,FallopianTube,Cervix-Endocervix,Vagina	Yes	NA	NA
SYNJ2	Gamma glutamyltransferase (30730)	Measured by IFCC analysis on a Beckman Coulter AU5800	QT	M3.1	6	157981961	ref	M3.1	Burden	NA	-0.093 (-0.11, -0.08)	8.18e-44	-	394754|17067|40	NA|NA|NA	0.021	17147	M3.1, 6:158071628:C:T	2	-, -	Gamma glutamyltransferase (30730),Alkaline phosphatase (30610)	Hearing difficulty problems - Yes (2247),hearing loss (RGC)	4	-0.09 (-0.1,-0.076)	6.7e-40	Yes	GammaGlutamyl_Med_LabValue__RINT	7238	NA	-0.086666	0.0560741	0.12221	268	Yes	0.381	30730_Gamma_glutamyltransferase_inst_mean__RINT	Brain-Substantianigra,Brain-Spinalcord-cervicalc-1	No	NA	NA
TMEM181	Lipoprotein A (30790)	Measured by immunoturbidimetric analysis on a Randox AU5800	QT	6:158573434:G:A	6	158573434	G	A	DelMissense	p.Arg145Gln	0.87 (0.63, 1.1)	2.11e-12	+	329252|65|0	NA|NA|NA	9.9e-05	65	6:158573434:G:A	1	+	NA	Lipoprotein A (30790)	1	-0.041 (-0.21,0.13)	0.638	No	NA	NA	NA	NA	NA	NA	NA	NA	NA	30790_Lipoprotein_A_inst_mean__RINT	Artery-Tibial	No	NA	NA
MAS1	Lipoprotein A (30790)	Measured by immunoturbidimetric analysis on a Randox AU5800	QT	M3.01	6	159906955	ref	M3.01	Burden	NA	0.28 (0.2, 0.36)	1.54e-11	+	328744|573|0	NA|NA|NA	0.00087	573	M3.01	1	+	NA	Lipoprotein A (30790)	1	0.095 (0.038,0.15)	0.0011	No	NA	NA	NA	NA	NA	NA	NA	NA	NA	30790_Lipoprotein_A_inst_mean__RINT	NA	No	SNP	6:159907326:C:T
IGF2R	Lipoprotein A (30790)	Measured by immunoturbidimetric analysis on a Randox AU5800	QT	6:160063462:C:G	6	160063462	C	G	DelMissense	p.Leu1240Val	0.7 (0.63, 0.77)	8.27e-80	+	328586|730|0	NA|NA|NA	0.0011	730	6:160063462:C:G	1	+	NA	Lipoprotein A (30790)	1	0.064 (0.013,0.12)	0.0138	No	NA	NA	NA	NA	NA	NA	NA	NA	NA	30790_Lipoprotein_A_inst_mean__RINT	Cells-Transformedfibroblasts	No	NA	NA
SLC22A1	Lipoprotein A (30790)	Measured by immunoturbidimetric analysis on a Randox AU5800	QT	6:160122298:C:A	6	160122298	C	A	pLOF	p.Cys121*:p.Cys121*:p.Cys121*	0.37 (0.27, 0.46)	1.92e-14	+	328848|440|0	NA|NA|NA	0.00067	440	6:160122298:C:A	1	+	NA	Lipoprotein A (30790)	1	-0.046 (-0.11,0.021)	0.182	No	NA	NA	NA	NA	NA	NA	NA	NA	NA	30790_Lipoprotein_A_inst_mean__RINT	Liver	No	NA	NA
SLC22A2	Lipoprotein A (30790)	Measured by immunoturbidimetric analysis on a Randox AU5800	QT	6:160258624:A:AT	6	160258624	A	AT	pLOF	p.Phe45fs:p.Phe24fs	1.2 (1.1, 1.3)	1.51e-242	+	328338|759|1	NA|NA|NA	0.0012	761	6:160258624:A:AT, M1.1, M3.1	3	+, +, +	NA	Lipoprotein A (30790),Creatinine (30700)	2	0.25 (0.2,0.3)	1e-21	Yes	NA	NA	NA	NA	NA	NA	NA	NA	NA	30790_Lipoprotein_A_inst_mean__RINT	Kidney-Cortex	No	NA	NA
SLC22A3	Lipoprotein A (30790)	Measured by immunoturbidimetric analysis on a Randox AU5800	QT	6:160437143:G:A	6	160437143	G	A	DelMissense	p.Arg407His	-0.37 (-0.46, -0.29)	1.88e-17	-	328504|512|2	NA|NA|NA	0.00078	516	6:160437143:G:A	1	-	Lipoprotein A (30790)	NA	1	-0.074 (-0.13,-0.014)	0.0154	No	NA	NA	NA	NA	NA	NA	NA	NA	NA	30790_Lipoprotein_A_inst_mean__RINT	Artery-Aorta,Nerve-Tibial	No	NA	NA
LPA	Lipoprotein A (30790)	Measured by immunoturbidimetric analysis on a Randox AU5800	QT	M1.1	6	160531728	ref	M1.1	Burden	NA	-0.4 (-0.45, -0.36)	1.3e-73	-	327290|2023|4	NA|NA|NA	0.0031	2031	M1.1, M3.1, 6:160548661:T:C, M1.01, M3.01, M1.001, M3.001	7	-, -, -, -, -, -, -	Lipoprotein A (30790)	NA	1	-0.39 (-0.42,-0.36)	8e-128	Yes	NA	NA	NA	NA	NA	NA	NA	NA	NA	30790_Lipoprotein_A_inst_mean__RINT	Liver	No	NA	NA
MAP3K4	Lipoprotein A (30790)	Measured by immunoturbidimetric analysis on a Randox AU5800	QT	6:161106580:G:C	6	161106580	G	C	DelMissense	p.Arg1308Thr:p.Arg1258Thr:p.Arg1254Thr:p.Arg1304Thr	1.4 (1.1, 1.6)	1.68e-31	+	329245|72|0	NA|NA|NA	0.00011	72	6:161106580:G:C	1	+	NA	Lipoprotein A (30790)	1	0.017 (-0.14,0.18)	0.837	No	NA	NA	NA	NA	NA	NA	NA	NA	NA	30790_Lipoprotein_A_inst_mean__RINT	NA	No	NA	NA
PDE10A	IGF 1 (30770)	Measured by CLIA analysis on a DiaSorin Ltd. LIASON XL	QT	M3.001	6	165333024	ref	M3.001	Burden	NA	0.37 (0.27, 0.46)	2.57e-14	+	409580|346|0	NA|NA|NA	0.00042	346	M3.001, M3.0001	2	+, +	NA	IGF 1 (30770)	1	0.35 (0.26,0.45)	1.4e-13	Yes	NA	NA	NA	NA	NA	NA	NA	NA	NA	30770_IGF_1_inst_mean__RINT	Brain-Putamen-basalganglia,Brain-Caudate-basalganglia	Yes	NA	NA
EIF2AK1	Immature reticulocyte fraction (30280)	Result of "Immature Reticulocytes Fraction" assay, performed on blood sample, obtained from UK Biobank assessment centre visit. Immature Reticulocytes Fraction (Percentage) is an indication of new reticulocyte synthesis and is calculated from the reticulocytes (Percentage) as the total number of reticulocyte events in the outermost light scattering region, corresponding to immature reticulocytes,…	QT	M3.01	7	6024672	ref	M3.01	Burden	NA	0.25 (0.19, 0.31)	1.47e-16	+	411318|1015|0	NA|NA|NA	0.0012	1015	M3.01, M3.1, M3.001	3	+, +, +	NA	Immature reticulocyte fraction (30280),High light scatter reticulocyte count (30300),High light scatter reticulocyte percentage (30290)	3	0.24 (0.19,0.3)	3.8e-16	Yes	NA	NA	NA	NA	NA	NA	NA	NA	NA	30280_Immature_reticulocyte_fraction_inst_mean__RINT	NA	No	NA	NA
ZNF12	IGF 1 (30770)	Measured by CLIA analysis on a DiaSorin Ltd. LIASON XL	QT	M3.001	7	6690847	ref	M3.001	Burden	NA	0.61 (0.47, 0.74)	1.12e-18	+	409755|171|0	NA|NA|NA	0.00021	171	M3.001, M3.01, M3.1, M3.0001, M3.singleton	5	+, +, +, +, +	NA	IGF 1 (30770)	1	0.61 (0.48,0.75)	2.2e-19	Yes	NA	NA	NA	NA	NA	NA	NA	NA	NA	30770_IGF_1_inst_mean__RINT	NA	No	NA	NA
GLI3	Standing height (50)	Standing height was measured using a Seca 202 device	QT	M3.1	7	41964329	ref	M3.1	Burden	NA	0.04 (0.03, 0.05)	6.06e-15	+	416812|13215|43	NA|NA|NA	0.015	13301	M3.1, 7:42148252:C:T	2	+, +	NA	Standing height (50)	1	0.032 (0.022,0.042)	2.5e-10	No	NA	NA	NA	NA	NA	NA	NA	NA	NA	50_Standing_height_inst_mean__RINT	NA	No	SNP	7:42148252:C:T
AEBP1	Impedance of arm left (23110)	Body composition estimation by impedance measurement. Impedance of left arm, ohm Measured impedance of left arm. Range 150 - 1200 (ohms) in 1 (ohms) increments.	QT	M3.1	7	44104665	ref	M3.1	Burden	NA	0.047 (0.034, 0.061)	3.72e-12	+	414520|9457|37	NA|NA|NA	0.011	9531	M3.1	1	+	NA	Impedance of arm left (23110)	1	0.044 (0.031,0.057)	6.7e-11	No	NA	NA	NA	NA	NA	NA	NA	NA	NA	23110_Impedance_of_arm_left_inst_mean__RINT	Artery-Aorta,Artery-Coronary	No	INDEL	7:44108973:CTGAG:C
GCK	Glycated haemoglobin HbA1c (30750)	Measured by HPLC analysis on a Bio-Rad VARIANT II Turbo	QT	M3.001	7	44145135	ref	M3.001	Burden	NA	1.1 (0.97, 1.2)	3.49e-112	+	411889|345|0	NA|NA|NA	0.00042	345	M3.001, M3.01, M3.1, M3.0001, M3.singleton, M1.001, M1.01, M1.1, M1.0001, 7:44145170:A:T, M1.singleton, 7:44151069:C:T	12	+, +, +, +, +, +, +, +, +, +, +, +	NA	Glycated haemoglobin HbA1c (30750),Glucose (30740),T2D (RGC),ICD10 E11: Type 2 diabetes mellitus,DD DM - Yes (2443),ICD10 E11.9: Type 2 diabetes mellitus without complications,T2D New Strict CC (RGC),TAG ProbableT2D (RGC),Non cancer illness code self reported - diabetes,OralDiabetes Med (RGC),Non cancer illness code self reported - diabetes/ICD10 E14,Non cancer illness code self reported - type 2…	18	1.1 (0.97,1.2)	2.9e-112	Yes	A1C_Med_LabValue__RINT	68967	NA	0.209049	0.0906637	0.0211238	100	Yes	1	30750_Glycated_haemoglobin_HbA1c_inst_mean__RINT	Pituitary,Liver	No	NA	NA
NPC1L1	LDL direct (30780)	Measured by enzymatic protective selection analysis on a Beckman Coulter AU5800	QT	M3.01	7	44513446	ref	M3.01	Burden	NA	-0.14 (-0.17, -0.11)	8.69e-21	-	407564|3786|1	NA|NA|NA	0.0046	3788	M3.01, M3.1, M3.001	3	-, -, -	LDL direct (30780),Cholesterol (30690),Apolipoprotein B (30640)	NA	3	-0.15 (-0.18,-0.12)	2.1e-21	Yes	LDL_Med_LabValue__RINT	92395	NA	-0.043114	0.0277299	0.119998	1161	Yes	0.9991	30780_LDL_direct_inst_mean__RINT	Liver	No	NA	NA
IGFBP3	IGF 1 (30770)	Measured by CLIA analysis on a DiaSorin Ltd. LIASON XL	QT	M3.01	7	45914819	ref	M3.01	Burden	NA	-0.43 (-0.5, -0.36)	2.43e-33	-	409302|624|0	NA|NA|NA	0.00076	624	M3.01, M3.1, 7:45916586:G:C, M3.001	4	-, -, -, -	IGF 1 (30770)	NA	1	-0.45 (-0.52,-0.38)	2.4e-36	Yes	NA	NA	NA	NA	NA	NA	NA	NA	NA	30770_IGF_1_inst_mean__RINT	Cells-Transformedfibroblasts	No	NA	NA
POR	Tea intake (1488)	ACE touchscreen question "How many cups of tea do you drink each DAY? (Include black and green tea)" The following checks were performed: If answer If answer > 99 then rejected If answer > 20 then participant asked to confirm If the participant activated the Help button they were shown the message: Please provide an average considering your intake over the last year. If you are unsure, please pro…	QT	M3.1	7	75953992	ref	M3.1	Burden	NA	-0.091 (-0.11, -0.071)	8.4e-20	-	408778|9169|11	NA|NA|NA	0.011	9191	M3.1, M3.01	2	-, -	Tea intake (1488),Testosterone (30850),Triglycerides (30870)	NA	3	-0.1 (-0.12,-0.08)	2.5e-23	Yes	NA	NA	NA	NA	NA	NA	NA	NA	NA	1488_Tea_intake_inst_mean__RINT	Liver	No	SNP	7:75981558:C:T
CD36	Apolipoprotein A (30630)	Measured by immunoturbidimetric analysis on a Beckman Coulter AU5800	QT	M3.01	7	80646740	ref	M3.01	Burden	NA	0.2 (0.17, 0.23)	4.08e-41	+	372874|3255|0	NA|NA|NA	0.0043	3255	M3.01, M3.1, M1.01, M1.1, M3.001, M1.001	6	+, +, +, +, +, +	Platelet count (30080),Platelet crit (30090)	Apolipoprotein A (30630),Red blood cell erythrocyte distribution width (30070),Platelet distribution width (30110),HDL cholesterol (30760)	6	0.2 (0.17,0.23)	2.4e-38	Yes	NA	NA	NA	NA	NA	NA	NA	NA	NA	30630_Apolipoprotein_A_inst_mean__RINT	Adipose-Subcutaneous,Breast-MammaryTissue,Adipose-Visceral-Omentum	No	NA	NA
HGF	SHBG (30830)	Measured by two step sandwich immunoassay analysis on a Beckman Coulter Unicel Dxl 800	QT	M3.01	7	81702580	ref	M3.01	Burden	NA	-0.19 (-0.24, -0.14)	1.8e-12	-	373865|945|0	NA|NA|NA	0.0013	945	M3.01	1	-	SHBG (30830)	NA	1	-0.19 (-0.24,-0.13)	4.8e-12	Yes	SHBG_Med_LabValue__RINT	5908	NA	0.286997	0.232661	0.217374	14	No	0.0818	30830_SHBG_inst_mean__RINT	NA	No	NA	NA
ABCB4	Alanine aminotransferase (30620)	Measured by IFCC analysis on a Beckman Coulter AU5800	QT	M3.01	7	87402095	ref	M3.01	Burden	NA	0.2 (0.16, 0.24)	1.17e-23	+	409170|2762|0	NA|NA|NA	0.0034	2762	M3.01, M3.001, M3.1, M3.0001, M1.001, M1.0001, M1.01, M1.1, 7:87431528:C:T	9	+, +, +, +, +, +, +, +, +	NA	Alanine aminotransferase (30620),ICD10 K80: Cholelithiasis,Non cancer illness code self reported - cholelithiasis gall stones,Non cancer illness code self reported - cholelithiasis gall stones/ICD10 K80,ICD10 K80.2: Calculus of gallbladder without cholecystitis	5	0.14 (0.11,0.17)	5.3e-16	Yes	AlanineAminotransferase_Med_LabValue__RINT	109909	NA	0.208644	0.0348947	2.24e-09	706	Yes	0.9999	30620_Alanine_aminotransferase_inst_mean__RINT	Liver	No	NA	NA
TFR2	Mean corpuscular haemoglobin (30050)	Result of "Mean Corpuscular Haemoglobin" assay, performed on blood sample, obtained from UK Biobank assessment centre visit.	QT	M3.01	7	100620856	ref	M3.01	Burden	NA	0.2 (0.17, 0.23)	3.3e-40	+	415810|3375|4	NA|NA|NA	0.004	3383	M3.01, M3.1, 7:100626764:C:T, M3.001, 7:100620889:C:T, M3.0001, M1.001	7	+, +, +, +, +, +, +	Red blood cell erythrocyte distribution width (30070),Glycated haemoglobin HbA1c (30750)	Mean corpuscular haemoglobin (30050),Mean corpuscular volume (30040),Haemoglobin concentration (30020),Haematocrit percentage (30030)	6	0.2 (0.17,0.23)	9.7e-42	Yes	MCH_Med_LabValue__RINT	114860	NA	0.175089	0.0328792	1.01e-07	744	Yes	1	30050_Mean_corpuscular_haemoglobin_inst_mean__RINT	Liver	No	NA	NA
GIGYF1	Glycated haemoglobin HbA1c (30750)	Measured by HPLC analysis on a Bio-Rad VARIANT II Turbo	QT	M1.001	7	100681718	ref	M1.001	Burden	NA	0.73 (0.59, 0.87)	2.82e-25	+	412078|156|0	NA|NA|NA	0.00019	156	M1.001, M1.01, M1.1, M1.0001	4	+, +, +, +	Cholesterol (30690),LDL direct (30780),Apolipoprotein B (30640),Hand grip strength left (46)	Glycated haemoglobin HbA1c (30750),Red blood cell erythrocyte count (30010),Glucose (30740),Education score England (26414),T2D (RGC),Townsend deprivation index at recruitment (189),Cystatin C (30720),ICD10 E11: Type 2 diabetes mellitus	12	0.73 (0.6,0.87)	9.6e-26	Yes	A1C_Med_LabValue__RINT	68967	NA	0.115767	0.108318	0.285172	70	Yes	1	30750_Glycated_haemoglobin_HbA1c_inst_mean__RINT	NA	No	NA	NA
SLC12A9	Hair colour natural before greying - Blonde (1747)	ACE touchscreen question "What best describes your natural hair colour? (If your hair colour is grey, the colour before you went grey)" If the participant activated the Help button they were shown the message: If you are unsure, please select the colour closest to your natural adult hair colour or select Do not know.	BT	M3.01	7	100854197	ref	M3.01	Burden	NA	2.3 (2, 2.5)	8.92e-41	+	48141|454|0	379652|1732|0	0.0025	2186	M3.01, M3.1, M3.001, M1.01, M1.1, M1.001, M3.0001	7	+, +, +, +, +, +, +	Hair colour natural before greying - Dark brown (1747)	Hair colour natural before greying - Blonde (1747)	2	2.7 (2.4,3.1)	1.3e-47	Yes	NA	NA	NA	NA	NA	NA	NA	NA	NA	1747_Hair_colour_natural_before_greying_1_Blonde_AnyInst__BIN	WholeBlood	No	NA	NA
SLC26A5	Hearing difficulty problems - Yes (2247)	ACE touchscreen question "Do you have any difficulty with your hearing?" The option to identify oneself as completely deaf was added in 2009 alongside the introduction of the speech-in-noise test.	BT	M3.001	7	103352889	ref	M3.001	Burden	NA	2 (1.7, 2.3)	2.46e-20	+	114505|352|0	299810|497|0	0.001	849	M3.001, M3.0001	2	+, +	NA	Hearing difficulty problems - Yes (2247),hearing loss (RGC)	2	2 (1.7,2.3)	1.2e-20	Yes	NA	NA	NA	NA	NA	NA	NA	NA	NA	2247_Hearing_difficulty_problems_1_Yes_AnyInst__BIN	Bladder	No	NA	NA
SLC13A1	Sitting height (20015)	Distance from rump to crown when sitting, calculated as the difference between ~F51~ and ~F3077~.	QT	M3.1	7	123115517	ref	M3.1	Burden	NA	-0.078 (-0.096, -0.059)	2.31e-16	-	425129|4947|4	NA|NA|NA	0.0058	4955	M3.1, M1.1	2	-, -	Sitting height (20015)	NA	1	-0.079 (-0.097,-0.06)	7.1e-17	Yes	NA	NA	NA	NA	NA	NA	NA	NA	NA	20015_Sitting_height_inst_mean__RINT	SmallIntestine-TerminalIleum,Kidney-Cortex	No	NA	NA
BRAF	Neutrophil count (30140)	Result of "Neutrophils Number" assay, performed on blood sample, obtained from UK Biobank assessment centre visit. Neutrophils count is the proportion of ( neutrophils / 100 ) x white blood cell count.	QT	7:140753336:A:T	7	140753336	A	T	DelMissense	p.Val600Glu	-2.9 (-3.7, -2.1)	5.78e-12	-	418444|5|0	NA|NA|NA	6e-06	5	7:140753336:A:T	1	-	Neutrophil count (30140),Neutrophil percentage (30200)	ICD10 C91: Lymphoid leukemia	3	-2.8 (-3.7,-2)	9.8e-12	Yes	NA	NA	NA	NA	NA	NA	NA	NA	NA	30140_Neutrophill_count_inst_mean__RINT	NA	No	NA	NA
LPL	HDL cholesterol (30760)	Measured by enzyme immunoinhibition analysis on a Beckman Coulter AU5800	QT	M3.01	8	19939440	ref	M3.01	Burden	NA	-0.41 (-0.48, -0.35)	5.45e-38	-	377559|658|0	NA|NA|NA	0.00087	658	M3.01, M3.1, M3.001, M1.001, M1.01, M1.1, M3.0001	7	-, -, -, -, -, -, -	HDL cholesterol (30760),Apolipoprotein A (30630)	Triglycerides (30870)	3	-0.43 (-0.49,-0.36)	2.7e-39	Yes	HDL_Med_LabValue__RINT	93238	NA	-0.381082	0.0541073	1.88e-12	244	Yes	1	30760_HDL_cholesterol_inst_mean__RINT	Breast-MammaryTissue,Adipose-Subcutaneous,Adipose-Visceral-Omentum	Yes	NA	NA
TNFRSF10B	Gamma glutamyltransferase (30730)	Measured by IFCC analysis on a Beckman Coulter AU5800	QT	M1.01	8	23022670	ref	M1.01	Burden	NA	0.17 (0.13, 0.22)	4.44e-12	+	410696|1165|0	NA|NA|NA	0.0014	1165	M1.01, M1.1, M3.01, M3.1	4	+, +, +, +	NA	Gamma glutamyltransferase (30730)	1	0.18 (0.13,0.23)	2.3e-12	Yes	GammaGlutamyl_Med_LabValue__RINT	7238	NA	0.284373	0.197649	0.150212	21	Yes	0.0644	30730_Gamma_glutamyltransferase_inst_mean__RINT	NA	No	NA	NA
LOXL2	Standing height (50)	Standing height was measured using a Seca 202 device	QT	M3.01	8	23298042	ref	M3.01	Burden	NA	0.07 (0.05, 0.09)	8.18e-12	+	426838|3232|0	NA|NA|NA	0.0038	3232	M3.01, M3.1	2	+, +	NA	Standing height (50)	1	0.072 (0.052,0.092)	1e-12	Yes	NA	NA	NA	NA	NA	NA	NA	NA	NA	50_Standing_height_inst_mean__RINT	Cells-Transformedfibroblasts	No	NA	NA
DOCK5	Platelet distribution width (30110)	Result of "Platelet Distribution Width" assay, performed on blood sample, obtained from UK Biobank assessment centre visit. Platelet Distribution Width is the coefficient of variation of platelet size.	QT	M1.001	8	25184908	ref	M1.001	Burden	NA	-0.3 (-0.38, -0.21)	3.97e-12	-	418626|433|0	NA|NA|NA	0.00052	433	M1.001, M1.01, M1.1	3	-, -, -	Platelet distribution width (30110)	NA	1	-0.28 (-0.36,-0.19)	1.7e-10	No	NA	NA	NA	NA	NA	NA	NA	NA	NA	30110_Platelet_distribution_width_inst_mean__RINT	NA	No	NA	NA
ANK1	Mean sphered cell volume (30270)	Result of "Mean Sphered Cells Volume" assay, performed on blood sample, obtained from UK Biobank assessment centre visit.	QT	M3.1	8	41655726	ref	M3.1	Burden	NA	-0.12 (-0.14, -0.1)	1.01e-34	-	403518|8813|3	NA|NA|NA	0.011	8819	M3.1, M1.singleton, M3.0001, M1.0001, M3.singleton, M3.01, 8:41718159:G:A, M1.001, M1.01, M1.1, M3.001	11	-, -, -, -, -, -, -, -, -, -, -	Mean sphered cell volume (30270),Mean reticulocyte volume (30260),Glycated haemoglobin HbA1c (30750)	Reticulocyte percentage (30240),Reticulocyte count (30250),Mean corpuscular haemoglobin concentration (30060),ICD10 D73: Diseases of spleen	7	-0.11 (-0.13,-0.096)	5.5e-32	Yes	NA	NA	NA	NA	NA	NA	NA	NA	NA	30270_Mean_sphered_cell_volume_inst_mean__RINT	Muscle-Skeletal,Brain-CerebellarHemisphere,Brain-Substantianigra,Brain-Cerebellum	No	NA	NA
CRISPLD1	Standing height (50)	Standing height was measured using a Seca 202 device	QT	M3.001	8	74985987	ref	M3.001	Burden	NA	-0.18 (-0.21, -0.14)	3.1e-24	-	428986|1082|2	NA|NA|NA	0.0013	1086	M3.001, M3.01, M3.1	3	-, -, -	Standing height (50),Seated height (51)	NA	2	-0.18 (-0.21,-0.14)	9.3e-25	Yes	NA	NA	NA	NA	NA	NA	NA	NA	NA	50_Standing_height_inst_mean__RINT	Artery-Tibial,Artery-Aorta,Artery-Coronary	No	NA	NA
CA1	Reticulocyte count (30250)	Result of "Reticulocytes Number" assay, performed on blood sample, obtained from UK Biobank assessment centre visit. Reticulocytes count is computed from the reticulocyte per cent multiplied by the red blood cell count.	QT	M3.01	8	85328559	ref	M3.01	Burden	NA	0.28 (0.2, 0.35)	5.46e-13	+	411919|582|0	NA|NA|NA	0.00071	582	M3.01, M3.1	2	+, +	Mean reticulocyte volume (30260)	Reticulocyte count (30250),Reticulocyte percentage (30240)	3	0.26 (0.19,0.34)	1.2e-11	Yes	Reticulocytes_Med_LabValue__RINT	7696	NA	0.226849	0.251158	0.366413	14	Yes	0.1402	30250_Reticulocyte_count_inst_mean__RINT	Colon-Transverse,Colon-Sigmoid,WholeBlood	Yes	NA	NA
SLC30A8	Glycated haemoglobin HbA1c (30750)	Measured by HPLC analysis on a Bio-Rad VARIANT II Turbo	QT	M3.01	8	117135327	ref	M3.01	Burden	NA	-0.23 (-0.28, -0.18)	4.97e-20	-	410978|1256|0	NA|NA|NA	0.0015	1256	M3.01, M3.1, M3.001	3	-, -, -	Glycated haemoglobin HbA1c (30750)	NA	1	-0.25 (-0.3,-0.2)	1.9e-23	Yes	A1C_Med_LabValue__RINT	68967	NA	-0.2009	0.0535549	0.000175923	288	Yes	0.9882	30750_Glycated_haemoglobin_HbA1c_inst_mean__RINT	Pancreas	No	NA	NA
TG	ICD10 E03: Other hypothyroidism	Other hypothyroidism	BT	M1.01	8	132867000	ref	M1.01	Burden	NA	2 (1.7, 2.4)	1.39e-13	+	20853|156|1	360670|1384|1	0.002	1544	M1.01, M1.1	2	+, +	NA	ICD10 E03: Other hypothyroidism,ICD10 E03.9: Hypothyroidism, unspecified,Non cancer illness code self reported - hypothyroidism myxoedema	3	2.1 (1.7,2.5)	4.8e-14	Yes	Phe10_E03__BIN	25043	90108	2.15127	0.112576	1.01e-11	434	Yes	0.9997	Phe10_E03__BIN	Thyroid	No	NA	NA
ZFAT	Standing height (50)	Standing height was measured using a Seca 202 device	QT	M3.1	8	134478481	ref	M3.1	Burden	NA	0.16 (0.15, 0.18)	6.6e-118	+	423254|6804|12	NA|NA|NA	0.0079	6828	M3.1, M3.01, M3.0001, 8:134602310:G:C, M3.001, M1.0001, M3.singleton, M1.001, M1.01, M1.1, M1.singleton, 8:134610608:G:A	12	+, +, +, +, +, +, +, +, +, +, +, +	Comparative height size at age 10 - Shorter (1697),Systolic blood pressure automated reading (4080),Platelet count (30080),Platelet crit (30090),Impedance of whole body (23106)	Standing height (50),Sitting height (20015),Trunk fat free mass (23129),Trunk predicted mass (23130),Whole body fat free mass (23101),Whole body water mass (23102),Arm predicted mass right (23122),Basal metabolic rate (23105),Arm fat free mass right (23121),Arm fat free mass left (23125),Arm predicted mass left (23126),Seated height (51),Leg predicted mass right (23114),Leg fat free mass right (2…	34	0.15 (0.13,0.16)	1.1e-91	Yes	NA	NA	NA	NA	NA	NA	NA	NA	NA	50_Standing_height_inst_mean__RINT	NA	No	NA	NA
GPT	Alanine aminotransferase (30620)	Measured by IFCC analysis on a Beckman Coulter AU5800	QT	M1.01	8	144504304	ref	M1.01	Burden	NA	-1.4 (-1.4, -1.3)	2.23e-307	-	411212|720|0	NA|NA|NA	0.00087	720	M1.01, M1.1, M3.001, M3.01, M3.1, M3.0001, M1.001, 8:144504617:C:T, 8:144506253:T:G, 8:144504689:G:A, 8:144504410:G:A, M1.0001, 8:144504778:C:T, 8:144504688:C:T, 8:144506842:C:T, M3.singleton, 8:144505392:G:A, 8:144506794:G:A, 8:144505924:C:A, 8:144505920:C:A, 8:144505881:T:G, 8:144504417:G:A, 8:144506324:C:T, 8:144505920:C:T, 8:144505993:A:G, 8:144506922:G:GC, 8:144506651:G:A, M1.singleton, 8:14…	41	-, -, -, -, -, -, -, -, -, -, -, -, -, -, -, -, -, -, -, -, -, -, -, -, -, -, -, -, -, -, -, -, -, -, -, -, -, -, -, -, -	Alanine aminotransferase (30620)	NA	1	-1.3 (-1.4,-1.3)	2.2e-307	Yes	AlanineAminotransferase_Med_LabValue__RINT	109909	NA	-1.40065	0.0586714	5.86e-126	228	Yes	1	30620_Alanine_aminotransferase_inst_mean__RINT	Colon-Transverse,Liver	No	Both	NA
DOCK8	Platelet distribution width (30110)	Result of "Platelet Distribution Width" assay, performed on blood sample, obtained from UK Biobank assessment centre visit. Platelet Distribution Width is the coefficient of variation of platelet size.	QT	9:420579:A:G	9	420579	A	G	DelMissense	p.Tyr1340Cys:p.Tyr1240Cys:p.Tyr807Cys:p.Tyr1272Cys	0.21 (0.18, 0.23)	8.78e-46	+	414548|3789|9	NA|NA|NA	0.0046	3807	9:420579:A:G, M3.1	2	+, +	Mean platelet thrombocyte volume (30100)	Platelet distribution width (30110)	2	0.17 (0.13,0.21)	2e-19	Yes	NA	NA	NA	NA	NA	NA	NA	NA	NA	30110_Platelet_distribution_width_inst_mean__RINT	WholeBlood	No	NA	NA
JAK2	Platelet count (30080)	Result of "Platelet Count" assay, performed on blood sample, obtained from UK Biobank assessment centre visit. Platelet count is the number of thrombocytes derived from the platelet histogram.	QT	9:5073770:G:T	9	5073770	G	T	DelMissense	p.Val617Phe	1.9 (1.8, 2)	2.23e-307	+	418876|307|6	NA|NA|NA	0.00038	319	9:5073770:G:T, M3.01, M3.1, M3.0001, M3.001, M1.0001, M1.001, M1.01, M1.1, 9:5055751:G:A, M3.singleton, M1.singleton	12	+, +, +, +, +, +, +, +, +, +, +, +	Lymphocyte percentage (30180),Lymphocyte count (30120),Monocyte percentage (30190),HDL cholesterol (30760),Glycated haemoglobin HbA1c (30750),Mean corpuscular haemoglobin concentration (30060),Cholesterol (30690),Apolipoprotein A (30630),LDL direct (30780),IGF 1 (30770),Apolipoprotein B (30640)	Platelet count (30080),Platelet crit (30090),ICD10 D47: Other neoplasms of uncertain behavior of lymphoid, hematopoietic and related tissue,Red blood cell erythrocyte distribution width (30070),Platelet distribution width (30110),ICD10 D75: Other and unspecified diseases of blood and blood-forming organs,Neutrophil percentage (30200),High light scatter reticulocyte count (30300),Neutrophil count …	52	1.9 (1.8,2)	2.2e-307	Yes	Platelets_Med_LabValue__RINT	115106	NA	1.38402	0.0687704	4.44e-90	160	Yes	1	30080_Platelet_count_inst_mean__RINT	NA	No	NA	NA
IL33	Eosinophil percentage (30210)	Result of "Eosinophils Percentage" assay, performed on blood sample, obtained from UK Biobank assessment centre visit. Eosinophils (Percentage) is calculated as the proportion of eosinophils in the leukocytes.	QT	M1.1	9	6241694	ref	M1.1	Burden	NA	-0.26 (-0.28, -0.23)	9.22e-83	-	413462|4986|6	NA|NA|NA	0.006	4998	M1.1, M3.1, 9:6255967:G:C	3	-, -, -	Eosinophil percentage (30210),Eosinophil count (30150),AllergicDiseaseCases vs AllergicDiseaseControls (RGC),AsthmaCases vs AllergicDiseaseControls (RGC),Asthma (RGC),Non cancer illness code self reported - asthma,Atopy CC (RGC),ChildhoodAsthmaCases vs AllergicDiseaseControls (RGC),ICD10 J45: Asthma,Non cancer illness code self reported - asthma/ICD10 J45,Asthma Strict CC (RGC),ICD10 J45.9: Other…	NA	13	-0.22 (-0.25,-0.2)	1.4e-56	Yes	Eosinophils100_Med_LabValue__RINT	101190	NA	-0.193723	0.0331472	5.09e-09	770	Yes	1	30210_Eosinophill_percentage_inst_mean__RINT	NA	No	NA	NA
TYRP1	Hair colour natural before greying - Blonde (1747)	ACE touchscreen question "What best describes your natural hair colour? (If your hair colour is grey, the colour before you went grey)" If the participant activated the Help button they were shown the message: If you are unsure, please select the colour closest to your natural adult hair colour or select Do not know.	BT	M3.01	9	12693996	ref	M3.01	Burden	NA	2.8 (2.5, 3.1)	1.13e-71	+	48040|554|1	379569|1815|0	0.0028	2371	M3.01, M3.001, M3.1, M1.01, M1.1, M1.001, 9:12709019:T:G, M3.0001, M1.0001, 9:12698573:A:G	10	+, +, +, +, +, +, +, +, +, +	Hair colour natural before greying - Dark brown (1747),Ease of skin tanning - Get very tanned (1727),Skin colour - Light olive (1717),Hair colour natural before greying - Black (1747)	Hair colour natural before greying - Blonde (1747),Ease of skin tanning - Never tan only burn (1727),Skin colour - Very fair (1717),Ease of skin tanning - Get mildly or occasionally tanned (1727)	8	3.5 (3.1,4)	5e-85	Yes	NA	NA	NA	NA	NA	NA	NA	NA	NA	1747_Hair_colour_natural_before_greying_1_Blonde_AnyInst__BIN	Skin-SunExposed-Lowerleg,Skin-NotSunExposed-Suprapubic	No	NA	NA
ACO1	Haemoglobin concentration (30020)	Result of "Haemoglobin Concentration" assay, performed on blood sample, obtained from UK Biobank assessment centre visit. Analyser operating range was 0 to 99.9g/dL Typical reference range is 12.1 to 16.3g/dL	QT	M3.01	9	32405506	ref	M3.01	Burden	NA	0.16 (0.14, 0.19)	3.58e-32	+	416281|2910|1	NA|NA|NA	0.0035	2912	M3.01, M1.001, M1.01, M1.1, M3.1, M3.001, 9:32418355:C:T	7	+, +, +, +, +, +, +	NA	Haemoglobin concentration (30020),Haematocrit percentage (30030),Red blood cell erythrocyte count (30010)	3	0.16 (0.13,0.19)	1.3e-30	Yes	Hemoglobin_Med_LabValue__RINT	116149	NA	0.138105	0.0279624	7.85e-07	883	Yes	1	30020_Haemoglobin_concentration_inst_mean__RINT	NA	No	NA	NA
NPR2	Standing height (50)	Standing height was measured using a Seca 202 device	QT	M3.01	9	35792408	ref	M3.01	Burden	NA	-0.25 (-0.28, -0.22)	2.09e-55	-	428738|1331|1	NA|NA|NA	0.0015	1333	M3.01, M3.1, M3.001, M3.0001, M1.001, M1.01, M1.1, M1.0001, M3.singleton	9	-, -, -, -, -, -, -, -, -	Standing height (50),Sitting height (20015),Forced expiratory volume in 1 second FEV1 predicted (20153),Seated height (51)	Comparative height size at age 10 - Shorter (1697)	5	-0.23 (-0.27,-0.2)	1.6e-50	Yes	NA	NA	NA	NA	NA	NA	NA	NA	NA	50_Standing_height_inst_mean__RINT	NA	No	NA	NA
MAMDC2	Corneal resistance factor right (5257)	corneal resistance factor for right eye	QT	M3.1	9	70044197	ref	M3.1	Burden	NA	0.25 (0.19, 0.3)	4.52e-18	+	104765|1123|0	NA|NA|NA	0.0053	1123	M3.1	1	+	NA	Corneal resistance factor right (5257),Corneal hysteresis right (5256),Corneal resistance factor left (5265)	3	0.24 (0.18,0.29)	1.1e-17	Yes	NA	NA	NA	NA	NA	NA	NA	NA	NA	5257_Corneal_resistance_factor_right_inst_mean__RINT	NA	No	NA	NA
ALDOB	Creatinine (30700)	Measured by enzymatic analysis on a Beckman Coulter AU5800	QT	M3.1	9	101421808	ref	M3.1	Burden	NA	-0.072 (-0.09, -0.055)	2.04e-15	-	404965|6904|12	NA|NA|NA	0.0084	6928	M3.1, 9:101427574:C:G	2	-, -	Creatinine (30700)	Apolipoprotein A (30630)	2	-0.063 (-0.085,-0.041)	1.2e-08	No	Creatinine_Med_LabValue__RINT	115985	NA	-0.00759301	0.0186386	0.683728	1767	Yes	0.9618	30700_Creatinine_inst_mean__RINT	Kidney-Cortex,SmallIntestine-TerminalIleum,Liver	No	SNP	9:101427574:C:G
RNF20	Mean corpuscular haemoglobin (30050)	Result of "Mean Corpuscular Haemoglobin" assay, performed on blood sample, obtained from UK Biobank assessment centre visit.	QT	M1.001	9	101535423	ref	M1.001	Burden	NA	-0.41 (-0.53, -0.3)	5.63e-13	-	418954|235|0	NA|NA|NA	0.00028	235	M1.001, M1.01, M1.1	3	-, -, -	Mean corpuscular haemoglobin (30050),Mean corpuscular volume (30040)	NA	2	-0.4 (-0.51,-0.29)	2.7e-12	Yes	MCH_Med_LabValue__RINT	114860	NA	-0.363289	0.0795125	4.9e-06	126	Yes	0.983	30050_Mean_corpuscular_haemoglobin_inst_mean__RINT	NA	No	NA	NA
ABCA1	Apolipoprotein A (30630)	Measured by immunoturbidimetric analysis on a Beckman Coulter AU5800	QT	M3.001	9	104784314	ref	M3.001	Burden	NA	-0.74 (-0.77, -0.7)	2.23e-307	-	373992|2137|0	NA|NA|NA	0.0028	2137	M3.001, M3.01, M3.1, M3.0001, M1.001, M1.0001, M1.01, M1.1, 9:104794495:T:G, M3.singleton, M1.singleton, 9:104798503:C:T, 9:104831048:C:G, 9:104831058:G:A, 9:104825888:CTG:C, 9:104821400:GA:G, 9:104884475:G:A, 9:104798504:G:A, 9:104812658:C:T, 9:104812600:G:A, 9:104804650:G:A, 9:104830991:G:A, 9:104798445:C:A, 9:104810799:C:A, 9:104809465:C:A, 9:104793170:C:T	26	-, -, -, -, -, -, -, -, -, -, -, -, -, -, -, -, -, -, -, -, -, -, -, -, -, -	Apolipoprotein A (30630),HDL cholesterol (30760),Cholesterol (30690),C reactive protein (30710)	NA	4	-0.73 (-0.77,-0.7)	2.2e-307	Yes	NA	NA	NA	NA	NA	NA	NA	NA	NA	30630_Apolipoprotein_A_inst_mean__RINT	NA	Yes	NA	NA
SVEP1	Mean platelet thrombocyte volume (30100)	Result of "Mean Platelet Volume" assay, performed on blood sample, obtained from UK Biobank assessment centre visit. Mean Platelet Volume is the average volume of individual platelets derived from the platelet histogram.	QT	M3.0001	9	110366538	ref	M3.0001	Burden	NA	-0.24 (-0.3, -0.18)	4.25e-15	-	418423|761|0	NA|NA|NA	0.00091	761	M3.0001, M1.001, M1.01, M1.1, M1.0001, M3.001	6	-, -, -, -, -, -	Mean platelet thrombocyte volume (30100)	NA	1	-0.22 (-0.29,-0.16)	3.3e-13	Yes	NA	NA	NA	NA	NA	NA	NA	NA	NA	30100_Mean_platelet_thrombocyte_volume_inst_mean__RINT	Cells-Transformedfibroblasts	No	NA	NA
COL27A1	Standing height (50)	Standing height was measured using a Seca 202 device	QT	M1.0001	9	114155950	ref	M1.0001	Burden	NA	-0.33 (-0.42, -0.24)	8.21e-13	-	429913|157|0	NA|NA|NA	0.00018	157	M1.0001, M3.0001, M1.001, M1.01, M1.1, M3.001, M3.01, M3.1	8	-, -, -, -, -, -, -, -	Standing height (50)	NA	1	-0.32 (-0.41,-0.23)	3.4e-12	Yes	NA	NA	NA	NA	NA	NA	NA	NA	NA	50_Standing_height_inst_mean__RINT	Vagina,Brain-Cerebellum,Cervix-Ectocervix	No	NA	NA
PAPPA	Sitting height (20015)	Distance from rump to crown when sitting, calculated as the difference between ~F51~ and ~F3077~.	QT	9:116235493:A:C	9	116235493	A	C	DelMissense	p.Glu863Ala	-0.85 (-1.1, -0.63)	1.66e-14	-	430044|36|0	NA|NA|NA	4.2e-05	36	9:116235493:A:C, M3.001	2	-, -	Sitting height (20015),Standing height (50)	NA	2	-0.84 (-1.1,-0.63)	2.1e-14	Yes	NA	NA	NA	NA	NA	NA	NA	NA	NA	20015_Sitting_height_inst_mean__RINT	Cells-Transformedfibroblasts	No	NA	NA
ANGPTL2	Standing height (50)	Standing height was measured using a Seca 202 device	QT	M3.01	9	127088938	ref	M3.01	Burden	NA	-0.12 (-0.15, -0.091)	1.07e-17	-	428301|1769|0	NA|NA|NA	0.0021	1769	M3.01, M3.1, M3.0001, 9:127091879:G:A, M3.001	5	-, -, -, -, -	Standing height (50)	NA	1	-0.11 (-0.13,-0.08)	4.5e-15	Yes	NA	NA	NA	NA	NA	NA	NA	NA	NA	50_Standing_height_inst_mean__RINT	NA	No	NA	NA
ENG	ICD10 I78: Diseases of capillaries	Diseases of capillaries	BT	M1.0001	9	127815681	ref	M1.0001	Burden	NA	210 (80, 570)	9.64e-27	+	920|14|0	385530|28|0	5.4e-05	42	M1.0001, M1.001, M1.01, M1.1, M3.0001, M1.singleton, M3.001, M3.01, M3.1, M3.singleton	10	+, +, +, +, +, +, +, +, +, +	NA	ICD10 I78: Diseases of capillaries	1	210 (80, 570)	9.64e-27	Yes - no common variants to condition on	Phe10_I78__BIN	1261	104448	6.2614	0.908771	0.0435335	22	Yes	1	Phe10_I78__BIN	Artery-Aorta	No	NA	NA
GFI1B	Mean platelet thrombocyte volume (30100)	Result of "Mean Platelet Volume" assay, performed on blood sample, obtained from UK Biobank assessment centre visit. Mean Platelet Volume is the average volume of individual platelets derived from the platelet histogram.	QT	M3.01	9	132986678	ref	M3.01	Burden	NA	0.69 (0.64, 0.74)	1.08e-151	+	418157|1027|0	NA|NA|NA	0.0012	1027	M3.01, 9:132989098:G:A, M3.1, 9:132989101:G:A, M3.001, 9:132989071:C:A, 9:132989119:G:A, 9:132989107:A:G, 9:132989118:C:T, 9:132989100:C:T	10	+, +, +, +, +, +, +, +, +, +	Platelet count (30080),Forced expiratory volume in 1 second FEV1 predicted (20153)	Mean platelet thrombocyte volume (30100),Platelet distribution width (30110)	4	0.68 (0.63,0.73)	1e-143	Yes	NA	NA	NA	NA	NA	NA	NA	NA	NA	30100_Mean_platelet_thrombocyte_volume_inst_mean__RINT	WholeBlood,Spleen,Lung	No	NA	NA
GBGT1	Alkaline phosphatase (30610)	Measured by AMP(IFCC) analysis on a Beckman Coulter AU5800	QT	9:133155928:T:C	9	133155928	T	C	DelMissense	p.Tyr66Cys:p.Tyr49Cys:p.Tyr66Cys	-0.19 (-0.22, -0.16)	5.58e-43	-	407652|4238|5	NA|NA|NA	0.0052	4248	9:133155928:T:C, M3.1	2	-, -	Alkaline phosphatase (30610)	NA	1	0.01 (-0.016,0.037)	0.441	No	AlkalinePhosphatase_Med_LabValue__RINT	108268	NA	-0.177491	0.028197	3.08e-10	1111	Yes	1	30610_Alkaline_phosphatase_inst_mean__RINT	NA	No	NA	NA
DBH	Diastolic blood pressure automated reading (4079)	Blood pressure, automated reading, diastolic. Two measures of blood pressure were taken a few moments apart. Range returned by the Omron device is is 0-255	QT	9:133636634:G:C	9	133636634	G	C	DelMissense	p.Gly88Ala	-0.12 (-0.15, -0.087)	5.48e-14	-	404259|3714|9	NA|NA|NA	0.0046	3732	9:133636634:G:C	1	-	Diastolic blood pressure automated reading (4079)	NA	1	-0.12 (-0.15,-0.09)	1.1e-14	Yes	BP_Diastolic_Med_Value__RINT	121659	NA	-0.0356258	0.0272832	0.191629	1072	Yes	0.9718	4079_Diastolic_blood_pressure_automated_reading_inst_mean__RINT	AdrenalGland	No	NA	NA
NOTCH1	Lymphocyte count (30120)	Result of "Lymphocytes Number" assay, performed on blood sample, obtained from UK Biobank assessment centre visit. Lymphocyte count is the proportion of ( lymphoctyes / 100 ) x white blood cell count	QT	9:136496196:CAG:C	9	136496196	CAG	C	pLOF	p.Pro2514fs	3.1 (2.7, 3.5)	3.37e-49	+	418425|20|0	NA|NA|NA	2.4e-05	20	9:136496196:CAG:C, M1.001, M1.01, M1.1	4	+, +, +, +	Neutrophil percentage (30200),Monocyte percentage (30190)	Lymphocyte count (30120),Lymphocyte percentage (30180),White blood cell leukocyte count (30000),ICD10 C91: Lymphoid leukemia,ICD10 C91.1: Chronic lymphocytic leukemia of B-cell type,Type of Cancer: Chronic lymphocytic leukemia of B-cell type (40006),Type of Cancer: Lymphoid leukemia (40006)	9	2.9 (2.5,3.3)	1.3e-45	Yes	NA	NA	NA	NA	NA	NA	NA	NA	NA	30120_Lymphocyte_count_inst_mean__RINT	NA	No	NA	NA
SLC34A3	Cystatin C (30720)	Measured by latex enhanced immunoturbidimetric analysis on a Siemens ADVIA 1800	QT	M3.1	9	137231702	ref	M3.1	Burden	NA	0.19 (0.16, 0.22)	1.48e-43	+	408508|3538|1	NA|NA|NA	0.0043	3540	M3.1, M3.01, M1.01, M1.1, M3.001, M1.001, 9:137232928:G:A	7	+, +, +, +, +, +, +	Phosphate (30810)	Cystatin C (30720),Creatinine (30700),Urea (30670)	4	0.19 (0.16,0.22)	8.6e-42	Yes	NA	NA	NA	NA	NA	NA	NA	NA	NA	30720_Cystatin_C_inst_mean__RINT	Kidney-Cortex,Esophagus-Mucosa,SmallIntestine-TerminalIleum	No	NA	NA
CUBN	Urinary AlbuminCreatinine Ratio (RGC)	Urinary albumin to creatinine ratio	QT	M3.01	10	16824974	ref	M3.01	Burden	NA	0.24 (0.21, 0.28)	1.98e-37	+	123806|2591|2	NA|NA|NA	0.01	2595	M3.01, M1.01, M1.1, M3.001, M3.1	5	+, +, +, +, +	NA	Urinary AlbuminCreatinine Ratio (RGC),Microalbumin in urine (30500)	2	0.24 (0.21,0.28)	4.5e-38	Yes	NA	NA	NA	NA	NA	NA	NA	NA	NA	RGC_Urinary_AlbuminCreatinine_Ratio__RINT	Kidney-Cortex,SmallIntestine-TerminalIleum	No	NA	NA
TMEM236	Aspartate aminotransferase (30650)	Measured by IFCC analysis on a Beckman Coulter AU5800	QT	10:17796275:C:T	10	17796275	C	T	DelMissense	p.Ser276Phe	-0.14 (-0.16, -0.12)	2.86e-39	-	402900|7689|39	NA|NA|NA	0.0095	7767	10:17796275:C:T, 10:17752493:G:T	2	-, +	Aspartate aminotransferase (30650)	NA	1	-0.029 (-0.049,-0.0084)	0.0056	No	AspartateAmonitransferase_Med_LabValue__RINT	108635	NA	-0.173555	0.0226638	1.89e-14	1650	Yes	1	30650_Aspartate_aminotransferase_inst_mean__RINT	SmallIntestine-TerminalIleum,Colon-Transverse	No	NA	NA
2021-03-08	Red blood cell erythrocyte distribution width (30070)	Result of "Red Distribution Width" assay, performed on blood sample, obtained from UK Biobank assessment centre visit. Red blood cell Distribution Width is the size distribution spread of the erythrocyte population derived from the red blood cell histogram. It is the coefficient of variation (CV) expressed in % of the red blood cell size distribution.	QT	M3.001	10	45458238	ref	M3.001	Burden	NA	0.33 (0.25, 0.41)	1.11e-16	+	418660|532|0	NA|NA|NA	0.00063	532	M3.001	1	+	NA	Red blood cell erythrocyte distribution width (30070),Immature reticulocyte fraction (30280)	2	0.31 (0.23,0.38)	1.6e-14	Yes	RDW_Med_LabValue__RINT	115121	NA	0.213794	0.0889788	0.0162721	104	Yes	0.9553	30070_Red_blood_cell_erythrocyte_distribution_width_inst_mean__RINT	NA	No	NA	NA
FAM21C	Mean corpuscular haemoglobin (30050)	Result of "Mean Corpuscular Haemoglobin" assay, performed on blood sample, obtained from UK Biobank assessment centre visit.	QT	10:45750790:G:A	10	45750790	G	A	DelMissense	p.Ala295Thr:p.Ala295Thr:p.Ala295Thr:p.Ala295Thr:p.Ala295Thr:p.Ala239Thr	0.091 (0.071, 0.11)	2e-19	+	411545|7610|33	NA|NA|NA	0.0092	7676	10:45750790:G:A, M3.1	2	+, +	NA	Mean corpuscular haemoglobin (30050),Mean corpuscular volume (30040)	2	0.012 (-0.0092,0.032)	0.273	No	MCH_Med_LabValue__RINT	114860	NA	0.0803891	0.0200901	6.3e-05	1991	Yes	0.9947	30050_Mean_corpuscular_haemoglobin_inst_mean__RINT	NA	No	NA	NA
A1CF	Triglycerides (30870)	Measured by GPO-POD analysis on a Beckman Coulter AU5800	QT	10:50814012:C:T	10	50814012	C	T	DelMissense	p.Gly398Ser:p.Gly390Ser:p.Gly406Ser:p.Gly390Ser:p.Gly398Ser:p.Gly390Ser:p.Gly398Ser	0.11 (0.089, 0.13)	1.67e-27	+	403411|8131|33	NA|NA|NA	0.01	8197	10:50814012:C:T, M3.1	2	+, +	NA	Triglycerides (30870),Gamma glutamyltransferase (30730),Apolipoprotein B (30640)	3	0.097 (0.075,0.12)	5.2e-18	Yes	Triglyceride_Med_LabValue__RINT	93219	NA	0.0859248	0.0228255	0.000166937	1635	Yes	0.9973	30870_Triglycerides_inst_mean__RINT	SmallIntestine-TerminalIleum,Liver,Colon-Transverse	No	NA	NA
DKK1	Sitting height (20015)	Distance from rump to crown when sitting, calculated as the difference between ~F51~ and ~F3077~.	QT	10:52315038:G:T	10	52315038	G	T	DelMissense	p.Arg120Leu	-0.087 (-0.11, -0.063)	2.36e-12	-	425783|2851|6	NA|NA|NA	0.0033	2863	10:52315038:G:T, M3.1	2	-, -	Sitting height (20015)	NA	1	-0.086 (-0.11,-0.062)	3.3e-12	Yes	NA	NA	NA	NA	NA	NA	NA	NA	NA	20015_Sitting_height_inst_mean__RINT	Cells-Transformedfibroblasts	No	NA	NA
JMJD1C	Mean platelet thrombocyte volume (30100)	Result of "Mean Platelet Volume" assay, performed on blood sample, obtained from UK Biobank assessment centre visit. Mean Platelet Volume is the average volume of individual platelets derived from the platelet histogram.	QT	10:63168077:C:T	10	63168077	C	T	DelMissense	p.Glu2349Lys:p.Glu2531Lys	0.07 (0.051, 0.088)	3.04e-13	+	411306|7809|42	NA|NA|NA	0.0094	7893	10:63168077:C:T	1	+	NA	Mean platelet thrombocyte volume (30100)	1	0.016 (-0.0026,0.035)	0.0912	No	NA	NA	NA	NA	NA	NA	NA	NA	NA	30100_Mean_platelet_thrombocyte_volume_inst_mean__RINT	NA	No	NA	NA
TET1	Standing height (50)	Standing height was measured using a Seca 202 device	QT	M3.0001	10	68572338	ref	M3.0001	Burden	NA	0.32 (0.24, 0.39)	2.92e-15	+	429862|208|0	NA|NA|NA	0.00024	208	M3.0001, M3.001, M3.01, M3.1, M1.0001, M1.001, M1.01, M1.1	8	+, +, +, +, +, +, +, +	NA	Standing height (50)	1	0.27 (0.19,0.35)	8.9e-12	Yes	NA	NA	NA	NA	NA	NA	NA	NA	NA	50_Standing_height_inst_mean__RINT	NA	No	NA	NA
HKDC1	Glycated haemoglobin HbA1c (30750)	Measured by HPLC analysis on a Bio-Rad VARIANT II Turbo	QT	10:69261176:A:G	10	69261176	A	G	DelMissense	p.Ile752Val	-0.23 (-0.29, -0.17)	1.85e-13	-	411152|830|1	NA|NA|NA	0.001	832	10:69261176:A:G	1	-	Glycated haemoglobin HbA1c (30750)	NA	1	0.0013 (-0.058,0.061)	0.965	No	A1C_Med_LabValue__RINT	68967	NA	-0.0407099	0.107083	0.703819	72	Yes	0.4366	30750_Glycated_haemoglobin_HbA1c_inst_mean__RINT	Liver,SmallIntestine-TerminalIleum,Kidney-Cortex	No	NA	NA
HK1	Glycated haemoglobin HbA1c (30750)	Measured by HPLC analysis on a Bio-Rad VARIANT II Turbo	QT	M3.0001	10	69288743	ref	M3.0001	Burden	NA	-0.34 (-0.43, -0.26)	6.1e-16	-	411799|435|0	NA|NA|NA	0.00053	435	M3.0001, M1.0001, M3.001, M3.singleton, M1.001, M3.01, M3.1, M1.singleton	8	-, -, -, -, -, -, -, -	Glycated haemoglobin HbA1c (30750)	NA	1	-0.32 (-0.4,-0.24)	9.3e-15	Yes	A1C_Med_LabValue__RINT	68967	NA	-0.0102696	0.116336	0.929658	61	Yes	0.8177	30750_Glycated_haemoglobin_HbA1c_inst_mean__RINT	NA	No	NA	NA
CNNM1	Aspartate aminotransferase (30650)	Measured by IFCC analysis on a Beckman Coulter AU5800	QT	10:99330450:G:A	10	99330450	G	A	DelMissense	p.Ala355Thr	-2.2 (-2.5, -1.8)	6.14e-27	-	410609|21|0	NA|NA|NA	2.6e-05	21	10:99330450:G:A	1	-	Aspartate aminotransferase (30650)	NA	1	-2.2 (-2.6,-1.8)	1e-28	Yes	NA	NA	NA	NA	NA	NA	NA	NA	NA	30650_Aspartate_aminotransferase_inst_mean__RINT	NA	No	NA	NA
GOT1	Aspartate aminotransferase (30650)	Measured by IFCC analysis on a Beckman Coulter AU5800	QT	M3.001	10	99397546	ref	M3.001	Burden	NA	-1.6 (-1.7, -1.5)	2.95e-299	-	410179|451|0	NA|NA|NA	0.00055	451	M3.001, M3.01, M3.1, M3.0001, M1.001, M1.01, M1.1, M1.0001, 10:99403533:G:C, 10:99402579:C:T, 10:99403520:C:T, 10:99406829:C:A, M3.singleton, 10:99402661:G:A, 10:99420626:G:A, 10:99403554:C:T, 10:99406809:C:T, 10:99403541:C:T, 10:99406819:C:T, 10:99402694:G:A, 10:99406846:C:CT, 10:99403514:C:G, 10:99430447:C:T, 10:99402713:ATTACCTGTCCT:A	24	-, -, -, -, -, -, -, -, -, -, -, -, -, -, -, -, -, -, -, -, -, -, -, -	Aspartate aminotransferase (30650)	NA	1	-1.6 (-1.7,-1.5)	2.2e-307	Yes	AspartateAmonitransferase_Med_LabValue__RINT	108635	NA	-0.962752	0.0951345	4.51e-24	93	Yes	1	30650_Aspartate_aminotransferase_inst_mean__RINT	NA	No	Both	NA
ABCC2	Direct bilirubin (30660)	Measured by DPD analysis on a Beckman Coulter AU5800	QT	M3.01	10	99782844	ref	M3.01	Burden	NA	0.11 (0.085, 0.13)	2.54e-23	+	345813|5857|1	NA|NA|NA	0.0083	5859	M3.01, M3.1, M1.01, M1.1	4	+, +, +, +	NA	Direct bilirubin (30660),Total bilirubin (30840)	2	0.11 (0.084,0.13)	2.4e-20	Yes	Bilirubin_total_Med_LabValue__RINT	108358	NA	0.0831242	0.0183821	6.13e-06	1851	Yes	0.9999	30660_Direct_bilirubin_inst_mean__RINT	Kidney-Cortex,Liver,SmallIntestine-TerminalIleum	Yes	NA	NA
SEMA4G	Gamma glutamyltransferase (30730)	Measured by IFCC analysis on a Beckman Coulter AU5800	QT	M3.1	10	100972912	ref	M3.1	Burden	NA	-0.096 (-0.12, -0.073)	2.98e-16	-	406399|5459|3	NA|NA|NA	0.0066	5465	M3.1, 10:100980303:C:T	2	-, -	Gamma glutamyltransferase (30730)	NA	1	-0.098 (-0.12,-0.075)	7e-17	Yes	GammaGlutamyl_Med_LabValue__RINT	7238	NA	-0.00075094	0.0925574	0.993527	97	Yes	0.1724	30730_Gamma_glutamyltransferase_inst_mean__RINT	SmallIntestine-TerminalIleum,Colon-Transverse	No	NA	NA
CASP7	ICD10 H26: Other cataract	Other cataract	BT	M3.1	10	113679754	ref	M3.1	Burden	NA	1.7 (1.5, 2)	1.05e-14	+	20016|275|0	361086|3063|2	0.0043	3342	M3.1, 10:113725526:T:C	2	+, +	NA	ICD10 H26: Other cataract,ICD10 H26.9: Unspecified cataract	2	1.7 (1.5,2)	1.8e-14	Yes	Phe10_H26__BIN	10824	103681	1.49753	0.125899	0.0013391	889	Yes	0.9801	Phe10_H26__BIN	NA	No	SNP	10:113725526:T:C
HTRA1	Standing height (50)	Standing height was measured using a Seca 202 device	QT	M3.001	10	122461652	ref	M3.001	Burden	NA	-0.2 (-0.25, -0.14)	2.96e-13	-	429613|457|0	NA|NA|NA	0.00053	457	M3.001, M3.01, M3.1	3	-, -, -	Standing height (50)	NA	1	-0.18 (-0.23,-0.12)	4.1e-11	No	NA	NA	NA	NA	NA	NA	NA	NA	NA	50_Standing_height_inst_mean__RINT	Cervix-Ectocervix	No	NA	NA
SIGIRR	Lymphocyte count (30120)	Result of "Lymphocytes Number" assay, performed on blood sample, obtained from UK Biobank assessment centre visit. Lymphocyte count is the proportion of ( lymphoctyes / 100 ) x white blood cell count	QT	M3.01	11	405895	ref	M3.01	Burden	NA	-0.18 (-0.23, -0.13)	2.29e-13	-	417002|1447|0	NA|NA|NA	0.0017	1447	M3.01, M3.1	2	-, -	Lymphocyte count (30120)	NA	1	-0.16 (-0.21,-0.12)	1.7e-11	Yes	NA	NA	NA	NA	NA	NA	NA	NA	NA	30120_Lymphocyte_count_inst_mean__RINT	NA	No	NA	NA
CTSD	Aspartate aminotransferase (30650)	Measured by IFCC analysis on a Beckman Coulter AU5800	QT	M3.001	11	1753502	ref	M3.001	Burden	NA	0.26 (0.18, 0.33)	1.42e-11	+	410053|577|0	NA|NA|NA	0.0007	577	M3.001, M3.01, M3.1	3	+, +, +	NA	Aspartate aminotransferase (30650)	1	0.26 (0.18,0.33)	8.9e-12	Yes	AspartateAmonitransferase_Med_LabValue__RINT	108635	NA	0.144865	0.0834199	0.0824617	119	Yes	0.05	30650_Aspartate_aminotransferase_inst_mean__RINT	NA	No	NA	NA
HBB	Mean corpuscular volume (30040)	Result of "Mean Corpuscular Volume" assay, performed on blood sample, obtained from UK Biobank assessment centre visit. Mean Corpuscular Haemoglobin Concentration (pg) is the weight of hemoglobin in the average erythrocyte, computed by the formula: MCH = (hemoglobin/red blood cells) x 10.	QT	M1.001	11	5225597	ref	M1.001	Burden	NA	-2.9 (-3.1, -2.7)	8.8e-232	-	419094|98|0	NA|NA|NA	0.00012	98	M1.001, M1.01, M1.1, M3.001, M3.01, M3.1, 11:5226774:G:A, 11:5227001:CT:C, M1.0001, M3.0001, 11:5226929:C:T, 11:5227003:CAG:C, M1.singleton, M3.singleton	14	-, -, -, -, -, -, -, -, -, -, -, -, -, -	Mean corpuscular volume (30040),Mean corpuscular haemoglobin (30050),Haemoglobin concentration (30020),Mean corpuscular haemoglobin concentration (30060),Mean sphered cell volume (30270),Haematocrit percentage (30030),Mean reticulocyte volume (30260)	Red blood cell erythrocyte count (30010),Red blood cell erythrocyte distribution width (30070),High light scatter reticulocyte count (30300),Reticulocyte count (30250),Immature reticulocyte fraction (30280),Total bilirubin (30840),High light scatter reticulocyte percentage (30290)	14	-2.8 (-3,-2.6)	2.2e-222	Yes	NA	NA	NA	NA	NA	NA	NA	NA	NA	30040_Mean_corpuscular_volume_inst_mean__RINT	WholeBlood	Yes	NA	NA
AMPD3	Glycated haemoglobin HbA1c (30750)	Measured by HPLC analysis on a Bio-Rad VARIANT II Turbo	QT	M3.1	11	10451021	ref	M3.1	Burden	NA	0.11 (0.093, 0.13)	3.94e-41	+	400442|11749|43	NA|NA|NA	0.014	11835	M3.1, 11:10487356:G:T	2	+, +	Reticulocyte count (30250),High light scatter reticulocyte count (30300),Haemoglobin concentration (30020),Reticulocyte percentage (30240),High light scatter reticulocyte percentage (30290),Haematocrit percentage (30030)	Glycated haemoglobin HbA1c (30750)	7	0.086 (0.069,0.1)	4.4e-23	Yes	A1C_Med_LabValue__RINT	68967	NA	-0.00452348	0.0217295	0.835094	1761	No	0.9989	30750_Glycated_haemoglobin_HbA1c_inst_mean__RINT	Muscle-Skeletal	No	NA	NA
PDE3B	Triglycerides (30870)	Measured by GPO-POD analysis on a Beckman Coulter AU5800	QT	M3.01	11	14644075	ref	M3.01	Burden	NA	-0.33 (-0.37, -0.29)	2.15e-60	-	409755|2002|0	NA|NA|NA	0.0024	2002	M3.01, M3.1, M1.01, M1.1, 11:14843853:C:T, M3.001	6	-, -, -, -, -, -	Triglycerides (30870),Reticulocyte count (30250),High light scatter reticulocyte count (30300),Apolipoprotein B (30640),Reticulocyte percentage (30240),High light scatter reticulocyte percentage (30290)	HDL cholesterol (30760),Apolipoprotein A (30630),Sitting height (20015),Hip circumference (49),Standing height (50),Seated height (51),Comparative height size at age 10 - Taller (1697),Leg fat free mass right (23113),Leg predicted mass right (23114),Leg fat free mass left (23117),Weight (21002),Leg predicted mass left (23118),Weight (23098),Basal metabolic rate (23105),Trunk fat mass (23128)	21	-0.32 (-0.36,-0.28)	8.2e-55	Yes	Triglyceride_Med_LabValue__RINT	93219	NA	-0.335638	0.0456828	2.03e-13	416	Yes	1	30870_Triglycerides_inst_mean__RINT	Adipose-Subcutaneous	No	NA	NA
CYP2R1	Vitamin D (30890)	Measured by CLIA analysis on a DiaSorin Ltd. LIASON XL	QT	M3.01	11	14878121	ref	M3.01	Burden	NA	-0.28 (-0.34, -0.22)	8.21e-20	-	393417|965|0	NA|NA|NA	0.0012	965	M3.01, M3.1, M3.001, M1.001, M1.01, M1.1	6	-, -, -, -, -, -	Vitamin D (30890)	NA	1	-0.28 (-0.34,-0.22)	9e-20	Yes	VitaminDMetabolites_Med_LabValue__RINT	56282	NA	-0.215184	0.064835	0.000903566	214	Yes	0.9907	30890_Vitamin_D_inst_mean__RINT	NA	No	NA	NA
INSC	Vitamin D (30890)	Measured by CLIA analysis on a DiaSorin Ltd. LIASON XL	QT	11:15240445:A:G	11	15240445	A	G	pLOF	NA	-0.32 (-0.37, -0.26)	2.79e-27	-	393018|1077|0	NA|NA|NA	0.0014	1077	11:15240445:A:G, M1.1	2	-, -	Vitamin D (30890)	Heel Broadband ultrasound attenuation direct entry (3144),Heel bone mineral density BMD (3148),Heel quantitative ultrasound index QUI direct entry (3147),Heel bone mineral density BMD T score automated (78),Heel bone mineral density BMD right (4124),Heel broadband ultrasound attenuation right (4120),Heel quantitative ultrasound index QUI direct entry right (4123),Heel bone mineral density BMD T s…	15	-0.046 (-0.1,0.012)	0.121	No	NA	NA	NA	NA	NA	NA	NA	NA	NA	30890_Vitamin_D_inst_mean__RINT	Nerve-Tibial,Cells-Transformedfibroblasts	No	NA	NA
E2F8	Mean corpuscular volume (30040)	Result of "Mean Corpuscular Volume" assay, performed on blood sample, obtained from UK Biobank assessment centre visit. Mean Corpuscular Haemoglobin Concentration (pg) is the weight of hemoglobin in the average erythrocyte, computed by the formula: MCH = (hemoglobin/red blood cells) x 10.	QT	11:19224693:G:A	11	19224693	G	A	pLOF	p.Arg857*:p.Arg857*:p.Arg857*	0.76 (0.63, 0.89)	4.6e-31	+	419012|180|0	NA|NA|NA	0.00021	180	11:19224693:G:A, M1.01, M1.1	3	+, +, +	Red blood cell erythrocyte count (30010)	Mean corpuscular volume (30040),Mean reticulocyte volume (30260),Mean corpuscular haemoglobin (30050),Mean sphered cell volume (30270)	5	0.77 (0.64,0.9)	6.2e-32	Yes	MCV_Med_LabValue__RINT	115408	NA	0.611826	0.119079	2.78e-07	55	Yes	1	30040_Mean_corpuscular_volume_inst_mean__RINT	Muscle-Skeletal,Cells-EBV-transformedlymphocytes	No	NA	NA
ANO5	Aspartate aminotransferase (30650)	Measured by IFCC analysis on a Beckman Coulter AU5800	QT	M1.1	11	22193492	ref	M1.1	Burden	NA	0.2 (0.17, 0.24)	4.73e-36	+	407500|3125|5	NA|NA|NA	0.0038	3135	M1.1, 11:22221100:C:CA, M3.1	3	+, +, +	NA	Aspartate aminotransferase (30650),Alanine aminotransferase (30620)	2	0.21 (0.18,0.25)	1.3e-39	Yes	AspartateAmonitransferase_Med_LabValue__RINT	108635	NA	0.15119	0.0340893	9.2e-06	717	Yes	1	30650_Aspartate_aminotransferase_inst_mean__RINT	Muscle-Skeletal	No	INDEL	11:22221100:C:CA
FIBIN	Standing height (50)	Standing height was measured using a Seca 202 device	QT	M3.1	11	26994526	ref	M3.1	Burden	NA	-0.071 (-0.087, -0.054)	3.82e-17	-	425311|4754|5	NA|NA|NA	0.0055	4764	M3.1	1	-	Standing height (50),Sitting height (20015)	NA	2	-0.064 (-0.081,-0.048)	1.2e-14	Yes	NA	NA	NA	NA	NA	NA	NA	NA	NA	50_Standing_height_inst_mean__RINT	Artery-Aorta,Nerve-Tibial	No	NA	NA
NR1H3	HDL cholesterol (30760)	Measured by enzyme immunoinhibition analysis on a Beckman Coulter AU5800	QT	M3.01	11	47248803	ref	M3.01	Burden	NA	0.23 (0.19, 0.27)	1.41e-32	+	376412|1803|2	NA|NA|NA	0.0024	1807	M3.01, M3.1, 11:47268596:G:A, M3.001, M1.01, M1.1	6	+, +, +, +, +, +	NA	HDL cholesterol (30760),Apolipoprotein A (30630)	2	0.24 (0.2,0.27)	5.9e-33	Yes	HDL_Med_LabValue__RINT	93238	NA	0.196213	0.0467668	2.72e-05	334	Yes	0.9985	30760_HDL_cholesterol_inst_mean__RINT	NA	No	NA	NA
MYBPC3	ICD10 I42: Cardiomyopathy	Cardiomyopathy	BT	M1.001	11	47331870	ref	M1.001	Burden	NA	32 (16, 61)	4.51e-25	+	1767|22|0	385739|181|0	0.00026	203	M1.001, M1.01, M1.1, M3.001, M3.01, M3.1, M1.0001, M3.0001, M1.singleton, M3.singleton	10	+, +, +, +, +, +, +, +, +, +	NA	ICD10 I42: Cardiomyopathy	1	32 (16, 61)	4.51e-25	Yes - no common variants to condition on	Phe10_I42__BIN	3264	94883	11.0266	0.343035	2.61e-12	85	Yes	1	Phe10_I42__BIN	Heart-AtrialAppendage,Heart-LeftVentricle	No	INDEL	11:47339375:TG:T
PTPRJ	Mean platelet thrombocyte volume (30100)	Result of "Mean Platelet Volume" assay, performed on blood sample, obtained from UK Biobank assessment centre visit. Mean Platelet Volume is the average volume of individual platelets derived from the platelet histogram.	QT	M1.0001	11	47980912	ref	M1.0001	Burden	NA	-0.56 (-0.67, -0.46)	1.68e-26	-	418929|255|0	NA|NA|NA	0.0003	255	M1.0001, M3.0001, M1.001, M1.01, M1.1, M3.001, M3.01, M3.1	8	-, -, -, -, -, -, -, -	Mean platelet thrombocyte volume (30100),Trunk fat free mass (23129)	NA	2	-0.56 (-0.67,-0.46)	2.9e-26	Yes	NA	NA	NA	NA	NA	NA	NA	NA	NA	30100_Mean_platelet_thrombocyte_volume_inst_mean__RINT	WholeBlood	No	NA	NA
FERMT3	Immature reticulocyte fraction (30280)	Result of "Immature Reticulocytes Fraction" assay, performed on blood sample, obtained from UK Biobank assessment centre visit. Immature Reticulocytes Fraction (Percentage) is an indication of new reticulocyte synthesis and is calculated from the reticulocytes (Percentage) as the total number of reticulocyte events in the outermost light scattering region, corresponding to immature reticulocytes,…	QT	11:64207494:G:A	11	64207494	G	A	DelMissense	p.Gly44Arg:p.Gly44Arg	-0.15 (-0.17, -0.13)	2.73e-40	-	403841|7319|34	NA|NA|NA	0.009	7387	11:64207494:G:A, M3.1	2	-, -	Immature reticulocyte fraction (30280),High light scatter reticulocyte count (30300),High light scatter reticulocyte percentage (30290)	NA	3	-0.11 (-0.17,-0.054)	0.00016	No	NA	NA	NA	NA	NA	NA	NA	NA	NA	30280_Immature_reticulocyte_fraction_inst_mean__RINT	WholeBlood	No	NA	NA
SLC22A11	Urate (30880)	Measured by uricase PAP analysis on a Beckman Coulter AU5800	QT	M1.1	11	64555999	ref	M1.1	Burden	NA	0.11 (0.087, 0.13)	2.18e-20	+	407239|4357|8	NA|NA|NA	0.0053	4373	M1.1, M3.1, 11:64556141:C:T	3	+, +, +	Testosterone (30850)	Urate (30880)	2	0.049 (0.025,0.074)	7.2e-05	No	Urate_Med_LabValue__RINT	26348	NA	0.0866884	0.05511	0.115717	240	Yes	0.5146	30880_Urate_inst_mean__RINT	Kidney-Cortex	No	SNP	11:64556141:C:T
SLC22A12	Urate (30880)	Measured by uricase PAP analysis on a Beckman Coulter AU5800	QT	M3.001	11	64591556	ref	M3.001	Burden	NA	-1.2 (-1.3, -1.2)	2.23e-307	-	410770|834|0	NA|NA|NA	0.001	834	M3.001, M3.01, M3.1, 11:64592807:T:C, M3.0001, 11:64599680:G:A, M1.001, M1.01, M1.1, 11:64600430:C:T, 11:64600767:C:A, 11:64591597:G:A, 11:64592788:G:C, M1.0001, M3.singleton, 11:64600382:G:A, M1.singleton, 11:64599890:G:A, 11:64591686:G:A, 11:64600770:G:A, 11:64593556:C:G, 11:64593739:C:T, 11:64600794:TG:T, 11:64599759:T:C, 11:64591950:G:A, 11:64593524:C:T, 11:64591789:C:T, 11:64591673:C:A, 11:6…	29	-, -, -, -, -, -, -, -, -, -, -, -, -, -, -, -, -, -, -, -, -, -, -, -, -, -, -, -, -	Urate (30880)	NA	1	-1.2 (-1.3,-1.2)	2.2e-307	Yes	Urate_Med_LabValue__RINT	26348	NA	-0.412982	0.0927461	8.47e-06	86	Yes	1	30880_Urate_inst_mean__RINT	Kidney-Cortex	Yes	NA	NA
RASGRP2	Lymphocyte count (30120)	Result of "Lymphocytes Number" assay, performed on blood sample, obtained from UK Biobank assessment centre visit. Lymphocyte count is the proportion of ( lymphoctyes / 100 ) x white blood cell count	QT	M3.01	11	64727301	ref	M3.01	Burden	NA	0.24 (0.19, 0.3)	6.08e-18	+	417352|1097|0	NA|NA|NA	0.0013	1097	M3.01, M3.1	2	+, +	NA	Lymphocyte count (30120)	1	0.24 (0.18,0.29)	3.5e-17	Yes	NA	NA	NA	NA	NA	NA	NA	NA	NA	30120_Lymphocyte_count_inst_mean__RINT	WholeBlood,SmallIntestine-TerminalIleum	No	NA	NA
PYGM	Urate (30880)	Measured by uricase PAP analysis on a Beckman Coulter AU5800	QT	11:64759751:G:A	11	64759751	G	A	pLOF	p.Arg50*:p.Arg50*	0.12 (0.093, 0.15)	1.32e-18	+	407906|3367|5	NA|NA|NA	0.0041	3377	11:64759751:G:A, M1.1, M3.1	3	+, +, +	NA	Urate (30880)	1	0.053 (0.024,0.081)	0.00026	No	Urate_Med_LabValue__RINT	26348	NA	0.1148	0.0698941	0.10049	152	Yes	0.3956	30880_Urate_inst_mean__RINT	MinorSalivaryGland,Muscle-Skeletal	No	NA	NA
MEN1	ICD10 E21: Hyperparathyroidism and other disorders of parathyroid gland	Hyperparathyroidism and other disorders of parathyroid gland	BT	M1.0001	11	64804333	ref	M1.0001	Burden	NA	740 (200, 2800)	8.13e-23	+	1158|10|0	386448|9|0	2.5e-05	19	M1.0001, M1.001, M1.01, M1.1, M1.singleton, M3.0001, M3.001, M3.singleton, M3.01, M3.1	10	+, +, +, +, +, +, +, +, +, +	NA	ICD10 E21: Hyperparathyroidism and other disorders of parathyroid gland,ICD10 E21.0: Primary hyperparathyroidism,ICD10 E21.3: Hyperparathyroidism, unspecified	3	770 (200,2900)	8.4e-23	Yes	Phe10_E21__BIN	2417	112967	12.5949	0.970478	0.00904491	12	Yes	1	Phe10_E21__BIN	NA	No	NA	NA
CAPN1	Urate (30880)	Measured by uricase PAP analysis on a Beckman Coulter AU5800	QT	11:65185977:G:A	11	65185977	G	A	DelMissense	p.Gly173Arg:p.Gly173Arg:p.Gly173Arg:p.Gly173Arg:p.Gly173Arg	-0.52 (-0.62, -0.42)	2.92e-24	-	411367|237|0	NA|NA|NA	0.00029	237	11:65185977:G:A	1	-	Urate (30880)	NA	1	-0.55 (-0.66,-0.45)	1.4e-26	Yes	Urate_Med_LabValue__RINT	26348	NA	-0.0711769	0.183222	0.697666	22	Yes	0.8067	30880_Urate_inst_mean__RINT	NA	No	NA	NA
SLC25A45	Creatinine (30700)	Measured by enzymatic analysis on a Beckman Coulter AU5800	QT	M3.1	11	65376406	ref	M3.1	Burden	NA	-0.063 (-0.081, -0.044)	1.48e-11	-	405215|6637|29	NA|NA|NA	0.0081	6695	M3.1	1	-	Creatinine (30700)	NA	1	-0.053 (-0.071,-0.035)	1.1e-08	No	Creatinine_Med_LabValue__RINT	115985	NA	0.000889365	0.0239391	0.970364	1065	No	0.05	30700_Creatinine_inst_mean__RINT	NA	No	SNP	11:65379542:C:T
LTBP3	Standing height (50)	Standing height was measured using a Seca 202 device	QT	11:65539133:C:T	11	65539133	C	T	DelMissense	p.Gly1240Ser:p.Gly1287Ser:p.Gly290Ser:p.Gly243Ser:p.Gly717Ser	-0.21 (-0.25, -0.17)	2.41e-23	-	429332|726|1	NA|NA|NA	0.00085	728	11:65539133:C:T, M3.01, M3.1	3	-, -, -	Standing height (50)	NA	1	-0.2 (-0.24,-0.16)	6.1e-21	Yes	NA	NA	NA	NA	NA	NA	NA	NA	NA	50_Standing_height_inst_mean__RINT	NA	No	NA	NA
RPS6KB2	Mean corpuscular volume (30040)	Result of "Mean Corpuscular Volume" assay, performed on blood sample, obtained from UK Biobank assessment centre visit. Mean Corpuscular Haemoglobin Concentration (pg) is the weight of hemoglobin in the average erythrocyte, computed by the formula: MCH = (hemoglobin/red blood cells) x 10.	QT	M3.1	11	67428545	ref	M3.1	Burden	NA	-0.093 (-0.12, -0.07)	1.18e-15	-	413387|5794|11	NA|NA|NA	0.0069	5816	M3.1, 11:67431416:C:T	2	-, -	Mean corpuscular volume (30040),Mean corpuscular haemoglobin (30050),Mean reticulocyte volume (30260)	NA	3	-0.065 (-0.088,-0.042)	2.3e-08	No	MCV_Med_LabValue__RINT	115408	NA	-0.0449364	0.0242241	0.0635927	1344	Yes	0.9594	30040_Mean_corpuscular_volume_inst_mean__RINT	NA	No	SNP	11:67431416:C:T
LRP5	Heel bone mineral density BMD (3148)	Estimation of bone mineral density (BMD) in the heel is based on the Quantitative Ultrasound Index through the calcaneus. Direct entry.	QT	M1.001	11	68312714	ref	M1.001	Burden	NA	-0.6 (-0.76, -0.45)	6.71e-14	-	246086|120|0	NA|NA|NA	0.00024	120	M1.001, M1.01, M1.1, M3.001, M3.01, M3.1	6	-, -, -, -, -, -	Heel bone mineral density BMD (3148),Heel quantitative ultrasound index QUI direct entry (3147),Heel bone mineral density BMD T score automated (78),Speed of sound through heel (3146),Speed of sound through heel left (4103)	NA	5	-0.6 (-0.76,-0.45)	3.7e-14	Yes	NA	NA	NA	NA	NA	NA	NA	NA	NA	3148_Heel_bone_mineral_density_BMD_inst_mean__RINT	NA	No	NA	NA
TPCN2	Hair colour natural before greying - Blonde (1747)	ACE touchscreen question "What best describes your natural hair colour? (If your hair colour is grey, the colour before you went grey)" If the participant activated the Help button they were shown the message: If you are unsure, please select the colour closest to your natural adult hair colour or select Do not know.	BT	11:69084002:G:A	11	69084002	G	A	pLOF	p.Trp566*	3.7 (2.9, 4.8)	4.74e-24	+	48476|119|0	381117|267|0	0.00045	386	11:69084002:G:A	1	+	Hair colour natural before greying - Dark brown (1747),Skin colour - Light olive (1717)	Hair colour natural before greying - Blonde (1747)	3	3.4 (2.5,4.5)	6.2e-17	Yes	NA	NA	NA	NA	NA	NA	NA	NA	NA	1747_Hair_colour_natural_before_greying_1_Blonde_AnyInst__BIN	NA	No	NA	NA
DHCR7	Vitamin D (30890)	Measured by CLIA analysis on a DiaSorin Ltd. LIASON XL	QT	M3.01	11	71435374	ref	M3.01	Burden	NA	0.15 (0.11, 0.18)	4.17e-19	+	390898|3484|0	NA|NA|NA	0.0044	3484	M3.01, M3.1, M3.001	3	+, +, +	NA	Vitamin D (30890)	1	0.17 (0.14,0.2)	3.9e-26	Yes	VitaminDMetabolites_Med_LabValue__RINT	56282	NA	0.0569911	0.0427614	0.182607	506	Yes	0.9224	30890_Vitamin_D_inst_mean__RINT	NA	No	NA	NA
SERPINH1	Standing height (50)	Standing height was measured using a Seca 202 device	QT	M1.001	11	75566349	ref	M1.001	Burden	NA	-0.59 (-0.72, -0.45)	7.94e-18	-	429999|71|0	NA|NA|NA	8.3e-05	71	M1.001, M1.01, M1.1, M3.001, M3.01, M3.1, M3.0001, M1.0001	8	-, -, -, -, -, -, -, -	Standing height (50)	NA	1	-0.55 (-0.68,-0.42)	7.7e-16	Yes	NA	NA	NA	NA	NA	NA	NA	NA	NA	50_Standing_height_inst_mean__RINT	NA	No	NA	NA
DGAT2	Apolipoprotein A (30630)	Measured by immunoturbidimetric analysis on a Beckman Coulter AU5800	QT	M3.1	11	75768991	ref	M3.1	Burden	NA	-0.13 (-0.16, -0.097)	3.65e-16	-	373213|2914|2	NA|NA|NA	0.0039	2918	M3.1, M3.01	2	-, -	Apolipoprotein A (30630)	Total bilirubin (30840)	2	-0.13 (-0.17,-0.1)	4.2e-17	Yes	NA	NA	NA	NA	NA	NA	NA	NA	NA	30630_Apolipoprotein_A_inst_mean__RINT	Adipose-Visceral-Omentum,SmallIntestine-TerminalIleum,Adipose-Subcutaneous,Breast-MammaryTissue	Yes	NA	NA
TYR	Ease of skin tanning - Never tan only burn (1727)	ACE touchscreen question "What would happen to your skin if it was repeatedly exposed to bright sunlight without any protection?"	BT	M3.01	11	89177953	ref	M3.01	Burden	NA	2.2 (2, 2.4)	2.76e-62	+	75098|819|2	344781|1870|0	0.0032	2693	M3.01, M3.001, M3.1, M1.01, M1.1, M1.001, 11:89178195:C:T	7	+, +, +, +, +, +, +	Skin colour - Light olive (1717),Ease of skin tanning - Get very tanned (1727),Hair colour natural before greying - Dark brown (1747),Ease of skin tanning - Get moderately tanned (1727)	Ease of skin tanning - Never tan only burn (1727),Skin colour - Very fair (1717),Hair colour natural before greying - Blonde (1747),Ease of skin tanning - Get mildly or occasionally tanned (1727)	8	2.6 (2.3,2.8)	8.2e-83	Yes	NA	NA	NA	NA	NA	NA	NA	NA	NA	1727_Ease_of_skin_tanning_4_Never_tan_only_burn_AnyInst__BIN	Skin-SunExposed-Lowerleg,Skin-NotSunExposed-Suprapubic	Yes	NA	NA
MED17	Mean corpuscular haemoglobin (30050)	Result of "Mean Corpuscular Haemoglobin" assay, performed on blood sample, obtained from UK Biobank assessment centre visit.	QT	M1.001	11	93784513	ref	M1.001	Burden	NA	-0.54 (-0.65, -0.43)	1.71e-21	-	418946|243|0	NA|NA|NA	0.00029	243	M1.001, M1.01, M1.1	3	-, -, -	Mean corpuscular haemoglobin (30050),Mean corpuscular volume (30040)	NA	2	-0.52 (-0.63,-0.41)	2.6e-20	Yes	MCH_Med_LabValue__RINT	114860	NA	-0.58695	0.127495	4.15e-06	49	Yes	0.9879	30050_Mean_corpuscular_haemoglobin_inst_mean__RINT	NA	No	NA	NA
ATM	ICD10 C50: Malignant neoplasm of breast	Malignant neoplasm of breast	BT	M1.01	11	108227624	ref	M1.01	Burden	NA	2.8 (2.2, 3.5)	2.61e-16	+	12247|99|0	197654|588|0	0.0016	687	M1.01, M1.1, M1.001, M3.001	4	+, +, +, +	NA	ICD10 C50: Malignant neoplasm of breast,ICD10 Z85: Personal history of malignant neoplasm,DD Cancer - Yes (2453),ICD10 Z51.1: Encounter for antineoplastic chemotherapy and immunotherapy,ICD10 C50.9: Malignant neoplasm of breast of unspecified site,ICD10 C77: Secondary and unspecified malignant neoplasm of lymph nodes,White blood cell leukocyte count (30000),ICD10 Z85.3: Personal history of malign…	8	2.8 (2.2,3.5)	1.9e-16	Yes	Phe10_C50__BIN	3449	120979	2.03155	0.223414	0.0015109	545	Yes	0.9934	Phe10_C50__BIN	NA	No	NA	NA
APOA5	Triglycerides (30870)	Measured by GPO-POD analysis on a Beckman Coulter AU5800	QT	M1.01	11	116790127	ref	M1.01	Burden	NA	0.8 (0.71, 0.88)	5.26e-72	+	411340|417|0	NA|NA|NA	0.00051	417	M1.01, M1.1, 11:116790940:G:A, M3.01, M3.1, M1.001, M3.001, 11:116790406:G:A	8	+, +, +, +, +, +, +, +	HDL cholesterol (30760),Apolipoprotein A (30630)	Triglycerides (30870),Platelet distribution width (30110)	4	0.76 (0.68,0.85)	5.9e-67	Yes	Triglyceride_Med_LabValue__RINT	93219	NA	0.492004	0.108824	6.15e-06	70	Yes	1	30870_Triglycerides_inst_mean__RINT	Liver	No	NA	NA
APOC3	HDL cholesterol (30760)	Measured by enzyme immunoinhibition analysis on a Beckman Coulter AU5800	QT	11:116830638:G:A	11	116830638	G	A	pLOF	NA	0.8 (0.76, 0.84)	2.23e-307	+	376480|1721|1	NA|NA|NA	0.0023	1723	11:116830638:G:A, M1.1, M3.1, M3.01, M1.01, 11:116830637:C:T, M3.001	7	+, +, +, +, +, +, +	Triglycerides (30870),Apolipoprotein B (30640),Platelet distribution width (30110),LDL direct (30780),LipidLowering Med (RGC),Cholesterol lowering medication (6177)	HDL cholesterol (30760),Apolipoprotein A (30630),Red blood cell erythrocyte distribution width (30070),Mean sphered cell volume (30270),Eosinophil count (30150),Mean reticulocyte volume (30260),Creatinine (30700)	13	0.69 (0.65,0.74)	3.4e-210	Yes	HDL_Med_LabValue__RINT	93237	NA	0.792045	0.0407779	4.89e-84	440	Yes	1	30760_HDL_cholesterol_inst_mean__RINT	Liver,SmallIntestine-TerminalIleum	No	NA	NA
APOA1	Apolipoprotein A (30630)	Measured by immunoturbidimetric analysis on a Beckman Coulter AU5800	QT	M1.001	11	116835807	ref	M1.001	Burden	NA	-1.4 (-1.6, -1.2)	1.22e-33	-	376075|54|0	NA|NA|NA	7.2e-05	54	M1.001, M3.001, M1.0001, M3.0001, 11:116837101:G:A, 11:116836195:G:T, M1.singleton, M3.singleton	8	-, -, -, -, -, -, -, -	Apolipoprotein A (30630),HDL cholesterol (30760)	NA	2	-1.4 (-1.6,-1.1)	9.7e-32	Yes	NA	NA	NA	NA	NA	NA	NA	NA	NA	30630_Apolipoprotein_A_inst_mean__RINT	SmallIntestine-TerminalIleum,Liver	No	NA	NA
MFRP	SphericalEquivalent r started wearing glasses contacts before 40 (RGC)	NA	QT	M3.01	11	119341547	ref	M3.01	Burden	NA	0.46 (0.35, 0.57)	8.47e-16	+	48703|273|0	NA|NA|NA	0.0028	273	M3.01, M3.1	2	+, +	NA	SphericalEquivalent r started wearing glasses contacts before 40 (RGC),MeanSphericalEquivalent started wearing glasses contacts before 40 (RGC),SphericalEquivalent l started wearing glasses contacts before 40 (RGC),3mm weak meridian left (5096),corneal power (RGC),SphericalEquivalent r (RGC)	6	0.44 (0.33,0.55)	2e-15	Yes	NA	NA	NA	NA	NA	NA	NA	NA	NA	RGC_SphericalEquivalent_r_started_wearing_glasses_contacts_before_40__RINT	Brain-Hippocampus	No	NA	NA
TECTA	hearing loss (RGC)	NA	BT	M3.001	11	121102665	ref	M3.001	Burden	NA	1.5 (1.3, 1.6)	4.19e-17	+	97749|926|0	195051|1304|0	0.0038	2230	M3.001, M3.01, M3.1, M1.01, M1.1	5	+, +, +, +, +	NA	hearing loss (RGC),Hearing difficulty problems - Yes (2247),Hearing aid user - Yes (3393),Hearing difficulty problems background noise - Yes (2257)	4	1.5 (1.3,1.6)	5.9e-17	Yes	Phe10_H90__BIN	5362	107415	1.36778	0.163213	0.0549974	888	Yes	0.6349	RGC_hearing_loss__BIN	NA	No	NA	NA
KCNJ5	Pulse rate automated reading (102)	This is the pulse rate measured during the automated blood pressure readings.	QT	M3.01	11	128911273	ref	M3.01	Burden	NA	0.26 (0.2, 0.33)	2.26e-14	+	407433|782|0	NA|NA|NA	0.00096	782	M3.01, M3.1	2	+, +	NA	Pulse rate automated reading (102)	1	0.27 (0.2,0.34)	2.2e-15	Yes	Pulse_Med_Value__RINT	121418	NA	0.094696	0.0546858	0.0833382	274	Yes	0.9934	102_Pulse_rate_automated_reading_inst_mean__RINT	Pituitary,AdrenalGland	No	NA	NA
B4GALNT3	Alkaline phosphatase (30610)	Measured by AMP(IFCC) analysis on a Beckman Coulter AU5800	QT	M3.01	12	460376	ref	M3.01	Burden	NA	0.19 (0.16, 0.22)	4.77e-39	+	408347|3738|1	NA|NA|NA	0.0045	3740	M3.01, M3.1, M3.001, M1.01, M1.1	5	+, +, +, +, +	NA	Alkaline phosphatase (30610),Standing height (50),Seated height (51)	3	0.18 (0.16,0.21)	4.2e-38	Yes	AlkalinePhosphatase_Med_LabValue__RINT	108268	NA	0.121223	0.0275378	1.07e-05	1147	Yes	1	30610_Alkaline_phosphatase_inst_mean__RINT	Stomach	No	NA	NA
PTPN6	Platelet distribution width (30110)	Result of "Platelet Distribution Width" assay, performed on blood sample, obtained from UK Biobank assessment centre visit. Platelet Distribution Width is the coefficient of variation of platelet size.	QT	M3.1	12	6946725	ref	M3.1	Burden	NA	0.17 (0.13, 0.21)	2.28e-14	+	417445|1614|0	NA|NA|NA	0.0019	1614	M3.1	1	+	NA	Platelet distribution width (30110)	1	0.16 (0.12,0.2)	7.4e-13	Yes	NA	NA	NA	NA	NA	NA	NA	NA	NA	30110_Platelet_distribution_width_inst_mean__RINT	SmallIntestine-TerminalIleum,Cells-EBV-transformedlymphocytes,WholeBlood	No	NA	NA
SLCO1B3	Total bilirubin (30840)	Measured by photometric colour analysis on a Beckman Coulter AU5800	QT	M3.1	12	20815738	ref	M3.1	Burden	NA	0.29 (0.27, 0.31)	1.98e-140	+	405609|4817|5	NA|NA|NA	0.0059	4827	M3.1, M1.1, 12:20855146:T:TAATTG, M3.01, M3.001, 12:20879609:G:A, M1.01, M1.001, 12:20862490:C:G	9	+, +, +, +, +, +, +, +, +	NA	Total bilirubin (30840),Direct bilirubin (30660)	2	0.27 (0.24,0.29)	5.4e-90	Yes	Bilirubin_total_Med_LabValue__RINT	108358	NA	0.249307	0.0200875	2.28e-35	1565	Yes	1	30840_Total_bilirubin_inst_mean__RINT	Cervix-Endocervix,Liver	No	NA	NA
RP11-545J16.1	Total bilirubin (30840)	Measured by photometric colour analysis on a Beckman Coulter AU5800	QT	12:20855146:T:TAATTG	12	20855146	T	TAATTG	pLOF	p.Asp70fs:p.Asp70fs	0.3 (0.27, 0.34)	7.51e-82	+	407450|2528|4	NA|NA|NA	0.0031	2536	12:20855146:T:TAATTG, M1.1, M3.01, M3.1, 12:20879609:G:A, M3.001, 12:20862490:C:G, M1.01, M1.001	9	+, +, +, +, +, +, +, +, +	NA	Total bilirubin (30840),Direct bilirubin (30660)	2	0.27 (0.23,0.31)	3.1e-40	Yes	Bilirubin_total_Med_LabValue__RINT	108349	NA	0.248247	0.0273149	1.01e-19	843	Yes	1	30840_Total_bilirubin_inst_mean__RINT	NA	No	NA	NA
SLCO1B1	Total bilirubin (30840)	Measured by photometric colour analysis on a Beckman Coulter AU5800	QT	M3.01	12	21141574	ref	M3.01	Burden	NA	0.29 (0.25, 0.32)	7.14e-58	+	408405|2026|0	NA|NA|NA	0.0025	2026	M3.01, M3.1, M1.01, M1.1, 12:21222355:C:T, M3.001	6	+, +, +, +, +, +	NA	Total bilirubin (30840),Direct bilirubin (30660)	2	0.22 (0.19,0.26)	9.8e-31	Yes	Bilirubin_total_Med_LabValue__RINT	108358	NA	0.210168	0.0367851	1.11e-08	465	Yes	1	30840_Total_bilirubin_inst_mean__RINT	Liver	No	NA	NA
LRRK2	Illnesses of mother - Parkinsons disease (20110)	This field contains the combined results of 2 ACE touchscreen questions, both asked "Has/did your mother ever suffer from? (You can select more than one answer)" for different sets of illnesses. For convenience, the illnesses were arbitrarily divided into two sets: Group 1 : Heart disease, Stroke, High blood pressure, Chronic bronchitis/emphysema, Alzheimer's disease/dementia, Diabetes. Group 2 :…	BT	12:40340400:G:A	12	40340400	G	A	DelMissense	p.Gly2019Ser	6.2 (3.7, 10)	2.21e-12	+	6598|26|0	416753|252|0	0.00033	278	12:40340400:G:A	1	+	NA	Illnesses of mother - Parkinsons disease (20110)	1	6.2 (3.7,10)	2.3e-12	Yes	Phe10_G20__BIN	1327	115197	9.70433	0.818957	0.00552084	31	Yes	0.2694	20110_Illnesses_of_mother_11_Parkinsons_disease_AnyInst__BIN	Lung,WholeBlood	No	NA	NA
COL2A1	Standing height (50)	Standing height was measured using a Seca 202 device	QT	12:47978114:C:T	12	47978114	C	T	DelMissense	p.Glu1003Lys:p.Glu934Lys	-0.41 (-0.53, -0.3)	7.42e-12	-	429978|92|0	NA|NA|NA	0.00011	92	12:47978114:C:T	1	-	Standing height (50)	NA	1	-0.39 (-0.51,-0.28)	3.9e-11	No	NA	NA	NA	NA	NA	NA	NA	NA	NA	50_Standing_height_inst_mean__RINT	Lung,Pituitary,Stomach,Ovary	No	NA	NA
PFKM	Glycated haemoglobin HbA1c (30750)	Measured by HPLC analysis on a Bio-Rad VARIANT II Turbo	QT	M3.001	12	48107373	ref	M3.001	Burden	NA	-0.31 (-0.35, -0.26)	2.23e-42	-	410719|1515|0	NA|NA|NA	0.0018	1515	M3.001, M3.01, M3.1, M1.001, M1.01, M1.1, M3.0001	7	-, -, -, -, -, -, -	Glycated haemoglobin HbA1c (30750)	Haematocrit percentage (30030),Haemoglobin concentration (30020)	3	-0.3 (-0.35,-0.26)	8.6e-41	Yes	A1C_Med_LabValue__RINT	68967	NA	-0.189218	0.0667078	0.00456076	185	Yes	0.9959	30750_Glycated_haemoglobin_HbA1c_inst_mean__RINT	Muscle-Skeletal	No	NA	NA
WNT1	Heel quantitative ultrasound index QUI direct entry (3147)	The QUI or 'stiffness' is based on measure of the speed of sound and broadband ultrasound attenuation. Direct entry.	QT	M3.001	12	48978650	ref	M3.001	Burden	NA	-0.47 (-0.59, -0.36)	9.53e-16	-	246092|227|0	NA|NA|NA	0.00046	227	M3.001, M3.01, M3.1	3	-, -, -	Heel quantitative ultrasound index QUI direct entry (3147),Heel bone mineral density BMD T score automated (78),Heel bone mineral density BMD (3148),Speed of sound through heel (3146),Heel Broadband ultrasound attenuation direct entry (3144),Heel bone mineral density BMD left (4105),Heel quantitative ultrasound index QUI direct entry left (4104),Heel bone mineral density BMD T score automated lef…	Non cancer illness code self reported - osteoporosis	17	-0.47 (-0.59,-0.36)	5.1e-16	Yes	NA	NA	NA	NA	NA	NA	NA	NA	NA	3147_Heel_quantitative_ultrasound_index_QUI_direct_entry_inst_mean__RINT	Brain-Nucleusaccumbens-basalganglia	No	NA	NA
BIN2	Mean platelet thrombocyte volume (30100)	Result of "Mean Platelet Volume" assay, performed on blood sample, obtained from UK Biobank assessment centre visit. Mean Platelet Volume is the average volume of individual platelets derived from the platelet histogram.	QT	M3.01	12	51281498	ref	M3.01	Burden	NA	-0.29 (-0.36, -0.22)	2.3e-16	-	418594|590|0	NA|NA|NA	0.0007	590	M3.01, M3.001	2	-, -	Mean platelet thrombocyte volume (30100)	Basophil percentage (30220)	2	-0.25 (-0.32,-0.19)	1.6e-13	Yes	NA	NA	NA	NA	NA	NA	NA	NA	NA	30100_Mean_platelet_thrombocyte_volume_inst_mean__RINT	Spleen,WholeBlood	No	NA	NA
ACVRL1	ICD10 I78: Diseases of capillaries	Diseases of capillaries	BT	M3.0001	12	51912432	ref	M3.0001	Burden	NA	75 (31, 180)	7.09e-22	+	920|14|0	385463|95|0	0.00014	109	M3.0001, M1.0001, M1.001, M1.01, M1.1, M3.singleton, M3.001, M1.singleton	8	+, +, +, +, +, +, +, +	NA	ICD10 I78: Diseases of capillaries,ICD10 R04.0: Epistaxis	2	75 (31, 180)	7.09e-22	Yes - no common variants to condition on	Phe10_I78__BIN	1261	104448	10.0191	0.632798	0.000270794	42	Yes	1	Phe10_I78__BIN	Lung	No	NA	NA
KRT75	Hair colour natural before greying - Blonde (1747)	ACE touchscreen question "What best describes your natural hair colour? (If your hair colour is grey, the colour before you went grey)" If the participant activated the Help button they were shown the message: If you are unsure, please select the colour closest to your natural adult hair colour or select Do not know.	BT	12:52428266:C:T	12	52428266	C	T	DelMissense	p.Glu458Lys	1.7 (1.5, 1.9)	3.22e-18	+	48174|420|1	379396|1984|4	0.0028	2414	12:52428266:C:T	1	+	Hair colour natural before greying - Dark brown (1747)	Hair colour natural before greying - Blonde (1747)	2	1.9 (1.7,2.2)	4.2e-22	Yes	NA	NA	NA	NA	NA	NA	NA	NA	NA	1747_Hair_colour_natural_before_greying_1_Blonde_AnyInst__BIN	Skin-NotSunExposed-Suprapubic,Skin-SunExposed-Lowerleg	No	NA	NA
IGFBP6	IGF 1 (30770)	Measured by CLIA analysis on a DiaSorin Ltd. LIASON XL	QT	M3.01	12	53097717	ref	M3.01	Burden	NA	-0.31 (-0.4, -0.22)	5.25e-12	-	409529|397|0	NA|NA|NA	0.00048	397	M3.01, M3.1	2	-, -	IGF 1 (30770)	NA	1	-0.3 (-0.39,-0.22)	1.1e-11	Yes	NA	NA	NA	NA	NA	NA	NA	NA	NA	30770_IGF_1_inst_mean__RINT	Cervix-Endocervix	No	NA	NA
SLC39A5	Alkaline phosphatase (30610)	Measured by AMP(IFCC) analysis on a Beckman Coulter AU5800	QT	M3.01	12	56231274	ref	M3.01	Burden	NA	0.17 (0.13, 0.21)	6.96e-19	+	409991|2095|0	NA|NA|NA	0.0025	2095	M3.01, M3.1	2	+, +	NA	Alkaline phosphatase (30610)	1	0.17 (0.13,0.21)	6e-19	Yes	AlkalinePhosphatase_Med_LabValue__RINT	108268	NA	0.124146	0.04084	0.00236735	518	Yes	0.9865	30610_Alkaline_phosphatase_inst_mean__RINT	Colon-Transverse,Kidney-Cortex,Liver,Pancreas,SmallIntestine-TerminalIleum	No	NA	NA
CNPY2	Standing height (50)	Standing height was measured using a Seca 202 device	QT	M3.001	12	56310551	ref	M3.001	Burden	NA	-0.23 (-0.29, -0.18)	4.87e-16	-	429665|405|0	NA|NA|NA	0.00047	405	M3.001, M1.001, M1.01, M1.1	4	-, -, -, -	Standing height (50),Sitting height (20015)	NA	2	-0.22 (-0.27,-0.16)	2.1e-14	Yes	NA	NA	NA	NA	NA	NA	NA	NA	NA	50_Standing_height_inst_mean__RINT	NA	No	NA	NA
MIP	ICD10 H26: Other cataract	Other cataract	BT	M3.001	12	56451279	ref	M3.001	Burden	NA	8 (5.7, 11)	4.61e-33	+	20221|70|0	363959|192|0	0.00034	262	M3.001, M3.01, M3.1, M3.0001, M1.001, M1.01, M1.1, M1.0001, 12:56451441:C:A	9	+, +, +, +, +, +, +, +, +	NA	ICD10 H26: Other cataract,ICD10 H26.9: Unspecified cataract,ICD10 H25: Age-related cataract,Non cancer illness code self reported - cataract/ICD10 H26,Eye problems disorders - Cataract (6148),Non cancer illness code self reported - cataract	6	8.1 (5.8,11)	2.6e-33	Yes	Phe10_H26__BIN	10824	103681	2.12527	0.382172	0.0485326	82	Yes	0.9998	Phe10_H26__BIN	NA	No	SNP	12:56451441:C:A
LRP1	FEV1 FVC ratio Z score (20258)	Inverted GLI 2012 z-score for FEV1/FVC ratio. Methods for deriving this variable can be found in Gupta RP, Strachan DP. Ventilatory function as a predictor of mortality in lifelong non-smokers: evidence from large British cohort studies. BMJ Open 2017;7:e015381. doi: 10.1136/bmjopen-2016-015381. Pubmed PMID: 28706094	QT	12:57184132:C:T	12	57184132	C	T	DelMissense	p.Arg1993Trp	-0.13 (-0.17, -0.099)	1.65e-14	-	339877|2988|9	NA|NA|NA	0.0044	3006	12:57184132:C:T	1	-	FEV1 FVC ratio Z score (20258)	NA	1	-0.14 (-0.17,-0.1)	2.5e-15	Yes	PFT_Spirometry_Pre_FEV1_FVC__RINT	25467	NA	0.015049	0.0607927	0.804486	214	Yes	0.5291	20258_FEV1_FVC_ratio_Z_score_inst_mean__RINT	Cells-Transformedfibroblasts	No	NA	NA
ARHGAP9	Monocyte count (30130)	Result of "Monocytes Number" assay, performed on blood sample, obtained from UK Biobank assessment centre visit. Monocyte count is the proportion of ( monoctyes / 100 ) x white blood cell count.	QT	12:57474102:G:A	12	57474102	G	A	DelMissense	p.Arg710Trp:p.Arg620Trp:p.Arg436Trp:p.Arg620Trp:p.Arg699Trp	-0.11 (-0.13, -0.078)	9.53e-14	-	414091|3989|11	NA|NA|NA	0.0048	4011	12:57474102:G:A	1	-	Monocyte count (30130),Monocyte percentage (30190)	NA	2	-0.096 (-0.12,-0.068)	1.5e-11	Yes	Monocytes_Med_LabValue__RINT	101419	NA	-0.0815345	0.0302272	0.0069886	902	Yes	0.8665	30130_Monocyte_count_inst_mean__RINT	Spleen,WholeBlood,SmallIntestine-TerminalIleum	No	NA	NA
HMGA2	Standing height (50)	Standing height was measured using a Seca 202 device	QT	M3.001	12	65825270	ref	M3.001	Burden	NA	-0.5 (-0.65, -0.36)	8.11e-12	-	430008|62|0	NA|NA|NA	7.2e-05	62	M3.001	1	-	Standing height (50)	NA	1	-0.53 (-0.67,-0.39)	3.6e-13	Yes	NA	NA	NA	NA	NA	NA	NA	NA	NA	50_Standing_height_inst_mean__RINT	Cells-Transformedfibroblasts	No	NA	NA
HAL	Vitamin D (30890)	Measured by CLIA analysis on a DiaSorin Ltd. LIASON XL	QT	M3.1	12	95974231	ref	M3.1	Burden	NA	0.12 (0.099, 0.13)	3.73e-43	+	381231|13124|27	NA|NA|NA	0.017	13178	M3.1, 12:95977953:C:T, M3.01	3	+, +, +	NA	Vitamin D (30890)	1	0.11 (0.091,0.12)	1.6e-36	Yes	VitaminDMetabolites_Med_LabValue__RINT	56282	NA	0.0586712	0.0212598	0.00578502	2040	Yes	0.9997	30890_Vitamin_D_inst_mean__RINT	Liver,WholeBlood,Skin-NotSunExposed-Suprapubic,Skin-SunExposed-Lowerleg	No	NA	NA
NR1H4	SHBG (30830)	Measured by two step sandwich immunoassay analysis on a Beckman Coulter Unicel Dxl 800	QT	12:100532530:T:C	12	100532530	T	C	DelMissense	p.Met183Thr:p.Met173Thr:p.Met173Thr:p.Met183Thr	-0.26 (-0.28, -0.23)	8.56e-98	-	369595|4561|11	NA|NA|NA	0.0061	4583	12:100532530:T:C, M3.1	2	-, -	SHBG (30830),Testosterone (30850),Alkaline phosphatase (30610)	NA	3	-0.23 (-0.27,-0.19)	1.4e-33	Yes	SHBG_Med_LabValue__RINT	5908	NA	-0.253654	0.098746	0.0102065	79	Yes	0.7381	30830_SHBG_inst_mean__RINT	Ovary,Liver,SmallIntestine-TerminalIleum	Yes	NA	NA
PAH	IGF 1 (30770)	Measured by CLIA analysis on a DiaSorin Ltd. LIASON XL	QT	12:102912801:C:T	12	102912801	C	T	DelMissense	p.Arg53His:p.Arg48His	0.25 (0.18, 0.32)	2.75e-12	+	409128|639|0	NA|NA|NA	0.00078	639	12:102912801:C:T	1	+	NA	IGF 1 (30770)	1	0.22 (0.15,0.29)	5.1e-10	No	NA	NA	NA	NA	NA	NA	NA	NA	NA	30770_IGF_1_inst_mean__RINT	Kidney-Cortex,Liver	Yes	NA	NA
STAB2	IGF 1 (30770)	Measured by CLIA analysis on a DiaSorin Ltd. LIASON XL	QT	M3.01	12	103587476	ref	M3.01	Burden	NA	-0.093 (-0.12, -0.069)	2.74e-14	-	404542|5383|1	NA|NA|NA	0.0066	5385	M3.01, M3.001	2	-, -	IGF 1 (30770)	NA	1	-0.084 (-0.11,-0.06)	5.9e-12	Yes	NA	NA	NA	NA	NA	NA	NA	NA	NA	30770_IGF_1_inst_mean__RINT	Spleen	No	NA	NA
ISCU	Red blood cell erythrocyte distribution width (30070)	Result of "Red Distribution Width" assay, performed on blood sample, obtained from UK Biobank assessment centre visit. Red blood cell Distribution Width is the size distribution spread of the erythrocyte population derived from the red blood cell histogram. It is the coefficient of variation (CV) expressed in % of the red blood cell size distribution.	QT	12:108562726:A:G	12	108562726	A	G	DelMissense	p.Tyr35Cys:p.Tyr35Cys:p.Tyr35Cys:p.Tyr35Cys:p.Tyr35Cys	1.6 (1.1, 2)	3.34e-12	+	419175|17|0	NA|NA|NA	2e-05	17	12:108562726:A:G	1	+	NA	Red blood cell erythrocyte distribution width (30070)	1	1.6 (1.1,2)	1.9e-12	Yes	NA	NA	NA	NA	NA	NA	NA	NA	NA	30070_Red_blood_cell_erythrocyte_distribution_width_inst_mean__RINT	NA	No	NA	NA
SH2B3	Platelet crit (30090)	Result of "Platelet Crit" assay, performed on blood sample, obtained from UK Biobank assessment centre visit. Platelet Crit is a computed value that represents the platelet packed cell volume.	QT	M3.1	12	111418145	ref	M3.1	Burden	NA	0.49 (0.46, 0.51)	4.46e-248	+	415365|3691|4	NA|NA|NA	0.0044	3699	M3.1, 12:111447506:G:A, M3.01, 12:111447491:G:A, M3.001, 12:111448270:C:T, M3.0001, M1.001, M1.01, M1.1, 12:111448271:G:A	11	+, +, +, +, +, +, +, +, +, +, +	HDL cholesterol (30760),Apolipoprotein A (30630),Cholesterol (30690),Monocyte percentage (30190),Albumin (30600)	Platelet crit (30090),Platelet count (30080),Cystatin C (30720),White blood cell leukocyte count (30000),Neutrophil count (30140),Reticulocyte count (30250),Haemoglobin concentration (30020),Red blood cell erythrocyte count (30010),Haematocrit percentage (30030),High light scatter reticulocyte count (30300),Eosinophil count (30150),Lymphocyte count (30120),Reticulocyte percentage (30240),High lig…	22	0.53 (0.5,0.56)	6e-295	Yes	NA	NA	NA	NA	NA	NA	NA	NA	NA	30090_Platelet_crit_inst_mean__RINT	NA	No	NA	NA
ACAD10	Platelet crit (30090)	Result of "Platelet Crit" assay, performed on blood sample, obtained from UK Biobank assessment centre visit. Platelet Crit is a computed value that represents the platelet packed cell volume.	QT	12:111729949:G:A	12	111729949	G	A	DelMissense	p.Asp494Asn:p.Asp463Asn:p.Asp463Asn	-0.091 (-0.12, -0.065)	3.04e-12	-	414507|4539|14	NA|NA|NA	0.0054	4567	12:111729949:G:A	1	-	Platelet crit (30090),Platelet count (30080)	NA	2	-0.0077 (-0.033,0.017)	0.547	No	NA	NA	NA	NA	NA	NA	NA	NA	NA	30090_Platelet_crit_inst_mean__RINT	NA	No	NA	NA
PTPN11	Standing height (50)	Standing height was measured using a Seca 202 device	QT	M3.001	12	112419111	ref	M3.001	Burden	NA	-0.25 (-0.31, -0.18)	4.69e-15	-	429730|340|0	NA|NA|NA	0.0004	340	M3.001, M3.01, M3.1	3	-, -, -	Standing height (50),Arm fat free mass right (23121)	NA	2	-0.24 (-0.3,-0.18)	1.7e-14	Yes	NA	NA	NA	NA	NA	NA	NA	NA	NA	50_Standing_height_inst_mean__RINT	NA	No	NA	NA
TBX5	Pulse rate automated reading (102)	This is the pulse rate measured during the automated blood pressure readings.	QT	12:114399544:C:A	12	114399544	C	A	DelMissense	p.Asp111Tyr:p.Asp61Tyr:p.Asp111Tyr:p.Asp111Tyr	0.2 (0.17, 0.23)	6.07e-41	+	403701|3983|7	NA|NA|NA	0.0049	3997	12:114399544:C:A, M3.1	2	+, +	NA	Pulse rate automated reading (102),Pulse rate (4194)	2	0.2 (0.17,0.24)	5.9e-33	Yes	Pulse_Med_Value__RINT	121418	NA	0.145217	0.0274525	1.22e-07	1077	Yes	1	102_Pulse_rate_automated_reading_inst_mean__RINT	Heart-AtrialAppendage,Lung	No	NA	NA
RNF10	High light scatter reticulocyte percentage (30290)	Result of "High Light Scatter Reticulocytes Percentage" assay, performed on blood sample, obtained from UK Biobank assessment centre visit. High Light Scatter Reticulocytes (Percentage) is computed as: (HLR / Total Erythrocytes) x 100.	QT	M1.0001	12	120534811	ref	M1.0001	Burden	NA	0.98 (0.74, 1.2)	5.51e-16	+	412274|60|0	NA|NA|NA	7.3e-05	60	M1.0001, M1.001, M1.01	3	+, +, +	NA	High light scatter reticulocyte percentage (30290),High light scatter reticulocyte count (30300),Reticulocyte percentage (30240),Reticulocyte count (30250)	4	0.96 (0.72,1.2)	1.9e-15	Yes	NA	NA	NA	NA	NA	NA	NA	NA	NA	30290_High_light_scatter_reticulocyte_percentage_inst_mean__RINT	WholeBlood	No	NA	NA
HNF1A	T2D (RGC)	Cross-cohort ICD10-based definition	BT	M1.001	12	120978768	ref	M1.001	Burden	NA	6.1 (3.8, 9.9)	2.63e-13	+	30226|33|0	355810|76|0	0.00014	109	M1.001, M1.01, M1.1	3	+, +, +	NA	T2D (RGC),DD DM - Yes (2443),Non cancer illness code self reported - diabetes,OralDiabetes Med (RGC),ICD10 E11.9: Type 2 diabetes mellitus without complications,Non cancer illness code self reported - diabetes/ICD10 E14,TAG ProbableT2D (RGC),ICD10 E11: Type 2 diabetes mellitus	8	6.8 (4.1,11)	4.3e-14	Yes	Phe10_E11__BIN	29639	91572	2.0554	0.446173	0.106358	31	Yes	0.923	RGC_T2D_New_CC__BIN	Liver,Colon-Transverse,Kidney-Cortex,SmallIntestine-TerminalIleum	No	NA	NA
RHOF	Mean platelet thrombocyte volume (30100)	Result of "Mean Platelet Volume" assay, performed on blood sample, obtained from UK Biobank assessment centre visit. Mean Platelet Volume is the average volume of individual platelets derived from the platelet histogram.	QT	M3.01	12	121779497	ref	M3.01	Burden	NA	0.42 (0.35, 0.49)	3.05e-34	+	418552|632|0	NA|NA|NA	0.00075	632	M3.01, M3.1, M3.001, M3.0001	4	+, +, +, +	NA	Mean platelet thrombocyte volume (30100)	1	0.36 (0.3,0.43)	5.8e-28	Yes	NA	NA	NA	NA	NA	NA	NA	NA	NA	30100_Mean_platelet_thrombocyte_volume_inst_mean__RINT	NA	No	NA	NA
HPD	Mean platelet thrombocyte volume (30100)	Result of "Mean Platelet Volume" assay, performed on blood sample, obtained from UK Biobank assessment centre visit. Mean Platelet Volume is the average volume of individual platelets derived from the platelet histogram.	QT	12:121854786:G:A	12	121854786	G	A	DelMissense	p.Arg111Trp:p.Arg72Trp	0.37 (0.27, 0.47)	3.19e-13	+	418888|296|0	NA|NA|NA	0.00035	296	12:121854786:G:A	1	+	NA	Mean platelet thrombocyte volume (30100)	1	0.044 (-0.052,0.14)	0.373	No	NA	NA	NA	NA	NA	NA	NA	NA	NA	30100_Mean_platelet_thrombocyte_volume_inst_mean__RINT	Liver,Kidney-Cortex	Yes	NA	NA
MLXIP	Mean platelet thrombocyte volume (30100)	Result of "Mean Platelet Volume" assay, performed on blood sample, obtained from UK Biobank assessment centre visit. Mean Platelet Volume is the average volume of individual platelets derived from the platelet histogram.	QT	M1.1	12	122078853	ref	M1.1	Burden	NA	0.1 (0.08, 0.12)	3.58e-19	+	413404|5753|27	NA|NA|NA	0.0069	5807	M1.1, 12:122134019:T:TC, M3.1	3	+, +, +	NA	Mean platelet thrombocyte volume (30100)	1	-0.0087 (-0.03,0.013)	0.435	No	NA	NA	NA	NA	NA	NA	NA	NA	NA	30100_Mean_platelet_thrombocyte_volume_inst_mean__RINT	NA	No	INDEL	12:122134019:T:TC
SCARB1	HDL cholesterol (30760)	Measured by enzyme immunoinhibition analysis on a Beckman Coulter AU5800	QT	M3.01	12	124778466	ref	M3.01	Burden	NA	0.41 (0.38, 0.45)	3.35e-117	+	376139|2077|1	NA|NA|NA	0.0027	2079	M3.01, M3.1, 12:124807814:C:A, M3.001, 12:124815068:C:T, 12:124814309:T:C	6	+, +, +, +, +, +	NA	HDL cholesterol (30760),Apolipoprotein A (30630),Cholesterol (30690),Red blood cell erythrocyte distribution width (30070)	4	0.4 (0.36,0.44)	5.5e-104	Yes	HDL_Med_LabValue__RINT	93238	NA	0.451972	0.0430302	8.31e-26	393	Yes	1	30760_HDL_cholesterol_inst_mean__RINT	AdrenalGland	No	NA	NA
EP400	Hand grip strength left (46)	Left grip strength	QT	M1.singleton	12	131960619	ref	M1.singleton	Burden	NA	-0.55 (-0.68, -0.42)	8.45e-16	-	429192|96|0	NA|NA|NA	0.00011	96	M1.singleton, M1.0001, M1.001	3	-, -, -	Hand grip strength left (46),Hand grip strength right (47)	NA	2	-0.55 (-0.69,-0.42)	5.9e-16	Yes	NA	NA	NA	NA	NA	NA	NA	NA	NA	46_Hand_grip_strength_left_inst_mean__RINT	NA	No	NA	NA
POLE	Mean reticulocyte volume (30260)	Result of "Mean Reticulocytes Volume" assay, performed on blood sample, obtained from UK Biobank assessment centre visit. Mean Reticulocytes volume is the average volume of all reticulocytes, calculated from the reticulocytes (percentage).	QT	M3.001	12	132624696	ref	M3.001	Burden	NA	0.2 (0.17, 0.23)	4.34e-39	+	408760|3741|0	NA|NA|NA	0.0045	3741	M3.001, M3.01, M1.001, M1.01, M3.0001, M3.1	6	+, +, +, +, +, +	NA	Mean reticulocyte volume (30260),Mean corpuscular volume (30040),Mean sphered cell volume (30270),Red blood cell erythrocyte distribution width (30070),Mean corpuscular haemoglobin (30050)	5	0.19 (0.16,0.22)	9.4e-37	Yes	NA	NA	NA	NA	NA	NA	NA	NA	NA	30260_Mean_reticulocyte_volume_inst_mean__RINT	Brain-CerebellarHemisphere,Brain-Cerebellum	No	NA	NA
GJB2	hearing loss (RGC)	NA	BT	M3.1	13	20188900	ref	M3.1	Burden	NA	1.2 (1.2, 1.3)	8.71e-15	+	96409|2249|17	192573|3782|0	0.01	6065	M3.1, 13:20189546:AC:A, M1.1	3	+, +, +	NA	hearing loss (RGC),Hearing difficulty problems - Yes (2247)	2	1.2 (1.2,1.3)	5.3e-15	Yes	Phe10_H90__BIN	5362	107415	1.41246	0.17951	0.0543834	803	Yes	0.2073	RGC_hearing_loss__BIN	Vagina,Cervix-Ectocervix,MinorSalivaryGland,Esophagus-Mucosa	No	INDEL	13:20189546:AC:A
FLT3	Monocyte count (30130)	Result of "Monocytes Number" assay, performed on blood sample, obtained from UK Biobank assessment centre visit. Monocyte count is the proportion of ( monoctyes / 100 ) x white blood cell count.	QT	M3.001	13	28004051	ref	M3.001	Burden	NA	0.32 (0.26, 0.38)	2.63e-24	+	417635|814|0	NA|NA|NA	0.00097	814	M3.001, M3.01, M3.1, M3.0001	4	+, +, +, +	NA	Monocyte count (30130),Monocyte percentage (30190)	2	0.33 (0.27,0.39)	1.2e-26	Yes	Monocytes_Med_LabValue__RINT	101419	NA	0.32684	0.0638828	3.12e-07	204	Yes	0.9988	30130_Monocyte_count_inst_mean__RINT	WholeBlood,Brain-Cerebellum,Brain-CerebellarHemisphere	No	NA	NA
BRCA2	ICD10 Z85.3: Personal history of malignant neoplasm of breast	Personal history of malignant neoplasm of breast	BT	M1.01	13	32316460	ref	M1.01	Burden	NA	6.5 (5.3, 8.1)	1.06e-66	+	8405|161|0	378097|1259|0	0.0018	1420	M1.01, M1.001, M3.001, M3.01, M1.0001, M3.0001, M1.1, M1.singleton, 13:32340629:CTT:C	9	+, +, +, +, +, +, +, +, +	Mothers age at death (3526),Illnesses of mother - None of the above group 2 (20110),Mother still alive - Yes (1835),Age at menopause last menstrual period (3581)	ICD10 Z85.3: Personal history of malignant neoplasm of breast,ICD10 Z80.3: Family history of malignant neoplasm of breast,ICD10 C50: Malignant neoplasm of breast,Illnesses of mother - Breast cancer (20110),ICD10 Z85: Personal history of malignant neoplasm,ICD10 C50.9: Malignant neoplasm of breast of unspecified site,ICD10 Z51.1: Encounter for antineoplastic chemotherapy and immunotherapy,ICD10 Z8…	41	6.7 (5.4,8.3)	9.2e-68	Yes	NA	NA	NA	NA	NA	NA	NA	NA	NA	Phe10_Z853__BIN	Cells-EBV-transformedlymphocytes,Cells-Transformedfibroblasts	No	NA	NA
BORA	Mean corpuscular volume (30040)	Result of "Mean Corpuscular Volume" assay, performed on blood sample, obtained from UK Biobank assessment centre visit. Mean Corpuscular Haemoglobin Concentration (pg) is the weight of hemoglobin in the average erythrocyte, computed by the formula: MCH = (hemoglobin/red blood cells) x 10.	QT	13:72745001:G:A	13	72745001	G	A	DelMissense	p.Glu253Lys:p.Glu238Lys:p.Glu108Lys	-0.16 (-0.19, -0.13)	5.49e-26	-	415850|3335|7	NA|NA|NA	0.004	3349	13:72745001:G:A, M3.1	2	-, -	Mean corpuscular volume (30040),Mean reticulocyte volume (30260),Mean sphered cell volume (30270),Mean corpuscular haemoglobin (30050)	Red blood cell erythrocyte count (30010)	5	-0.15 (-0.18,-0.12)	2.9e-24	Yes	MCV_Med_LabValue__RINT	115408	NA	-0.0933587	0.0351688	0.00794053	629	Yes	0.9953	30040_Mean_corpuscular_volume_inst_mean__RINT	Cells-EBV-transformedlymphocytes	No	NA	NA
DCT	Skin colour - Light olive (1717)	ACE touchscreen question "What best describes the colour of your skin without tanning?" If the participant activated the Help button they were shown the message: If you are unsure, please provide an estimate or select Do not know.	BT	M3.01	13	94439897	ref	M3.01	Burden	NA	0.68 (0.61, 0.76)	5.19e-12	-	80610|386|0	341997|2368|0	0.0032	2754	M3.01, M3.1	2	-, -	Skin colour - Light olive (1717)	NA	1	0.66 (0.59,0.74)	9.1e-13	Yes	NA	NA	NA	NA	NA	NA	NA	NA	NA	1717_Skin_colour_3_Light_olive_AnyInst__BIN	Skin-NotSunExposed-Suprapubic,Skin-SunExposed-Lowerleg	No	NA	NA
CLDN10	Cystatin C (30720)	Measured by latex enhanced immunoturbidimetric analysis on a Siemens ADVIA 1800	QT	M3.001	13	95433833	ref	M3.001	Burden	NA	0.54 (0.46, 0.63)	3.24e-33	+	411720|327|0	NA|NA|NA	0.0004	327	M3.001, M3.01, M3.1, M1.001, M1.01, M1.1, M3.0001, M1.0001, 13:95577994:GAT:G	9	+, +, +, +, +, +, +, +, +	NA	Cystatin C (30720),Urea (30670),Creatinine (30700)	3	0.55 (0.46,0.64)	1.4e-32	Yes	NA	NA	NA	NA	NA	NA	NA	NA	NA	30720_Cystatin_C_inst_mean__RINT	Kidney-Cortex,MinorSalivaryGland	No	NA	NA
RASA3	Lymphocyte count (30120)	Result of "Lymphocytes Number" assay, performed on blood sample, obtained from UK Biobank assessment centre visit. Lymphocyte count is the proportion of ( lymphoctyes / 100 ) x white blood cell count	QT	M3.001	13	113979346	ref	M3.001	Burden	NA	-0.26 (-0.32, -0.21)	5.96e-22	-	417278|1170|1	NA|NA|NA	0.0014	1172	M3.001, M3.01, M1.001, M1.01, M1.1, M3.0001	6	-, -, -, -, -, -	Lymphocyte count (30120),Lymphocyte percentage (30180)	NA	2	-0.25 (-0.31,-0.2)	5.9e-21	Yes	NA	NA	NA	NA	NA	NA	NA	NA	NA	30120_Lymphocyte_count_inst_mean__RINT	NA	No	NA	NA
CEBPE	Monocyte percentage (30190)	Result of "Monocytes Percentage" assay, performed on blood sample, obtained from UK Biobank assessment centre visit. Monocytes (percentage) is calculated as the proportion of monocytes in the leukocytes.	QT	M3.1	14	23117486	ref	M3.1	Burden	NA	0.13 (0.11, 0.15)	8.21e-34	+	411471|6963|20	NA|NA|NA	0.0084	7003	M3.1, 14:23118629:G:T	2	+, +	Eosinophil count (30150),Eosinophil percentage (30210)	Monocyte percentage (30190),Monocyte count (30130)	4	0.094 (0.069,0.12)	1.4e-13	Yes	NA	NA	NA	NA	NA	NA	NA	NA	NA	30190_Monocyte_percentage_inst_mean__RINT	Spleen,WholeBlood	No	NA	NA
SEC23A	Forced expiratory volume in 1 second FEV1 predicted (20153)	Predicted Forced Expiratory Volume in 1-second (FEV1), was calculated using a subset of "healthy never smokers" from UK Biobank. "Healthy never smokers", were selected as individuals with "Ever Smoking Status"=0 and with "Reproducible measure using the European Respiratory Society/American Thoracic Society (ERS/ATS) Criteria"=YES (1), with the following exclusions: ~F2316~: Individuals who indica…	QT	14:39067186:G:A	14	39067186	G	A	DelMissense	p.Thr405Met:p.Thr203Met:p.Thr376Met	-0.97 (-1.2, -0.71)	2.96e-13	-	136815|8|0	NA|NA|NA	2.9e-05	8	14:39067186:G:A	1	-	Forced expiratory volume in 1 second FEV1 predicted (20153)	NA	1	-0.96 (-1.2,-0.7)	2e-13	Yes	NA	NA	NA	NA	NA	NA	NA	NA	NA	20153_Forced_expiratory_volume_in_1_second_FEV1_predicted_inst_mean__RINT	NA	No	NA	NA
SIX6	MeanSphericalEquivalent (RGC)	Visual Acuity	QT	M3.1	14	60509398	ref	M3.1	Burden	NA	-0.24 (-0.29, -0.19)	1.74e-23	-	105006|1484|5	NA|NA|NA	0.007	1494	M3.1, 14:60509783:G:A	2	-, -	MeanSphericalEquivalent (RGC),SphericalEquivalent l (RGC),SphericalEquivalent r (RGC),Spherical power right (5084),Spherical power left (5085),MeanSphericalEquivalent 0 (RGC),MeanSphericalEquivalent started wearing glasses contacts before 40 (RGC),SphericalEquivalent l started wearing glasses contacts before 40 (RGC),SphericalEquivalent 0 left (RGC),avMSE (20261),SphericalEquivalent 0 right (RGC)…	NA	12	-0.24 (-0.3,-0.18)	2.9e-15	Yes	NA	NA	NA	NA	NA	NA	NA	NA	NA	RGC_MeanSphericalEquivalent__RINT	Pituitary,Brain-Hypothalamus	No	SNP	14:60509783:G:A
SIX1	Hearing difficulty problems - Yes (2247)	ACE touchscreen question "Do you have any difficulty with your hearing?" The option to identify oneself as completely deaf was added in 2009 alongside the introduction of the speech-in-noise test.	BT	M3.0001	14	60646282	ref	M3.0001	Burden	NA	3.7 (2.5, 5.4)	1.66e-11	+	114790|67|0	300259|48|0	0.00014	115	M3.0001	1	+	NA	Hearing difficulty problems - Yes (2247)	1	3.7 (2.5,5.4)	1.2e-11	Yes	NA	NA	NA	NA	NA	NA	NA	NA	NA	2247_Hearing_difficulty_problems_1_Yes_AnyInst__BIN	Muscle-Skeletal,Pituitary,Cervix-Endocervix	No	NA	NA
SPTB	Mean sphered cell volume (30270)	Result of "Mean Sphered Cells Volume" assay, performed on blood sample, obtained from UK Biobank assessment centre visit.	QT	M1.singleton	14	64749305	ref	M1.singleton	Burden	NA	-1.4 (-1.6, -1.1)	4.84e-25	-	412288|46|0	NA|NA|NA	5.6e-05	46	M1.singleton, M1.0001, M1.001, M1.01, M1.1, M3.0001, M3.001, M3.singleton	8	-, -, -, -, -, -, -, -	Mean sphered cell volume (30270),Mean reticulocyte volume (30260),Glycated haemoglobin HbA1c (30750)	ICD10 D73: Diseases of spleen,Reticulocyte percentage (30240),Reticulocyte count (30250),High light scatter reticulocyte percentage (30290),High light scatter reticulocyte count (30300)	8	-1.3 (-1.6,-1.1)	1.4e-23	Yes	NA	NA	NA	NA	NA	NA	NA	NA	NA	30270_Mean_sphered_cell_volume_inst_mean__RINT	Muscle-Skeletal	No	NA	NA
ACTN1	Platelet count (30080)	Result of "Platelet Count" assay, performed on blood sample, obtained from UK Biobank assessment centre visit. Platelet count is the number of thrombocytes derived from the platelet histogram.	QT	14:68925642:G:A	14	68925642	G	A	DelMissense	p.Arg46Trp:p.Arg46Trp:p.Arg46Trp:p.Arg46Trp	-2.6 (-3.3, -1.9)	4.4e-13	-	419183|6|0	NA|NA|NA	7.2e-06	6	14:68925642:G:A	1	-	Platelet count (30080)	NA	1	-2.5 (-3.2,-1.8)	8.5e-13	Yes	NA	NA	NA	NA	NA	NA	NA	NA	NA	30080_Platelet_count_inst_mean__RINT	NA	Yes	NA	NA
TSHR	Non cancer illness code self reported - hypothyroidism myxoedema	Non cancer illness code self reported - hypothyroidism myxoedema	BT	M3.01	14	80955680	ref	M3.01	Burden	NA	2.6 (2.2, 3)	6.92e-29	+	21844|220|0	308403|1287|0	0.0023	1507	M3.01, M3.1, M1.01, M1.1, M3.001, 14:81143695:G:A, M3.0001	7	+, +, +, +, +, +, +	NA	Non cancer illness code self reported - hypothyroidism myxoedema,ICD10 E03: Other hypothyroidism,ICD10 E03.9: Hypothyroidism, unspecified,Treatment or Medication Code - levothyroxine sodium,Non cancer illness code self reported - hypothyroidism myxoedema/ICD10 E03	5	2.7 (2.3,3.2)	2.1e-29	Yes	Phe10_E03__BIN	25043	90108	2.88559	0.103588	1.45e-24	478	Yes	1	20002_Illness_code_SR_1226_hypothyroidism_myxoedema_AnyInst__BIN	Thyroid	Yes	SNP	14:81143695:G:A
EXOC3L4	Mean platelet thrombocyte volume (30100)	Result of "Mean Platelet Volume" assay, performed on blood sample, obtained from UK Biobank assessment centre visit. Mean Platelet Volume is the average volume of individual platelets derived from the platelet histogram.	QT	M3.01	14	103100219	ref	M3.01	Burden	NA	-0.36 (-0.4, -0.33)	7.51e-75	-	417396|1787|1	NA|NA|NA	0.0021	1789	M3.01, M3.1, 14:103110063:G:A, M1.01, M1.1, M3.001, M1.001, 14:103106784:G:A	8	-, -, -, -, -, -, -, -	Mean platelet thrombocyte volume (30100),Gamma glutamyltransferase (30730)	Platelet count (30080)	3	-0.39 (-0.43,-0.35)	2e-82	Yes	NA	NA	NA	NA	NA	NA	NA	NA	NA	30100_Mean_platelet_thrombocyte_volume_inst_mean__RINT	Liver	No	NA	NA
OCA2	Hair colour natural before greying - Blonde (1747)	ACE touchscreen question "What best describes your natural hair colour? (If your hair colour is grey, the colour before you went grey)" If the participant activated the Help button they were shown the message: If you are unsure, please select the colour closest to your natural adult hair colour or select Do not know.	BT	M3.1	15	27755387	ref	M3.1	Burden	NA	3.4 (3.2, 3.6)	2.23e-307	+	45615|2961|19	373588|7779|17	0.013	10812	M3.1, 15:27985101:C:T, M3.01, 15:27983383:T:C, M3.001, M1.001, M1.01, M1.1, 15:27871170:G:A, M3.0001, M1.0001, 15:27951860:T:G	12	+, +, +, +, +, +, +, +, +, +, +, +	Hair colour natural before greying - Dark brown (1747),Skin colour - Light olive (1717),Ease of skin tanning - Get very tanned (1727),Ease of skin tanning - Get moderately tanned (1727),Hair colour natural before greying - Black (1747),Age started wearing glasses or contact lenses (2217),started wearing glasses contacts before 40 (RGC),Skin colour - Dark olive (1717),Use of sun uv protection - So…	Hair colour natural before greying - Blonde (1747),Ease of skin tanning - Never tan only burn (1727),Skin colour - Very fair (1717),Ease of skin tanning - Get mildly or occasionally tanned (1727),Use of sun uv protection - Always (2267),Skin colour - Fair (1717),ICD10 Z85.8: Personal history of malignant neoplasms of other organs and systems,logMAR final left (5208)	18	8 (7.3,8.6)	2.2e-307	Yes	NA	NA	NA	NA	NA	NA	NA	NA	NA	1747_Hair_colour_natural_before_greying_1_Blonde_AnyInst__BIN	NA	No	NA	NA
ZNF770	SHBG (30830)	Measured by two step sandwich immunoassay analysis on a Beckman Coulter Unicel Dxl 800	QT	M1.001	15	34981358	ref	M1.001	Burden	NA	0.8 (0.62, 0.98)	1.8e-18	+	374728|82|0	NA|NA|NA	0.00011	82	M1.001, M1.01, M1.1, M1.0001, M3.0001, M3.001, M3.01, M3.1	8	+, +, +, +, +, +, +, +	NA	SHBG (30830)	1	0.79 (0.61,0.97)	7.4e-18	Yes	NA	NA	NA	NA	NA	NA	NA	NA	NA	30830_SHBG_inst_mean__RINT	NA	No	NA	NA
EXD1	Standing height (50)	Standing height was measured using a Seca 202 device	QT	15:41196033:G:C	15	41196033	G	C	DelMissense	p.Ala122Gly:p.Ala180Gly	-0.052 (-0.065, -0.039)	3.43e-14	-	421896|7136|30	NA|NA|NA	0.0084	7196	15:41196033:G:C, M3.1	2	-, -	Standing height (50)	NA	1	-0.025 (-0.039,-0.01)	0.00081	No	NA	NA	NA	NA	NA	NA	NA	NA	NA	50_Standing_height_inst_mean__RINT	NA	No	NA	NA
EPB42	Mean sphered cell volume (30270)	Result of "Mean Sphered Cells Volume" assay, performed on blood sample, obtained from UK Biobank assessment centre visit.	QT	M3.01	15	43197301	ref	M3.01	Burden	NA	-0.23 (-0.29, -0.17)	2.3e-13	-	411471|862|1	NA|NA|NA	0.001	864	M3.01, M3.1, M3.001	3	-, -, -	Mean sphered cell volume (30270),Glycated haemoglobin HbA1c (30750)	NA	2	-0.23 (-0.29,-0.17)	5.5e-14	Yes	NA	NA	NA	NA	NA	NA	NA	NA	NA	30270_Mean_sphered_cell_volume_inst_mean__RINT	Spleen,WholeBlood	No	NA	NA
PATL2	Hand grip strength right (47)	Right grip strength	QT	15:44672240:C:T	15	44672240	C	T	pLOF	NA	-1.5 (-1.9, -1.1)	1.49e-11	-	429328|9|0	NA|NA|NA	1e-05	9	15:44672240:C:T	1	-	Hand grip strength right (47)	NA	1	-1.5 (-1.9,-1.1)	1.4e-11	Yes	NA	NA	NA	NA	NA	NA	NA	NA	NA	47_Hand_grip_strength_right_inst_mean__RINT	Spleen,WholeBlood,SmallIntestine-TerminalIleum	No	NA	NA
SLC12A1	Urea (30670)	Measured by GLDH, kinetic analysis on a Beckman Coulter AU5800	QT	M3.1	15	48207719	ref	M3.1	Burden	NA	0.07 (0.05, 0.089)	2.95e-12	+	403138|8654|16	NA|NA|NA	0.011	8686	M3.1	1	+	NA	Urea (30670)	1	0.068 (0.048,0.087)	1e-11	Yes	Urea_nitrogen_Med_LabValue__RINT	116216	NA	0.0131024	0.0178776	0.463625	1926	Yes	0.5504	30670_Urea_inst_mean__RINT	Kidney-Cortex	Yes	NA	NA
FBN1	ICD10 I71: Aortic aneurysm and dissection	Aortic aneurysm and dissection	BT	M3.singleton	15	48410989	ref	M3.singleton	Burden	NA	22 (11, 43)	1.05e-18	+	2085|19|0	385207|206|0	0.00029	225	M3.singleton	1	+	NA	ICD10 I71: Aortic aneurysm and dissection	1	22 (11,43)	1.1e-18	Yes	Phe10_I71__BIN	4254	107013	7.16491	0.375138	1.53e-07	93	Yes	1	Phe10_I71__BIN	Cells-Transformedfibroblasts	No	NA	NA
CGNL1	Cystatin C (30720)	Measured by latex enhanced immunoturbidimetric analysis on a Siemens ADVIA 1800	QT	M1.0001	15	57437999	ref	M1.0001	Burden	NA	0.53 (0.42, 0.64)	2.6e-20	+	411841|206|0	NA|NA|NA	0.00025	206	M1.0001, M1.001, M1.01, M3.01	4	+, +, +, +	NA	Cystatin C (30720),Creatinine (30700)	2	0.51 (0.4,0.63)	1e-18	Yes	NA	NA	NA	NA	NA	NA	NA	NA	NA	30720_Cystatin_C_inst_mean__RINT	NA	No	NA	NA
LIPC	Apolipoprotein A (30630)	Measured by immunoturbidimetric analysis on a Beckman Coulter AU5800	QT	M3.1	15	58432032	ref	M3.1	Burden	NA	0.33 (0.3, 0.36)	4.92e-110	+	372780|3343|6	NA|NA|NA	0.0045	3355	M3.1, M3.01, 15:58563549:C:T, M1.01, M1.1, M3.001, 15:58545904:A:ACG	7	+, +, +, +, +, +, +	NA	Apolipoprotein A (30630),HDL cholesterol (30760),Triglycerides (30870),Cholesterol (30690)	4	0.32 (0.29,0.35)	3.7e-105	Yes	NA	NA	NA	NA	NA	NA	NA	NA	NA	30630_Apolipoprotein_A_inst_mean__RINT	Nerve-Tibial,Liver	No	NA	NA
SLTM	Impedance of whole body (23106)	Body composition estimation by impedance measurement. Impedance of whole body. is Range 150 - 1200ohms in 1ohm increments.	QT	M1.0001	15	58879998	ref	M1.0001	Burden	NA	-0.49 (-0.63, -0.35)	5.13e-12	-	423904|99|0	NA|NA|NA	0.00012	99	M1.0001, M1.001	2	-, -	Impedance of whole body (23106)	NA	1	-0.51 (-0.65,-0.37)	3.7e-13	Yes	NA	NA	NA	NA	NA	NA	NA	NA	NA	23106_Impedance_of_whole_body_inst_mean__RINT	NA	No	NA	NA
C2CD4A	IGF 1 (30770)	Measured by CLIA analysis on a DiaSorin Ltd. LIASON XL	QT	M3.1	15	62067613	ref	M3.1	Burden	NA	-0.17 (-0.2, -0.14)	4.39e-37	-	405479|4441|6	NA|NA|NA	0.0054	4453	M3.1, 15:62067975:T:C	2	-, -	IGF 1 (30770)	NA	1	-0.16 (-0.18,-0.13)	2.3e-31	Yes	NA	NA	NA	NA	NA	NA	NA	NA	NA	30770_IGF_1_inst_mean__RINT	Pituitary	No	NA	NA
PLEKHO2	Platelet distribution width (30110)	Result of "Platelet Distribution Width" assay, performed on blood sample, obtained from UK Biobank assessment centre visit. Platelet Distribution Width is the coefficient of variation of platelet size.	QT	M3.1	15	64842016	ref	M3.1	Burden	NA	0.16 (0.11, 0.2)	1.36e-13	+	417253|1806|0	NA|NA|NA	0.0022	1806	M3.1, M1.001, M1.01, M1.1	4	+, +, +, +	NA	Platelet distribution width (30110)	1	0.15 (0.11,0.19)	6.2e-13	Yes	NA	NA	NA	NA	NA	NA	NA	NA	NA	30110_Platelet_distribution_width_inst_mean__RINT	WholeBlood	No	NA	NA
CLPX	Creatinine (30700)	Measured by enzymatic analysis on a Beckman Coulter AU5800	QT	M3.1	15	65150822	ref	M3.1	Burden	NA	0.074 (0.055, 0.094)	8.06e-14	+	406016|5860|5	NA|NA|NA	0.0071	5870	M3.1	1	+	NA	Creatinine (30700)	1	0.07 (0.051,0.089)	1.1e-12	Yes	Creatinine_Med_LabValue__RINT	115985	NA	0.0528239	0.0219938	0.0163163	1268	Yes	0.8491	30700_Creatinine_inst_mean__RINT	NA	No	NA	NA
SMAD6	Ankle spacing width (3143)	Ankle width as indicated by the spacing between measurement transducer pads on heel	QT	M3.0001	15	66703258	ref	M3.0001	Burden	NA	0.4 (0.33, 0.47)	1.11e-28	+	245838|481|0	NA|NA|NA	0.00098	481	M3.0001, M3.001, M1.001, M1.01, M1.1, M3.01, M3.1, M1.0001	8	+, +, +, +, +, +, +, +	Speed of sound through heel (3146),Haemoglobin concentration (30020)	Ankle spacing width (3143),6mm strong meridian left (5134),corneal power (RGC),6mm strong meridian right (5133),3mm weak meridian right (5099),3mm strong meridian left (5135),6mm weak meridian left (5097),3mm weak meridian left (5096),6mm weak meridian right (5098),3mm strong meridian right (5132),Sitting height (20015),Ankle spacing width left (4100),Ankle spacing width right (4119),ICD10 M50: C…	16	0.41 (0.34,0.48)	1.9e-29	Yes	NA	NA	NA	NA	NA	NA	NA	NA	NA	3143_Ankle_spacing_width_inst_mean__RINT	Lung	No	NA	NA
GRAMD2	Standing height (50)	Standing height was measured using a Seca 202 device	QT	M3.1	15	72162008	ref	M3.1	Burden	NA	0.068 (0.056, 0.079)	3.77e-31	+	420005|10028|37	NA|NA|NA	0.012	10102	M3.1, 15:72162349:A:G, 15:72163644:ACTGT:A, M1.1	4	+, +, +, +	NA	Standing height (50),Sitting height (20015),Seated height (51)	3	0.042 (0.029,0.056)	1.8e-09	No	NA	NA	NA	NA	NA	NA	NA	NA	NA	50_Standing_height_inst_mean__RINT	FallopianTube,Brain-Hypothalamus	No	Both	NA
CYP1A2	Tea intake (1488)	ACE touchscreen question "How many cups of tea do you drink each DAY? (Include black and green tea)" The following checks were performed: If answer If answer > 99 then rejected If answer > 20 then participant asked to confirm If the participant activated the Help button they were shown the message: Please provide an average considering your intake over the last year. If you are unsure, please pro…	QT	M3.1	15	74749738	ref	M3.1	Burden	NA	-0.19 (-0.21, -0.16)	6.59e-38	-	413611|4345|2	NA|NA|NA	0.0052	4349	M3.1, 15:74751198:C:T, M3.01, 15:74754828:C:T	4	-, -, -, -	Tea intake (1488),Coffee consumed - Yes (100240)	NA	2	-0.18 (-0.21,-0.15)	5.1e-36	Yes	NA	NA	NA	NA	NA	NA	NA	NA	NA	1488_Tea_intake_inst_mean__RINT	Liver	No	SNP	15:74751198:C:T
TBC1D2B	Albumin (30600)	Measured by BCG analysis on a Beckman Coulter AU5800	QT	M1.001	15	77998159	ref	M1.001	Burden	NA	-0.65 (-0.81, -0.48)	1.35e-14	-	378276|125|0	NA|NA|NA	0.00017	125	M1.001, M1.01, M1.1	3	-, -, -	Albumin (30600)	NA	1	-0.68 (-0.84,-0.51)	4.8e-16	Yes	Albumin_Med_LabValue__RINT	108913	NA	-0.45075	0.148784	0.00244914	37	Yes	0.9825	30600_Albumin_inst_mean__RINT	NA	No	NA	NA
ACAN	Standing height (50)	Standing height was measured using a Seca 202 device	QT	M1.0001	15	88836206	ref	M1.0001	Burden	NA	-1.4 (-1.5, -1.2)	1.07e-81	-	430006|64|0	NA|NA|NA	7.4e-05	64	M1.0001, M3.0001, M1.singleton, M3.singleton, M1.001, M3.001, M1.01, M1.1, M3.01, M3.1	10	-, -, -, -, -, -, -, -, -, -	Standing height (50),Sitting height (20015),Forced expiratory volume in 1 second FEV1 predicted (20153),Seated height (51),Trunk fat free mass (23129),Trunk predicted mass (23130),Whole body fat free mass (23101),Whole body water mass (23102),Arm predicted mass right (23122),Basal metabolic rate (23105),Arm fat free mass left (23125),Arm fat free mass right (23121),Arm predicted mass left (23126)…	Comparative height size at age 10 - Shorter (1697)	18	-1.4 (-1.5,-1.2)	1.8e-80	Yes	NA	NA	NA	NA	NA	NA	NA	NA	NA	50_Standing_height_inst_mean__RINT	Artery-Aorta,Artery-Tibial	No	NA	NA
PLIN1	HDL cholesterol (30760)	Measured by enzyme immunoinhibition analysis on a Beckman Coulter AU5800	QT	M1.01	15	89665582	ref	M1.01	Burden	NA	0.29 (0.23, 0.35)	2.5e-22	+	377443|774|0	NA|NA|NA	0.001	774	M1.01, M1.1, M3.01, M3.1, 15:89667122:CTTCTGCAGGGT:C	5	+, +, +, +, +	Triglycerides (30870),Reticulocyte count (30250)	HDL cholesterol (30760),Apolipoprotein A (30630)	4	0.3 (0.24,0.36)	8.5e-24	Yes	HDL_Med_LabValue__RINT	93238	NA	0.183089	0.0816356	0.0249126	109	Yes	0.9413	30760_HDL_cholesterol_inst_mean__RINT	Breast-MammaryTissue,Artery-Coronary,Adipose-Subcutaneous,Adipose-Visceral-Omentum	No	NA	NA
IDH2	ICD10 C92: Myeloid leukemia	Myeloid leukemia	BT	M3.001	15	90084265	ref	M3.001	Burden	NA	19 (9.5, 38)	9.48e-17	+	555|17|0	386759|581|1	0.00077	600	M3.001, M3.01	2	+, +	NA	ICD10 C92: Myeloid leukemia	1	19 (9.5, 38)	9.48e-17	Yes - no common variants to condition on	Phe10_C92__BIN	207	122669	4.41034	1.58033	0.347724	222	Yes	0.4501	Phe10_C92__BIN	NA	No	SNP	15:90088702:C:T
FES	Non cancer illness code self reported - hypertension	Non cancer illness code self reported - hypertension	BT	M3.001	15	90885045	ref	M3.001	Burden	NA	1.5 (1.4, 1.7)	7.53e-13	+	114911|542|1	215569|731|0	0.0019	1275	M3.001	1	+	NA	Non cancer illness code self reported - hypertension	1	1.6 (1.4,1.8)	2.2e-14	Yes	Phe10_I10__BIN	65295	53444	1.1181	0.106189	0.29313	548	Yes	0.8751	20002_Illness_code_SR_1065_hypertension_AnyInst__BIN	WholeBlood	No	NA	NA
CHD2	ICD10 C91.1: Chronic lymphocytic leukemia of B-cell type	Chronic lymphocytic leukemia of B-cell type	BT	M1.singleton	15	92901237	ref	M1.singleton	Burden	NA	260 (84, 780)	2.28e-22	+	658|11|0	387227|30|0	5.3e-05	41	M1.singleton, M3.singleton, M1.0001, M3.0001, M1.001, M3.001	6	+, +, +, +, +, +	NA	ICD10 C91.1: Chronic lymphocytic leukemia of B-cell type,ICD10 C91: Lymphoid leukemia,Lymphocyte count (30120),Lymphocyte percentage (30180)	4	270 (88,860)	5.7e-22	Yes	Phe10_C911__BIN	353	122673	141.503	0.807758	8.74e-10	18	Yes	1	Phe10_C911__BIN	NA	No	NA	NA
IGF1R	Standing height (50)	Standing height was measured using a Seca 202 device	QT	M3.0001	15	98649581	ref	M3.0001	Burden	NA	-0.27 (-0.32, -0.23)	1.66e-29	-	429493|577|0	NA|NA|NA	0.00067	577	M3.0001, M3.001, M3.singleton, M3.01, M3.1, M1.0001, M1.singleton	7	-, -, -, -, -, -, -	Standing height (50),Sitting height (20015),Whole body fat free mass (23101),Whole body water mass (23102),Leg fat free mass right (23113),Leg predicted mass right (23114),Trunk fat free mass (23129),Trunk predicted mass (23130),Basal metabolic rate (23105),Leg fat free mass left (23117),Leg predicted mass left (23118),Arm predicted mass right (23122),Arm fat free mass right (23121),Arm fat free …	IGF 1 (30770),Impedance of leg right (23107)	18	-0.28 (-0.32,-0.23)	5.6e-31	Yes	NA	NA	NA	NA	NA	NA	NA	NA	NA	50_Standing_height_inst_mean__RINT	NA	Yes	NA	NA
ADAMTS17	Standing height (50)	Standing height was measured using a Seca 202 device	QT	M3.001	15	99974401	ref	M3.001	Burden	NA	-0.18 (-0.2, -0.16)	1.74e-53	-	427583|2486|1	NA|NA|NA	0.0029	2488	M3.001, M3.01, M3.1, M1.001, M1.01, M1.1, M3.0001, M1.0001	8	-, -, -, -, -, -, -, -	Standing height (50),Comparative height size at age 10 - Taller (1697),Seated height (51),Impedance of whole body (23106),Impedance of arm left (23110),Sitting height (20015),Forced vital capacity FVC Best measure (20151),Forced expiratory volume in 1 second FEV1 predicted (20153),Impedance of arm right (23109),Forced expiratory volume in 1 second FEV1 Best measure (20150),Impedance of leg right …	Comparative height size at age 10 - Shorter (1697)	15	-0.17 (-0.19,-0.14)	2.1e-47	Yes	NA	NA	NA	NA	NA	NA	NA	NA	NA	50_Standing_height_inst_mean__RINT	Muscle-Skeletal	No	NA	NA
NPRL3	Mean corpuscular haemoglobin (30050)	Result of "Mean Corpuscular Haemoglobin" assay, performed on blood sample, obtained from UK Biobank assessment centre visit.	QT	16:119169:C:T	16	119169	C	T	DelMissense	p.Arg92Gln:p.Arg92Gln:p.Arg92Gln	-0.79 (-0.92, -0.65)	5.76e-31	-	419020|169|0	NA|NA|NA	0.0002	169	16:119169:C:T	1	-	Mean corpuscular haemoglobin (30050),Mean corpuscular volume (30040)	NA	2	-0.84 (-0.97,-0.71)	1.2e-35	Yes	MCH_Med_LabValue__RINT	114860	NA	-0.320994	0.166309	0.0535935	29	Yes	0.9972	30050_Mean_corpuscular_haemoglobin_inst_mean__RINT	WholeBlood	No	NA	NA
HBA2	Mean corpuscular haemoglobin (30050)	Result of "Mean Corpuscular Haemoglobin" assay, performed on blood sample, obtained from UK Biobank assessment centre visit.	QT	16:173540:C:G	16	173540	C	G	DelMissense	p.His123Gln:p.His91Gln	-1 (-1.2, -0.86)	6.73e-41	-	419041|130|2	NA|NA|NA	0.00016	134	16:173540:C:G, M1.001, M1.01, M1.1, M3.01, M3.1, 16:173123:A:G	7	-, -, -, -, -, -, -	Mean corpuscular haemoglobin (30050),Mean corpuscular volume (30040),Mean reticulocyte volume (30260)	Red blood cell erythrocyte count (30010)	4	-0.92 (-1.1,-0.78)	2.4e-35	Yes	MCH_Med_LabValue__RINT	114860	NA	-0.702944	0.338335	0.0377413	7	Yes	0.8452	30050_Mean_corpuscular_haemoglobin_inst_mean__RINT	WholeBlood	No	NA	NA
FAM234A	Glucose (30740)	Measured by hexokinase analysis on a Beckman Coulter AU5800	QT	M1.1	16	254413	ref	M1.1	Burden	NA	-0.14 (-0.18, -0.099)	1.99e-12	-	375509|2437|2	NA|NA|NA	0.0032	2441	M1.1	1	-	Glucose (30740)	NA	1	-0.14 (-0.17,-0.098)	3.3e-12	Yes	Glucose_Med_LabValue__RINT	87333	NA	-0.0460013	0.0271657	0.0903871	1132	Yes	0.8834	30740_Glucose_inst_mean__RINT	NA	No	INDEL	16:260008:GGGCCAAC:G
CHTF18	Mean corpuscular haemoglobin (30050)	Result of "Mean Corpuscular Haemoglobin" assay, performed on blood sample, obtained from UK Biobank assessment centre visit.	QT	M1.01	16	788045	ref	M1.01	Burden	NA	0.25 (0.19, 0.3)	2.79e-18	+	418230|959|0	NA|NA|NA	0.0011	959	M1.01, M1.1, M1.001	3	+, +, +	NA	Mean corpuscular haemoglobin (30050),Mean corpuscular volume (30040),Mean sphered cell volume (30270),Mean reticulocyte volume (30260)	4	0.26 (0.2,0.31)	1.3e-19	Yes	MCH_Med_LabValue__RINT	114860	NA	0.167072	0.050284	0.000891925	318	Yes	0.9984	30050_Mean_corpuscular_haemoglobin_inst_mean__RINT	NA	No	NA	NA
SSTR5	IGF 1 (30770)	Measured by CLIA analysis on a DiaSorin Ltd. LIASON XL	QT	M3.1	16	1078868	ref	M3.1	Burden	NA	0.19 (0.15, 0.22)	1.44e-25	+	407429|2495|2	NA|NA|NA	0.003	2499	M3.1, 16:1079586:C:T	2	+, +	NA	IGF 1 (30770)	1	0.2 (0.17,0.24)	8.4e-30	Yes	NA	NA	NA	NA	NA	NA	NA	NA	NA	30770_IGF_1_inst_mean__RINT	Heart-AtrialAppendage,Heart-LeftVentricle,Pituitary	No	NA	NA
IFT140	ICD10 N28.1: Cyst of kidney, acquired	Cyst of kidney, acquired	BT	M1.01	16	1510943	ref	M1.01	Burden	NA	8.2 (5.2, 13)	1.16e-18	+	1792|32|0	385234|868|0	0.0012	900	M1.01, M1.1, M1.001	3	+, +, +	NA	ICD10 N28.1: Cyst of kidney, acquired,ICD10 N28: Other disorders of kidney and ureter, not elsewhere classified,ICD10 Q61: Cystic kidney disease	3	8.2 (5.2, 13)	1.16e-18	Yes - no common variants to condition on	Phe10_N281__BIN	3347	110159	2.96067	0.27617	8.49e-05	238	Yes	1	Phe10_N281__BIN	FallopianTube	No	SNP	16:1557934:C:A
SPSB3	Sitting height (20015)	Distance from rump to crown when sitting, calculated as the difference between ~F51~ and ~F3077~.	QT	16:1778029:G:A	16	1778029	G	A	DelMissense	p.Ser171Leu:p.Ser171Leu	-0.11 (-0.12, -0.088)	7.66e-33	-	423821|5600|22	NA|NA|NA	0.0066	5644	16:1778029:G:A, M3.1	2	-, -	Sitting height (20015),Leg predicted mass right (23114),Leg fat free mass right (23113),Seated height (51),Standing height (50),Leg predicted mass left (23118),Whole body fat free mass (23101),Whole body water mass (23102),Leg fat free mass left (23117),Trunk fat free mass (23129),Basal metabolic rate (23105),Trunk predicted mass (23130),IGF 1 (30770),Arm predicted mass right (23122),Arm fat free…	Impedance of leg right (23107)	16	-0.1 (-0.12,-0.087)	1.9e-32	Yes	NA	NA	NA	NA	NA	NA	NA	NA	NA	20015_Sitting_height_inst_mean__RINT	NA	No	NA	NA
IGFALS	IGF 1 (30770)	Measured by CLIA analysis on a DiaSorin Ltd. LIASON XL	QT	M3.01	16	1790599	ref	M3.01	Burden	NA	-0.52 (-0.56, -0.48)	2.23e-140	-	408010|1916|0	NA|NA|NA	0.0023	1916	M3.01, M3.1, M3.001, M1.001, M1.01, M1.1, M3.0001, 16:1791324:G:A, 16:1792108:T:G, M1.0001, 16:1790710:C:T, 16:1791904:G:A, M3.singleton, 16:1792145:C:CGGGG, 16:1790635:G:A	15	-, -, -, -, -, -, -, -, -, -, -, -, -, -, -	IGF 1 (30770),Whole body fat free mass (23101),Whole body water mass (23102),Trunk predicted mass (23130),Trunk fat free mass (23129),Leg fat free mass right (23113),Leg predicted mass right (23114),Leg predicted mass left (23118),Arm fat free mass right (23121),Leg fat free mass left (23117),Arm predicted mass left (23126),Arm predicted mass right (23122),Basal metabolic rate (23105),Sitting hei…	Impedance of leg left (23108),Impedance of whole body (23106),Urate (30880)	19	-0.51 (-0.55,-0.47)	4.9e-136	Yes	NA	NA	NA	NA	NA	NA	NA	NA	NA	30770_IGF_1_inst_mean__RINT	Liver,Stomach	No	NA	NA
RPL3L	Creatinine (30700)	Measured by enzymatic analysis on a Beckman Coulter AU5800	QT	M3.1	16	1944836	ref	M3.1	Burden	NA	-0.045 (-0.057, -0.033)	6.53e-13	-	396829|15013|39	NA|NA|NA	0.018	15091	M3.1	1	-	Creatinine (30700)	ICD10 I48: Atrial fibrillation and flutter	2	-0.043 (-0.055,-0.031)	3.2e-12	Yes	Creatinine_Med_LabValue__RINT	115985	NA	-0.0273809	0.0130837	0.0363722	3641	Yes	0.7529	30700_Creatinine_inst_mean__RINT	Muscle-Skeletal,Heart-LeftVentricle,MinorSalivaryGland	No	NA	NA
SLC9A3R2	Systolic blood pressure automated reading (4080)	Blood pressure, automated reading, systolic. Two measures of blood pressure were taken a few moments apart. Range returned by the Omron device is is 0-255	QT	M3.1	16	2027005	ref	M3.1	Burden	NA	-0.1 (-0.12, -0.08)	2.03e-19	-	401874|6322|15	NA|NA|NA	0.0078	6352	M3.1, 16:2036420:C:T	2	-, -	Systolic blood pressure automated reading (4080),Diastolic blood pressure automated reading (4079),Haemoglobin concentration (30020),Red blood cell erythrocyte count (30010),Haematocrit percentage (30030),Reticulocyte count (30250),High light scatter reticulocyte count (30300)	NA	7	-0.084 (-0.11,-0.062)	1.6e-13	Yes	BP_Systolic_Med_Value__RINT	121966	NA	-0.0773281	0.0211664	0.000258852	1517	Yes	0.9977	4080_Systolic_blood_pressure_automated_reading_inst_mean__RINT	NA	No	SNP	16:2036420:C:T
PKD1	ICD10 Q61: Cystic kidney disease	Cystic kidney disease	BT	M3.0001	16	2089726	ref	M3.0001	Burden	NA	48 (35, 65)	2.84e-129	+	474|104|0	385645|1458|1	0.002	1564	M3.0001, M1.0001, M1.001, M1.01, M1.1, M3.singleton, M1.singleton, M3.001, M3.01, M3.1, 16:2110151:CCT:C	11	+, +, +, +, +, +, +, +, +, +, +	Alkaline phosphatase (30610)	ICD10 Q61: Cystic kidney disease,ICD10 Z94: Transplanted organ and tissue status,Cystatin C (30720),Creatinine (30700),ICD10 N18: Chronic kidney disease (CKD),ICD10 Z99.2: Dependence on renal dialysis,ICD10 N18.9: Chronic kidney disease, unspecified,Urea (30670),ICD10 Z99: Dependence on enabling machines and devices, not elsewhere classified,ICD10 I12: Hypertensive chronic kidney disease,ICD10 I1…	24	48 (35, 65)	2.84e-129	Yes - no common variants to condition on	NA	NA	NA	NA	NA	NA	NA	NA	NA	Phe10_Q61__BIN	Brain-Cerebellum,Brain-CerebellarHemisphere	No	INDEL	16:2110151:CCT:C
ABCA3	FEV1 FVC ratio Z score (20258)	Inverted GLI 2012 z-score for FEV1/FVC ratio. Methods for deriving this variable can be found in Gupta RP, Strachan DP. Ventilatory function as a predictor of mortality in lifelong non-smokers: evidence from large British cohort studies. BMJ Open 2017;7:e015381. doi: 10.1136/bmjopen-2016-015381. Pubmed PMID: 28706094	QT	M3.1	16	2276673	ref	M3.1	Burden	NA	0.085 (0.066, 0.1)	1.63e-18	+	333552|9731|19	NA|NA|NA	0.014	9769	M3.1, 16:2317763:T:A	2	+, +	NA	FEV1 FVC ratio Z score (20258)	1	0.086 (0.067,0.1)	5e-19	Yes	PFT_Spirometry_Pre_FEV1_FVC__RINT	25467	NA	-0.0266835	0.0337765	0.429527	727	Yes	0.7085	20258_FEV1_FVC_ratio_Z_score_inst_mean__RINT	Lung	No	NA	NA
CCNF	Mean corpuscular volume (30040)	Result of "Mean Corpuscular Volume" assay, performed on blood sample, obtained from UK Biobank assessment centre visit. Mean Corpuscular Haemoglobin Concentration (pg) is the weight of hemoglobin in the average erythrocyte, computed by the formula: MCH = (hemoglobin/red blood cells) x 10.	QT	M3.001	16	2429481	ref	M3.001	Burden	NA	0.22 (0.16, 0.28)	3.65e-13	+	418321|871|0	NA|NA|NA	0.001	871	M3.001, M3.01, M3.1	3	+, +, +	NA	Mean corpuscular volume (30040),Mean sphered cell volume (30270)	2	0.2 (0.14,0.26)	9.5e-12	Yes	MCV_Med_LabValue__RINT	115408	NA	0.146546	0.0481485	0.00233741	336	Yes	0.9573	30040_Mean_corpuscular_volume_inst_mean__RINT	Cells-Transformedfibroblasts	No	NA	NA
TNFRSF17	Total protein (30860)	Measured by biuret analysis on a Beckman Coulter AU5800	QT	16:11967725:C:T	16	11967725	C	T	DelMissense	p.Pro145Ser:p.Pro96Ser	-0.6 (-0.75, -0.45)	3.16e-15	-	377810|154|0	NA|NA|NA	0.0002	154	16:11967725:C:T, M3.01, M3.1	3	-, -, -	Total protein (30860)	NA	1	-0.59 (-0.74,-0.44)	5e-15	Yes	Protein_Med_LabValue__RINT	107967	NA	-0.531558	0.183871	0.00384108	26	Yes	0.8762	30860_Total_protein_inst_mean__RINT	Spleen,Cells-EBV-transformedlymphocytes	No	NA	NA
ERCC4	Ease of skin tanning - Never tan only burn (1727)	ACE touchscreen question "What would happen to your skin if it was repeatedly exposed to bright sunlight without any protection?"	BT	M3.1	16	13920165	ref	M3.1	Burden	NA	1.3 (1.3, 1.4)	5.67e-31	+	73339|2569|11	337782|8852|17	0.014	11477	M3.1, 16:13934224:C:T	2	+, +	NA	Ease of skin tanning - Never tan only burn (1727)	1	1.4 (1.3,1.4)	3e-32	Yes	NA	NA	NA	NA	NA	NA	NA	NA	NA	1727_Ease_of_skin_tanning_4_Never_tan_only_burn_AnyInst__BIN	NA	No	NA	NA
PARN	Mean corpuscular haemoglobin (30050)	Result of "Mean Corpuscular Haemoglobin" assay, performed on blood sample, obtained from UK Biobank assessment centre visit.	QT	M3.01	16	14436716	ref	M3.01	Burden	NA	0.17 (0.12, 0.21)	8.73e-14	+	417636|1553|0	NA|NA|NA	0.0019	1553	M3.01, M3.1	2	+, +	NA	Mean corpuscular haemoglobin (30050)	1	0.16 (0.12,0.21)	1.9e-13	Yes	MCH_Med_LabValue__RINT	114860	NA	0.14632	0.0496516	0.00320933	326	Yes	0.8473	30050_Mean_corpuscular_haemoglobin_inst_mean__RINT	NA	No	NA	NA
UMOD	ICD10 N18: Chronic kidney disease (CKD)	Chronic kidney disease (CKD)	BT	16:20349015:C:A	16	20349015	C	A	pLOF	p.Glu129*:p.Glu145*:p.Glu96*:p.Glu96*	140 (41, 490)	4.35e-15	+	10134|10|0	372696|3|0	1.7e-05	13	16:20349015:C:A, 16:20349020:C:G, 16:20349021:A:C	3	+, +, +	NA	ICD10 N18: Chronic kidney disease (CKD),Creatinine (30700),ICD10 D63.165.8: Anemia in chronic kidney disease	3	130 (38,450)	1.3e-14	Yes	NA	NA	NA	NA	NA	NA	NA	NA	NA	Phe10_N18__BIN	Kidney-Cortex	No	NA	NA
PALB2	ICD10 Z85.3: Personal history of malignant neoplasm of breast	Personal history of malignant neoplasm of breast	BT	M1.01	16	23603458	ref	M1.01	Burden	NA	5.3 (3.9, 7.3)	2.08e-26	+	8494|72|0	378684|672|0	0.00096	744	M1.01, M1.1, 16:23621362:C:T, M3.01, M3.1	5	+, +, +, +, +	NA	ICD10 Z85.3: Personal history of malignant neoplasm of breast,ICD10 C50: Malignant neoplasm of breast,Illnesses of mother - Breast cancer (20110),ICD10 C50.9: Malignant neoplasm of breast of unspecified site,ICD10 Z85: Personal history of malignant neoplasm,ICD10 Z51.1: Encounter for antineoplastic chemotherapy and immunotherapy,ICD10 C77.3: Secondary and unspecified malignant neoplasm of axilla …	9	5.4 (4,7.4)	2.1e-26	Yes	NA	NA	NA	NA	NA	NA	NA	NA	NA	Phe10_Z853__BIN	NA	No	NA	NA
ORAI3	Basophil percentage (30220)	Result of "Basophils Percentage" assay, performed on blood sample, obtained from UK Biobank assessment centre visit. Basophils (Percentage) is calculated as the proportion of basophils in the leukocytes.	QT	16:30949291:T:A	16	30949291	T	A	pLOF	p.Met1?:p.Met1?:p.Met1?	-0.18 (-0.22, -0.14)	2.13e-16	-	416416|2033|5	NA|NA|NA	0.0024	2043	16:30949291:T:A, M1.1, M3.1	3	-, -, -	Basophil percentage (30220)	NA	1	-0.18 (-0.22,-0.14)	2e-16	Yes	Basophils_Med_LabValue__RINT	99151	NA	-0.00798371	0.0424142	0.850695	458	Yes	0.9849	30220_Basophill_percentage_inst_mean__RINT	NA	No	NA	NA
SLC5A2	Urate (30880)	Measured by uricase PAP analysis on a Beckman Coulter AU5800	QT	M3.01	16	31483136	ref	M3.01	Burden	NA	-0.13 (-0.17, -0.1)	3.93e-15	-	409450|2153|1	NA|NA|NA	0.0026	2155	M3.01, M3.1, M3.001	3	-, -, -	Urate (30880)	NA	1	-0.13 (-0.17,-0.098)	2.7e-14	Yes	Urate_Med_LabValue__RINT	26348	NA	-0.162821	0.0753249	0.0306502	130	Yes	0.3889	30880_Urate_inst_mean__RINT	Kidney-Cortex	Yes	NA	NA
AHSP	Mean corpuscular haemoglobin (30050)	Result of "Mean Corpuscular Haemoglobin" assay, performed on blood sample, obtained from UK Biobank assessment centre visit.	QT	M3.01	16	31528139	ref	M3.01	Burden	NA	-0.3 (-0.38, -0.22)	1.08e-12	-	418747|442|0	NA|NA|NA	0.00053	442	M3.01, M3.1	2	-, -	Mean corpuscular haemoglobin (30050)	NA	1	-0.26 (-0.34,-0.18)	3.6e-10	No	MCH_Med_LabValue__RINT	114860	NA	-0.264104	0.111062	0.0174075	65	Yes	0.4899	30050_Mean_corpuscular_haemoglobin_inst_mean__RINT	Spleen,WholeBlood	No	SNP	16:31528201:T:C
CETP	HDL cholesterol (30760)	Measured by enzyme immunoinhibition analysis on a Beckman Coulter AU5800	QT	M1.001	16	56961979	ref	M1.001	Burden	NA	0.94 (0.85, 1)	2.96e-105	+	377838|379|0	NA|NA|NA	0.0005	379	M1.001, M1.01, M1.1, M3.01, M3.1, M3.001, 16:56973449:T:C, 16:56975122:TTCAACACCAA:T, M1.0001, 16:56971049:C:T, M3.0001	11	+, +, +, +, +, +, +, +, +, +, +	Apolipoprotein B (30640)	HDL cholesterol (30760),Apolipoprotein A (30630)	3	0.94 (0.86,1)	7.7e-110	Yes	HDL_Med_LabValue__RINT	93238	NA	0.821676	0.0869905	3.53e-21	99	Yes	1	30760_HDL_cholesterol_inst_mean__RINT	Adipose-Visceral-Omentum,Spleen,Breast-MammaryTissue	No	NA	NA
RRAD	Pulse rate automated reading (102)	This is the pulse rate measured during the automated blood pressure readings.	QT	M3.01	16	66922075	ref	M3.01	Burden	NA	0.23 (0.16, 0.29)	4.46e-13	+	407261|954|0	NA|NA|NA	0.0012	954	M3.01, M3.1	2	+, +	NA	Pulse rate automated reading (102)	1	0.23 (0.17,0.29)	2.6e-13	Yes	Pulse_Med_Value__RINT	121418	NA	0.12234	0.0460756	0.00792585	387	Yes	0.9754	102_Pulse_rate_automated_reading_inst_mean__RINT	Heart-LeftVentricle,Muscle-Skeletal,Heart-AtrialAppendage	No	NA	NA
E2F4	Mean corpuscular volume (30040)	Result of "Mean Corpuscular Volume" assay, performed on blood sample, obtained from UK Biobank assessment centre visit. Mean Corpuscular Haemoglobin Concentration (pg) is the weight of hemoglobin in the average erythrocyte, computed by the formula: MCH = (hemoglobin/red blood cells) x 10.	QT	M1.0001	16	67192227	ref	M1.0001	Burden	NA	1.8 (1.5, 2.2)	4.66e-24	+	419168|24|0	NA|NA|NA	2.9e-05	24	M1.0001, M1.001, M1.01, M1.1, M3.0001	5	+, +, +, +, +	NA	Mean corpuscular volume (30040),Mean corpuscular haemoglobin (30050),Mean reticulocyte volume (30260),Mean sphered cell volume (30270)	4	1.7 (1.4,2.1)	8.4e-22	Yes	MCV_Med_LabValue__RINT	115408	NA	0.213645	0.266881	0.423408	11	Yes	1	30040_Mean_corpuscular_volume_inst_mean__RINT	NA	No	NA	NA
LCAT	HDL cholesterol (30760)	Measured by enzyme immunoinhibition analysis on a Beckman Coulter AU5800	QT	M1.001	16	67939903	ref	M1.001	Burden	NA	-1.3 (-1.5, -1)	1.15e-29	-	378160|57|0	NA|NA|NA	7.5e-05	57	M1.001, M1.01, M1.1, M3.001, M3.01, M3.1, 16:67942967:G:T	7	-, -, -, -, -, -, -	HDL cholesterol (30760),Apolipoprotein A (30630)	NA	2	-1.2 (-1.4,-1)	1.4e-29	Yes	HDL_Med_LabValue__RINT	93238	NA	-0.7824	0.135139	7.06e-09	41	Yes	1	30760_HDL_cholesterol_inst_mean__RINT	NA	No	NA	NA
NFAT5	Cystatin C (30720)	Measured by latex enhanced immunoturbidimetric analysis on a Siemens ADVIA 1800	QT	16:69693577:A:G	16	69693577	A	G	DelMissense	p.Gln1157Arg:p.Gln1233Arg:p.Gln1250Arg:p.Gln1157Arg:p.Gln1157Arg:p.Gln1251Arg	-0.082 (-0.1, -0.059)	1.24e-12	-	406663|5117|16	NA|NA|NA	0.0063	5149	16:69693577:A:G	1	-	Cystatin C (30720)	NA	1	-0.03 (-0.058,-0.0026)	0.0318	No	NA	NA	NA	NA	NA	NA	NA	NA	NA	30720_Cystatin_C_inst_mean__RINT	NA	No	NA	NA
OSGIN1	Alkaline phosphatase (30610)	Measured by AMP(IFCC) analysis on a Beckman Coulter AU5800	QT	M3.1	16	83949449	ref	M3.1	Burden	NA	-0.089 (-0.1, -0.074)	8.5e-31	-	398595|13464|27	NA|NA|NA	0.016	13518	M3.1, 16:83965960:G:A, 16:83960644:C:G	3	-, -, -	Alkaline phosphatase (30610)	NA	1	-0.074 (-0.089,-0.059)	6.4e-22	Yes	AlkalinePhosphatase_Med_LabValue__RINT	108268	NA	-0.075999	0.0168328	6.33e-06	3109	Yes	0.9995	30610_Alkaline_phosphatase_inst_mean__RINT	Liver	No	NA	NA
CRISPLD2	Standing height (50)	Standing height was measured using a Seca 202 device	QT	16:84868866:G:A	16	84868866	G	A	DelMissense	p.Cys290Tyr:p.Cys290Tyr:p.Cys289Tyr	-0.21 (-0.25, -0.17)	9.66e-26	-	428976|815|0	NA|NA|NA	0.00095	815	16:84868866:G:A, M3.01, M3.1	3	-, -, -	Standing height (50)	NA	1	-0.2 (-0.24,-0.16)	2.3e-23	Yes	NA	NA	NA	NA	NA	NA	NA	NA	NA	50_Standing_height_inst_mean__RINT	NA	No	NA	NA
PIEZO1	Glycated haemoglobin HbA1c (30750)	Measured by HPLC analysis on a Bio-Rad VARIANT II Turbo	QT	M3.1	16	88715604	ref	M3.1	Burden	NA	-0.14 (-0.15, -0.13)	3.17e-135	-	388295|23881|58	NA|NA|NA	0.029	23997	M3.1, 16:88715642:G:A, 16:88719665:G:A, 16:88726812:G:A, 16:88731880:C:G, 16:88719717:G:A, M3.01, 16:88716234:C:T, 16:88715751:C:T, 16:88721552:G:A, M3.001, 16:88721423:C:G, 16:88715783:G:A	13	-, -, -, -, -, -, -, -, -, -, -, -, -	Glycated haemoglobin HbA1c (30750),Standing height (50),Sitting height (20015),Trunk predicted mass (23130),Trunk fat free mass (23129),Whole body water mass (23102),Whole body fat free mass (23101),Seated height (51),Arm fat free mass left (23125),Arm predicted mass left (23126),Basal metabolic rate (23105),Platelet crit (30090),Arm fat free mass right (23121),Platelet count (30080),Red blood ce…	Hair colour natural before greying - Red (1747),Reticulocyte count (30250),High light scatter reticulocyte count (30300),Reticulocyte percentage (30240),Haemoglobin concentration (30020),High light scatter reticulocyte percentage (30290),Total bilirubin (30840),Red blood cell erythrocyte distribution width (30070),ICD10 I83: Varicose veins of lower extremities,Direct bilirubin (30660),ICD10 I83.9…	29	-0.1 (-0.11,-0.087)	4.3e-48	Yes	A1C_Med_LabValue__RINT	68967	NA	-0.0772552	0.0152514	4.07e-07	3692	Yes	1	30750_Glycated_haemoglobin_HbA1c_inst_mean__RINT	NA	No	NA	NA
ACSF3	Hair colour natural before greying - Red (1747)	ACE touchscreen question "What best describes your natural hair colour? (If your hair colour is grey, the colour before you went grey)" If the participant activated the Help button they were shown the message: If you are unsure, please select the colour closest to your natural adult hair colour or select Do not know.	BT	16:89154148:C:T	16	89154148	C	T	DelMissense	p.Arg293Trp:p.Arg558Trp:p.Arg558Trp:p.Arg558Trp	3.2 (2.9, 3.5)	4.28e-132	+	18833|704|0	405551|4645|0	0.0062	5349	16:89154148:C:T, M3.1	2	+, +	Hair colour natural before greying - Dark brown (1747),Ease of skin tanning - Get very tanned (1727),Skin colour - Light olive (1717)	Hair colour natural before greying - Red (1747),Skin colour - Very fair (1717),Ease of skin tanning - Never tan only burn (1727)	6	3.4 (2.9,3.9)	4.3e-52	Yes	NA	NA	NA	NA	NA	NA	NA	NA	NA	1747_Hair_colour_natural_before_greying_2_Red_AnyInst__BIN	NA	No	NA	NA
ANKRD11	Hair colour natural before greying - Red (1747)	ACE touchscreen question "What best describes your natural hair colour? (If your hair colour is grey, the colour before you went grey)" If the participant activated the Help button they were shown the message: If you are unsure, please select the colour closest to your natural adult hair colour or select Do not know.	BT	M3.1	16	89268477	ref	M3.1	Burden	NA	0.57 (0.49, 0.67)	8.66e-12	-	19422|131|0	405450|4974|2	0.0059	5109	M3.1	1	-	Hair colour natural before greying - Red (1747)	NA	1	0.95 (0.76,1.2)	0.68	No	NA	NA	NA	NA	NA	NA	NA	NA	NA	1747_Hair_colour_natural_before_greying_2_Red_AnyInst__BIN	NA	No	SNP	16:89286041:G:A
SPG7	Skin colour - Light olive (1717)	ACE touchscreen question "What best describes the colour of your skin without tanning?" If the participant activated the Help button they were shown the message: If you are unsure, please provide an estimate or select Do not know.	BT	16:89546737:C:T	16	89546737	C	T	DelMissense	p.Ala510Val	0.65 (0.61, 0.7)	1.16e-32	-	80100|891|4	338298|6027|39	0.0082	7004	16:89546737:C:T, M3.1	2	-, -	Skin colour - Light olive (1717),Ease of skin tanning - Get very tanned (1727),Hair colour natural before greying - Red (1747),Ease of skin tanning - Get moderately tanned (1727),Hair colour natural before greying - Dark brown (1747)	Ease of skin tanning - Never tan only burn (1727),Skin colour - Very fair (1717),Ease of skin tanning - Get mildly or occasionally tanned (1727)	8	0.97 (0.86,1.1)	0.611	No	NA	NA	NA	NA	NA	NA	NA	NA	NA	1717_Skin_colour_3_Light_olive_AnyInst__BIN	NA	No	NA	NA
SPATA33	Hair colour natural before greying - Red (1747)	ACE touchscreen question "What best describes your natural hair colour? (If your hair colour is grey, the colour before you went grey)" If the participant activated the Help button they were shown the message: If you are unsure, please select the colour closest to your natural adult hair colour or select Do not know.	BT	16:89669483:C:CTG	16	89669483	C	CTG	pLOF	p.His136fs:p.His137fs:p.His106fs	0.17 (0.14, 0.22)	2.05e-46	-	19462|33|0	404673|4390|13	0.0052	4449	16:89669483:C:CTG, M1.1, M3.1	3	-, -, -	Hair colour natural before greying - Red (1747),Ease of skin tanning - Never tan only burn (1727)	Skin colour - Light olive (1717),Ease of skin tanning - Get very tanned (1727),Hair colour natural before greying - Dark brown (1747)	5	0.48 (0.33,0.69)	9.3e-05	No	NA	NA	NA	NA	NA	NA	NA	NA	NA	1747_Hair_colour_natural_before_greying_2_Red_AnyInst__BIN	FallopianTube	No	NA	NA
FANCA	Hair colour natural before greying - Red (1747)	ACE touchscreen question "What best describes your natural hair colour? (If your hair colour is grey, the colour before you went grey)" If the participant activated the Help button they were shown the message: If you are unsure, please select the colour closest to your natural adult hair colour or select Do not know.	BT	M3.1	16	89738600	ref	M3.1	Burden	NA	0.39 (0.34, 0.46)	8.57e-36	-	19419|134|0	403299|7121|6	0.0085	7267	M3.1, 16:89775768:C:G, 16:89799108:T:A, M1.1	4	-, -, -, -	Hair colour natural before greying - Red (1747),Ease of skin tanning - Never tan only burn (1727),Skin colour - Very fair (1717)	Skin colour - Light olive (1717),Hair colour natural before greying - Dark brown (1747)	5	0.87 (0.7,1.1)	0.184	No	NA	NA	NA	NA	NA	NA	NA	NA	NA	1747_Hair_colour_natural_before_greying_2_Red_AnyInst__BIN	Cells-Transformedfibroblasts	No	SNP	16:89775768:C:G
SPIRE2	Hair colour natural before greying - Red (1747)	ACE touchscreen question "What best describes your natural hair colour? (If your hair colour is grey, the colour before you went grey)" If the participant activated the Help button they were shown the message: If you are unsure, please select the colour closest to your natural adult hair colour or select Do not know.	BT	16:89854649:A:G	16	89854649	A	G	DelMissense	p.Met297Val:p.Met297Val	0.17 (0.14, 0.2)	5.71e-80	-	19499|54|0	403446|6980|0	0.0082	7034	16:89854649:A:G, M3.1	2	-, -	Hair colour natural before greying - Red (1747)	NA	1	0.88 (0.66,1.2)	0.396	No	NA	NA	NA	NA	NA	NA	NA	NA	NA	1747_Hair_colour_natural_before_greying_2_Red_AnyInst__BIN	NA	No	NA	NA
TCF25	Hair colour natural before greying - Red (1747)	ACE touchscreen question "What best describes your natural hair colour? (If your hair colour is grey, the colour before you went grey)" If the participant activated the Help button they were shown the message: If you are unsure, please select the colour closest to your natural adult hair colour or select Do not know.	BT	16:89906196:G:A	16	89906196	G	A	DelMissense	p.Arg544Gln:p.Arg309Gln	0.052 (0.033, 0.081)	1.71e-38	-	19540|4|0	408020|2235|2	0.0026	2243	16:89906196:G:A, M3.1, 16:89898615:C:A	3	-, -, -	Hair colour natural before greying - Red (1747),Ease of skin tanning - Never tan only burn (1727)	Skin colour - Light olive (1717),Hair colour natural before greying - Dark brown (1747)	4	0.99 (0.35,2.8)	0.982	No	NA	NA	NA	NA	NA	NA	NA	NA	NA	1747_Hair_colour_natural_before_greying_2_Red_AnyInst__BIN	NA	No	NA	NA
MC1R	Hair colour natural before greying - Red (1747)	ACE touchscreen question "What best describes your natural hair colour? (If your hair colour is grey, the colour before you went grey)" If the participant activated the Help button they were shown the message: If you are unsure, please select the colour closest to your natural adult hair colour or select Do not know.	BT	16:89919342:C:CA	16	89919342	C	CA	pLOF	p.Asn29fs:p.Asn29fs	8.2 (7.4, 9.2)	2.23e-307	+	18508|1028|16	407504|2905|0	0.0046	3965	16:89919342:C:CA, M1.1, M3.1, 16:89919794:T:TC, M1.01, M3.01, 16:89919714:C:A	7	+, +, +, +, +, +, +	Hair colour natural before greying - Dark brown (1747),Skin colour - Light olive (1717),Ease of skin tanning - Get very tanned (1727),Ease of skin tanning - Get moderately tanned (1727),Hair colour natural before greying - Black (1747),Hair colour natural before greying - Light brown (1747),Skin colour - Dark olive (1717),Use of sun uv protection - Sometimes (2267)	Hair colour natural before greying - Red (1747),Ease of skin tanning - Never tan only burn (1727),Skin colour - Very fair (1717),Ease of skin tanning - Get mildly or occasionally tanned (1727),Use of sun uv protection - Always (2267)	13	130 (110,170)	2.2e-307	Yes	NA	NA	NA	NA	NA	NA	NA	NA	NA	1747_Hair_colour_natural_before_greying_2_Red_AnyInst__BIN	NA	No	NA	NA
GAS8	Hair colour natural before greying - Red (1747)	ACE touchscreen question "What best describes your natural hair colour? (If your hair colour is grey, the colour before you went grey)" If the participant activated the Help button they were shown the message: If you are unsure, please select the colour closest to your natural adult hair colour or select Do not know.	BT	16:90040361:A:G	16	90040361	A	G	DelMissense	p.Gln358Arg:p.Gln275Arg	4.6 (4, 5.2)	1.08e-133	+	19077|454|0	407928|2154|0	0.003	2608	16:90040361:A:G, M3.1, 16:90031453:G:A	3	+, +, -	Hair colour natural before greying - Dark brown (1747),Skin colour - Light olive (1717),Ease of skin tanning - Get very tanned (1727),Ease of skin tanning - Get moderately tanned (1727),Hair colour natural before greying - Black (1747)	Hair colour natural before greying - Red (1747),Skin colour - Very fair (1717),Ease of skin tanning - Never tan only burn (1727),Hair colour natural before greying - Blonde (1747),Ease of skin tanning - Get mildly or occasionally tanned (1727)	10	0.98 (0.84,1.1)	0.759	No	NA	NA	NA	NA	NA	NA	NA	NA	NA	1747_Hair_colour_natural_before_greying_2_Red_AnyInst__BIN	FallopianTube	No	NA	NA
ALOX15	Eosinophil count (30150)	Result of "Eosinophils Number" assay, performed on blood sample, obtained from UK Biobank assessment centre visit. Eosinophils count is the proportion of ( eosinophils / 100 ) x white blood cell count.	QT	17:4639054:T:C	17	4639054	T	C	DelMissense	p.Tyr139Cys:p.Tyr139Cys:p.Tyr100Cys	-0.2 (-0.24, -0.16)	2.78e-25	-	416203|2237|3	NA|NA|NA	0.0027	2243	17:4639054:T:C, M3.01, M3.1	3	-, -, -	Eosinophil count (30150),Eosinophil percentage (30210)	NA	2	-0.21 (-0.25,-0.17)	4.9e-27	Yes	Eosinophils_Med_LabValue__RINT	100240	NA	-0.0604719	0.0421406	0.151287	494	Yes	0.9978	30150_Eosinophill_count_inst_mean__RINT	Adipose-Visceral-Omentum,Lung	No	NA	NA
GP1BA	Mean platelet thrombocyte volume (30100)	Result of "Mean Platelet Volume" assay, performed on blood sample, obtained from UK Biobank assessment centre visit. Mean Platelet Volume is the average volume of individual platelets derived from the platelet histogram.	QT	M3.01	17	4932604	ref	M3.01	Burden	NA	0.64 (0.58, 0.69)	4.63e-114	+	418282|901|1	NA|NA|NA	0.0011	903	M3.01, M3.1, M1.01, M1.1, M3.001, M1.001, 17:4934448:CTAATG:C, M3.0001, M1.0001, 17:4933190:C:T	10	+, +, +, +, +, +, +, +, +, +	Platelet count (30080),Platelet crit (30090)	Mean platelet thrombocyte volume (30100),Platelet distribution width (30110)	4	0.61 (0.56,0.67)	2e-104	Yes	NA	NA	NA	NA	NA	NA	NA	NA	NA	30100_Mean_platelet_thrombocyte_volume_inst_mean__RINT	SmallIntestine-TerminalIleum,Lung	No	NA	NA
CLEC10A	SHBG (30830)	Measured by two step sandwich immunoassay analysis on a Beckman Coulter Unicel Dxl 800	QT	17:7075092:C:T	17	7075092	C	T	DelMissense	p.Glu305Lys:p.Glu281Lys:p.Glu278Lys	-0.89 (-1, -0.76)	4.39e-46	-	374623|187|0	NA|NA|NA	0.00025	187	17:7075092:C:T, M3.01	2	-, -	SHBG (30830)	NA	1	-0.23 (-0.35,-0.11)	0.00013	No	NA	NA	NA	NA	NA	NA	NA	NA	NA	30830_SHBG_inst_mean__RINT	NA	No	NA	NA
ASGR1	Alkaline phosphatase (30610)	Measured by AMP(IFCC) analysis on a Beckman Coulter AU5800	QT	M3.01	17	7173658	ref	M3.01	Burden	NA	1.1 (1, 1.2)	1.67e-261	+	411320|766|0	NA|NA|NA	0.00093	766	M3.01, M3.1, M3.001, 17:7173744:C:G, M1.001, M1.01, M1.1, 17:7174401:A:C, M3.0001, 17:7173710:C:A, M1.0001, 17:7174462:T:C, 17:7173803:C:T, 17:7173778:C:T, 17:7174274:C:T, 17:7173712:A:T	16	+, +, +, +, +, +, +, +, +, +, +, +, +, +, +, +	Apolipoprotein B (30640),LDL direct (30780),Cholesterol (30690)	Alkaline phosphatase (30610)	4	1.1 (1.1,1.2)	4.3e-281	Yes	AlkalinePhosphatase_Med_LabValue__RINT	108268	NA	0.99537	0.0642847	4.46e-54	209	Yes	1	30610_Alkaline_phosphatase_inst_mean__RINT	Liver	No	NA	NA
TMEM102	SHBG (30830)	Measured by two step sandwich immunoassay analysis on a Beckman Coulter Unicel Dxl 800	QT	17:7436175:ATCCGTTCCCTTTTTTTAGGTC:A	17	7436175	ATCCGTTCCCTTTTTTTAGGTC	A	pLOF	p.Gly72fs:p.Gly72fs	-0.19 (-0.21, -0.17)	7.16e-73	-	368215|6475|41	NA|NA|NA	0.0087	6557	17:7436175:ATCCGTTCCCTTTTTTTAGGTC:A, M1.1, M3.1	3	-, -, -	SHBG (30830)	NA	1	-0.13 (-0.16,-0.11)	1.1e-35	Yes	SHBG_Med_LabValue__RINT	5907	NA	-0.0613202	0.0759021	0.419157	130	Yes	0.706	30830_SHBG_inst_mean__RINT	NA	No	NA	NA
TNFSF13	Total protein (30860)	Measured by biuret analysis on a Beckman Coulter AU5800	QT	M3.001	17	7559039	ref	M3.001	Burden	NA	-0.53 (-0.67, -0.4)	8.66e-15	-	377775|189|0	NA|NA|NA	0.00025	189	M3.001, M3.01, M3.1, M1.001, M1.01, M1.1	6	-, -, -, -, -, -	Total protein (30860)	NA	1	-0.54 (-0.67,-0.4)	2.8e-15	Yes	Protein_Med_LabValue__RINT	107967	NA	-0.487167	0.156503	0.00185305	36	Yes	0.8945	30860_Total_protein_inst_mean__RINT	NA	No	NA	NA
SHBG	SHBG (30830)	Measured by two step sandwich immunoassay analysis on a Beckman Coulter Unicel Dxl 800	QT	17:7631360:C:T	17	7631360	C	T	DelMissense	p.Pro185Leu:p.Pro127Leu:p.Pro127Leu:p.Pro127Leu:p.Pro127Leu:p.Pro185Leu:p.Pro185Leu:p.Pro185Leu	-1.3 (-1.3, -1.3)	2.23e-307	-	369634|5159|17	NA|NA|NA	0.0069	5193	17:7631360:C:T, 17:7633206:GA:G, M1.01, M1.1, M3.01, M3.1, M3.001, M1.001, M3.0001, M1.0001, 17:7633269:G:A, 17:7630726:A:AT, 17:7631691:G:T, M3.singleton, M1.singleton	15	-, -, -, -, -, -, -, -, -, -, -, -, -, -, -	SHBG (30830),Testosterone (30850),Standing height (50)	Heel bone mineral density BMD (3148),Speed of sound through heel (3146),Heel quantitative ultrasound index QUI direct entry (3147),Heel bone mineral density BMD T score automated (78)	7	-1.1 (-1.2,-1.1)	2.2e-307	Yes	SHBG_Med_LabValue__RINT	5907	NA	-0.760988	0.0986137	1.19e-14	80	Yes	1	30830_SHBG_inst_mean__RINT	Liver,SmallIntestine-TerminalIleum	No	NA	NA
TP53	ICD10 C91: Lymphoid leukemia	Lymphoid leukemia	BT	M3.0001	17	7661938	ref	M3.0001	Burden	NA	23 (11, 51)	4.42e-15	+	864|14|0	386720|231|0	0.00032	245	M3.0001, M3.001, M3.01, M3.1	4	+, +, +, +	NA	ICD10 C91: Lymphoid leukemia,ICD10 C91.1: Chronic lymphocytic leukemia of B-cell type,DD Cancer - Yes (2453),ICD10 Z51.1: Encounter for antineoplastic chemotherapy and immunotherapy	4	24 (11,53)	3.1e-15	Yes	Phe10_C91__BIN	457	122673	13.7513	0.460139	1.22e-08	114	Yes	1	Phe10_C91__BIN	NA	No	NA	NA
DNAH2	SHBG (30830)	Measured by two step sandwich immunoassay analysis on a Beckman Coulter Unicel Dxl 800	QT	17:7770907:G:T	17	7770907	G	T	DelMissense	p.Val1446Leu:p.Val1446Leu	-0.89 (-1.1, -0.65)	7.47e-13	-	374763|47|0	NA|NA|NA	6.3e-05	47	17:7770907:G:T	1	-	SHBG (30830)	NA	1	-0.8 (-1,-0.57)	1.3e-11	Yes	NA	NA	NA	NA	NA	NA	NA	NA	NA	30830_SHBG_inst_mean__RINT	FallopianTube	No	NA	NA
CNTROB	SHBG (30830)	Measured by two step sandwich immunoassay analysis on a Beckman Coulter Unicel Dxl 800	QT	17:7934207:C:T	17	7934207	C	T	DelMissense	p.Arg114Cys:p.Arg114Cys:p.Arg114Cys	-0.85 (-1.1, -0.65)	6.28e-16	-	374745|65|0	NA|NA|NA	8.7e-05	65	17:7934207:C:T	1	-	SHBG (30830)	NA	1	-0.41 (-0.61,-0.21)	5.3e-05	No	NA	NA	NA	NA	NA	NA	NA	NA	NA	30830_SHBG_inst_mean__RINT	NA	No	NA	NA
TNFRSF13B	Total protein (30860)	Measured by biuret analysis on a Beckman Coulter AU5800	QT	M3.1	17	16933150	ref	M3.1	Burden	NA	-0.25 (-0.28, -0.23)	1.45e-100	-	371516|6434|14	NA|NA|NA	0.0085	6462	M3.1, 17:16948873:A:G, M3.01, M1.01, M1.1	5	-, -, -, -, -	Total protein (30860),Platelet crit (30090),Monocyte count (30130),Monocyte percentage (30190),Platelet count (30080),Lymphocyte count (30120),Interpolated Age of participant when operation took place (20011),Mean platelet thrombocyte volume (30100),Mean sphered cell volume (30270),White blood cell leukocyte count (30000),Mean corpuscular volume (30040)	Albumin (30600),Red blood cell erythrocyte count (30010),Neutrophil percentage (30200)	14	-0.23 (-0.26,-0.2)	4e-52	Yes	Protein_Med_LabValue__RINT	107967	NA	-0.229415	0.0214345	9.85e-27	1946	Yes	1	30860_Total_protein_inst_mean__RINT	Cells-EBV-transformedlymphocytes,SmallIntestine-TerminalIleum,Spleen	No	NA	NA
FLCN	Non cancer illness code self reported - spontaneous pneumothorax recurrent pneumothorax	Non cancer illness code self reported - spontaneous pneumothorax recurrent pneumothorax	BT	M1.001	17	17213654	ref	M1.001	Burden	NA	67 (32, 140)	1.75e-28	+	1038|20|0	330602|94|0	0.00017	114	M1.001, M1.01, M1.1, M1.0001, M3.001, M3.0001, M3.01	7	+, +, +, +, +, +, +	NA	Non cancer illness code self reported - spontaneous pneumothorax recurrent pneumothorax,ICD10 J93: Pneumothorax and air leak,Non cancer illness code self reported - spontaneous pneumothorax recurrent pneumothorax/ICD10 J93	3	67 (32, 140)	1.75e-28	Yes - no common variants to condition on	Phe10_J93__BIN	547	121171	40.2206	0.654274	1.64e-08	40	Yes	1	20002_Illness_code_SR_1126_spontaneous_pneumothorax_recurrent_pneumothorax_AnyInst__BIN	NA	No	INDEL	17:17219187:GCTTT:G
SLC47A1	Creatinine (30700)	Measured by enzymatic analysis on a Beckman Coulter AU5800	QT	M3.1	17	19533939	ref	M3.1	Burden	NA	0.15 (0.13, 0.17)	8.13e-38	+	407672|4202|7	NA|NA|NA	0.0051	4216	M3.1, M3.01, 17:19555892:T:A, 17:19567189:G:A	4	+, +, +, +	NA	Creatinine (30700)	1	0.15 (0.13,0.17)	1.3e-38	Yes	Creatinine_Med_LabValue__RINT	115985	NA	0.158003	0.0216638	3.02e-13	1300	Yes	1	30700_Creatinine_inst_mean__RINT	AdrenalGland	No	NA	NA
SLC47A2	Creatinine (30700)	Measured by enzymatic analysis on a Beckman Coulter AU5800	QT	17:19681583:G:T	17	19681583	G	T	DelMissense	p.Pro454Thr:p.Pro432Thr	0.17 (0.12, 0.22)	5.39e-12	+	410476|924|0	NA|NA|NA	0.0011	924	17:19681583:G:T	1	+	NA	Creatinine (30700)	1	0.05 (-0.00092,0.1)	0.0543	No	Creatinine_Med_LabValue__RINT	115985	NA	0.226889	0.0690946	0.00102438	127	Yes	0.1191	30700_Creatinine_inst_mean__RINT	Brain-Hippocampus,Kidney-Cortex,FallopianTube	No	NA	NA
CRLF3	Platelet distribution width (30110)	Result of "Platelet Distribution Width" assay, performed on blood sample, obtained from UK Biobank assessment centre visit. Platelet Distribution Width is the coefficient of variation of platelet size.	QT	M3.01	17	30784186	ref	M3.01	Burden	NA	-0.2 (-0.26, -0.15)	3.83e-12	-	418120|939|0	NA|NA|NA	0.0011	939	M3.01, M3.1	2	-, -	Platelet distribution width (30110)	NA	1	-0.19 (-0.25,-0.13)	7.9e-11	No	NA	NA	NA	NA	NA	NA	NA	NA	NA	30110_Platelet_distribution_width_inst_mean__RINT	NA	No	NA	NA
NF1	ICD10 D36.1: Benign neoplasm of peripheral nerves and autonomic nervous system	Benign neoplasm of peripheral nerves and autonomic nervous system	BT	M1.0001	17	31095309	ref	M1.0001	Burden	NA	130 (70, 240)	2.97e-54	+	584|32|0	387134|179|0	0.00027	211	M1.0001, M1.001, M1.01, M1.1, M3.0001, M1.singleton, M3.001, M3.singleton, M3.01, M3.1	10	+, +, +, +, +, +, +, +, +, +	Standing height (50),Lymphocyte percentage (30180),Sitting height (20015),Trunk fat free mass (23129),Trunk predicted mass (23130)	ICD10 D36.1: Benign neoplasm of peripheral nerves and autonomic nervous system,ICD10 D36: Benign neoplasm of other and unspecified sites,Non cancer illness code self reported - other neurological problem/ICD10 G98,Non cancer illness code self reported - other neurological problem,SHBG (30830),Cystatin C (30720),Neutrophil count (30140),Monocyte count (30130)	13	130 (70, 240)	2.97e-54	Yes - no common variants to condition on	Phe10_D361__BIN	202	102157	15.9939	0.955766	0.00372557	72	Yes	0.9991	Phe10_D361__BIN	NA	No	NA	NA
SLFN14	Platelet distribution width (30110)	Result of "Platelet Distribution Width" assay, performed on blood sample, obtained from UK Biobank assessment centre visit. Platelet Distribution Width is the coefficient of variation of platelet size.	QT	M1.01	17	35548238	ref	M1.01	Burden	NA	-0.34 (-0.43, -0.25)	1.84e-14	-	418653|406|0	NA|NA|NA	0.00048	406	M1.01, M1.1, M3.01, M3.1	4	-, -, -, -	Platelet distribution width (30110)	NA	1	-0.35 (-0.43,-0.26)	8.8e-15	Yes	NA	NA	NA	NA	NA	NA	NA	NA	NA	30110_Platelet_distribution_width_inst_mean__RINT	NA	No	NA	NA
ORMDL3	Red blood cell erythrocyte distribution width (30070)	Result of "Red Distribution Width" assay, performed on blood sample, obtained from UK Biobank assessment centre visit. Red blood cell Distribution Width is the size distribution spread of the erythrocyte population derived from the red blood cell histogram. It is the coefficient of variation (CV) expressed in % of the red blood cell size distribution.	QT	M3.01	17	39922549	ref	M3.01	Burden	NA	0.3 (0.22, 0.39)	1.33e-12	+	418721|471|0	NA|NA|NA	0.00056	471	M3.01, M3.1	2	+, +	NA	Red blood cell erythrocyte distribution width (30070)	1	0.29 (0.21,0.37)	6.9e-12	Yes	RDW_Med_LabValue__RINT	115121	NA	0.169946	0.100315	0.090242	83	Yes	0.5475	30070_Red_blood_cell_erythrocyte_distribution_width_inst_mean__RINT	NA	No	NA	NA
G6PC	Triglycerides (30870)	Measured by GPO-POD analysis on a Beckman Coulter AU5800	QT	M3.01	17	42900876	ref	M3.01	Burden	NA	0.21 (0.17, 0.26)	1.38e-19	+	410305|1452|0	NA|NA|NA	0.0018	1452	M3.01, M3.1, M1.01, M1.1	4	+, +, +, +	Creatinine (30700),IGF 1 (30770),Arm fat free mass right (23121)	Triglycerides (30870),C reactive protein (30710),Gamma glutamyltransferase (30730),Urate (30880)	7	0.19 (0.15,0.24)	5.4e-16	Yes	Triglyceride_Med_LabValue__RINT	93219	NA	0.188525	0.0397983	2.17e-06	536	Yes	0.9996	30870_Triglycerides_inst_mean__RINT	Kidney-Cortex,Liver	No	NA	NA
BRCA1	ICD10 Z85.3: Personal history of malignant neoplasm of breast	Personal history of malignant neoplasm of breast	BT	M1.001	17	43045677	ref	M1.001	Burden	NA	9.4 (6.9, 13)	4.19e-44	+	8485|81|0	378827|529|0	0.00079	610	M1.001, M1.01, M1.1, M3.001, M1.0001, M3.01, M3.1, M3.0001, M1.singleton, M3.singleton	10	+, +, +, +, +, +, +, +, +, +	Mothers age at death (3526),Illnesses of mother - None of the above group 2 (20110),Mother still alive - Yes (1835)	ICD10 Z85.3: Personal history of malignant neoplasm of breast,ICD10 Z80.4: Family history of malignant neoplasm of genital organs,ICD10 Z90.1: Acquired absence of breast and nipple,ICD10 Z85: Personal history of malignant neoplasm,ICD10 Z80.3: Family history of malignant neoplasm of breast,ICD10 Z80: Family history of primary malignant neoplasm,ICD10 C50.9: Malignant neoplasm of breast of unspeci…	27	9.4 (6.9,13)	1.2e-43	Yes	NA	NA	NA	NA	NA	NA	NA	NA	NA	Phe10_Z853__BIN	Cells-EBV-transformedlymphocytes,Cells-Transformedfibroblasts	No	NA	NA
SLC4A1	Reticulocyte percentage (30240)	Result of "Reticulocytes Percentage" assay, performed on blood sample, obtained from UK Biobank assessment centre visit. Reticulocytes (Percentage) is the number of reticulocytes as a percentage of red blood cells.	QT	M1.0001	17	44249093	ref	M1.0001	Burden	NA	2.1 (1.8, 2.4)	7.72e-43	+	412463|38|0	NA|NA|NA	4.6e-05	38	M1.0001, M1.001, M1.01, M1.1, M1.singleton, M3.0001, M3.singleton, M3.001, M3.01	9	+, +, +, +, +, +, +, +, +	Mean reticulocyte volume (30260),Mean sphered cell volume (30270),Glycated haemoglobin HbA1c (30750),Red blood cell erythrocyte count (30010)	Reticulocyte percentage (30240),Reticulocyte count (30250),Direct bilirubin (30660),High light scatter reticulocyte percentage (30290),High light scatter reticulocyte count (30300),Total bilirubin (30840),Mean corpuscular haemoglobin concentration (30060),Red blood cell erythrocyte distribution width (30070),Mean corpuscular haemoglobin (30050)	13	2.1 (1.8,2.4)	7.3e-42	Yes	NA	NA	NA	NA	NA	NA	NA	NA	NA	30240_Reticulocyte_percentage_inst_mean__RINT	Kidney-Cortex,WholeBlood,Spleen	No	NA	NA
ITGA2B	Platelet count (30080)	Result of "Platelet Count" assay, performed on blood sample, obtained from UK Biobank assessment centre visit. Platelet count is the number of thrombocytes derived from the platelet histogram.	QT	M3.001	17	44372363	ref	M3.001	Burden	NA	-0.46 (-0.56, -0.37)	8.22e-21	-	418881|308|0	NA|NA|NA	0.00037	308	M3.001, M1.001, M3.01, M3.1, M1.01, M1.1	6	-, -, -, -, -, -	Platelet count (30080)	Mean platelet thrombocyte volume (30100)	2	-0.47 (-0.57,-0.37)	8.1e-22	Yes	Platelets_Med_LabValue__RINT	115119	NA	-0.336324	0.0948724	0.000392588	88	Yes	0.9983	30080_Platelet_count_inst_mean__RINT	WholeBlood	Yes	NA	NA
ITGB3	Platelet count (30080)	Result of "Platelet Count" assay, performed on blood sample, obtained from UK Biobank assessment centre visit. Platelet count is the number of thrombocytes derived from the platelet histogram.	QT	M3.1	17	47253861	ref	M3.1	Burden	NA	-0.18 (-0.21, -0.14)	3.06e-24	-	416734|2455|0	NA|NA|NA	0.0029	2455	M3.1, M3.01, M3.001	3	-, -, -	Platelet count (30080),Platelet crit (30090)	Mean platelet thrombocyte volume (30100)	3	-0.18 (-0.22,-0.15)	4.1e-26	Yes	Platelets_Med_LabValue__RINT	115119	NA	-0.138108	0.0302158	4.86e-06	874	Yes	1	30080_Platelet_count_inst_mean__RINT	NA	Yes	NA	NA
HOXB13	Type of Cancer: Malignant neoplasm of prostate (40006)	Malignant neoplasm of prostate	BT	17:48728343:C:T	17	48728343	C	T	DelMissense	p.Gly84Glu	4.5 (3.3, 6.1)	1.82e-22	+	8378|116|0	24640|79|0	0.0029	195	17:48728343:C:T, M3.1	2	+, +	NA	Type of Cancer: Malignant neoplasm of prostate (40006),Self Report - prostate cancer (20001),ICD10 Z85.4: Personal history of malignant neoplasm of genital organs	3	5 (3.7,6.9)	1e-23	Yes	Phe10_C61__BIN	3138	121254	3.83416	0.225674	2.6e-09	528	Yes	1	40006_Type_of_Cancer_ICD10_C61__BIN	Prostate	No	NA	NA
COL1A1	Non cancer illness code self reported - bone disorder	Non cancer illness code self reported - bone disorder	BT	M1.0001	17	50185501	ref	M1.0001	Burden	NA	120 (41, 360)	3.08e-18	+	976|12|0	330741|25|0	5.6e-05	37	M1.0001, M1.001, M1.01, M1.1, M1.singleton, M3.singleton	6	+, +, +, +, +, +	Sitting height (20015)	Non cancer illness code self reported - bone disorder,Non cancer illness code self reported - bone disorder/ICD10 M85	3	120 (41, 360)	3.08e-18	Yes - no common variants to condition on	Phe10_M89__BIN	2787	116004	1.46463	1.2055	0.751584	33	Yes	0.9766	20002_Illness_code_SR_1293_bone_disorder_AnyInst__BIN	Cells-Transformedfibroblasts,Cervix-Endocervix	No	NA	NA
ABCC3	Direct bilirubin (30660)	Measured by DPD analysis on a Beckman Coulter AU5800	QT	M3.1	17	50634936	ref	M3.1	Burden	NA	-0.053 (-0.068, -0.039)	1.62e-12	-	339707|11948|16	NA|NA|NA	0.017	11980	M3.1	1	-	Direct bilirubin (30660)	NA	1	-0.049 (-0.065,-0.033)	2.7e-09	No	Bilirubin_total_Med_LabValue__RINT	108358	NA	-0.0302815	0.0141695	0.0325908	3148	Yes	0.7002	30660_Direct_bilirubin_inst_mean__RINT	NA	No	NA	NA
EPX	Eosinophil percentage (30210)	Result of "Eosinophils Percentage" assay, performed on blood sample, obtained from UK Biobank assessment centre visit. Eosinophils (Percentage) is calculated as the proportion of eosinophils in the leukocytes.	QT	17:58203084:A:G	17	58203084	A	G	DelMissense	p.Tyr571Cys	-1.5 (-1.7, -1.3)	7.67e-41	-	418386|67|0	NA|NA|NA	8e-05	67	17:58203084:A:G, 17:58197059:T:C, 17:58204228:G:C	3	-, +, -	Eosinophil percentage (30210),Eosinophil count (30150)	NA	2	-1.5 (-1.7,-1.3)	4.2e-40	Yes	NA	NA	NA	NA	NA	NA	NA	NA	NA	30210_Eosinophill_percentage_inst_mean__RINT	WholeBlood	No	NA	NA
MPO	Monocyte percentage (30190)	Result of "Monocytes Percentage" assay, performed on blood sample, obtained from UK Biobank assessment centre visit. Monocytes (percentage) is calculated as the proportion of monocytes in the leukocytes.	QT	M1.1	17	58270655	ref	M1.1	Burden	NA	-0.16 (-0.18, -0.14)	2.42e-50	-	411368|7066|20	NA|NA|NA	0.0085	7106	M1.1, M3.1, 17:58270865:T:G	3	-, -, -	Monocyte percentage (30190),Monocyte count (30130),Lymphocyte percentage (30180)	Neutrophil count (30140),Basophil percentage (30220),White blood cell leukocyte count (30000),Neutrophil percentage (30200)	7	-0.14 (-0.16,-0.11)	1.4e-34	Yes	NA	NA	NA	NA	NA	NA	NA	NA	NA	30190_Monocyte_percentage_inst_mean__RINT	Spleen,Lung,WholeBlood	No	NA	NA
ABCA6	Albumin (30600)	Measured by BCG analysis on a Beckman Coulter AU5800	QT	M3.01	17	69078972	ref	M3.01	Burden	NA	-0.14 (-0.18, -0.1)	8.24e-13	-	376195|2206|0	NA|NA|NA	0.0029	2206	M3.01, M3.1	2	-, -	Albumin (30600)	NA	1	-0.14 (-0.17,-0.096)	1.2e-11	Yes	Albumin_Med_LabValue__RINT	108913	NA	-0.129402	0.0386598	0.000816327	551	Yes	0.7957	30600_Albumin_inst_mean__RINT	NA	No	NA	NA
SLC9A3R1	White blood cell leukocyte count (30000)	Result of "White Blood Cell Count" assay, performed on blood sample, obtained from UK Biobank assessment centre visit. White blood count is the number of leukocytes. Analyser operating range was 0 to 9x10^11 cells/Litre. Typical reference range is 3.5x10^9 to 9.6x10^9 cells/Litre.	QT	M3.1	17	74748846	ref	M3.1	Burden	NA	0.083 (0.063, 0.1)	3.84e-15	+	411222|7947|19	NA|NA|NA	0.0095	7985	M3.1	1	+	NA	White blood cell leukocyte count (30000),Neutrophil count (30140)	2	0.081 (0.06,0.1)	1.1e-14	Yes	Leukocytes_Med_LabValue__RINT	115482	NA	0.0291618	0.0198454	0.141711	2248	Yes	0.9797	30000_White_blood_cell_leukocyte_count_inst_mean__RINT	NA	No	NA	NA
PRPSAP1	Urate (30880)	Measured by uricase PAP analysis on a Beckman Coulter AU5800	QT	M3.01	17	76311541	ref	M3.01	Burden	NA	0.17 (0.12, 0.22)	1.04e-12	+	410519|1085|0	NA|NA|NA	0.0013	1085	M3.01, M3.1, M1.01, M1.1	4	+, +, +, +	NA	Urate (30880)	1	0.17 (0.12,0.22)	3.5e-12	Yes	Urate_Med_LabValue__RINT	26348	NA	0.0855685	0.0977882	0.381552	77	Yes	0.2394	30880_Urate_inst_mean__RINT	NA	No	NA	NA
SPHK1	High light scatter reticulocyte percentage (30290)	Result of "High Light Scatter Reticulocytes Percentage" assay, performed on blood sample, obtained from UK Biobank assessment centre visit. High Light Scatter Reticulocytes (Percentage) is computed as: (HLR / Total Erythrocytes) x 100.	QT	M3.1	17	76385105	ref	M3.1	Burden	NA	-0.16 (-0.18, -0.13)	8.64e-40	-	405971|6349|14	NA|NA|NA	0.0077	6377	M3.1, M1.1	2	-, -	High light scatter reticulocyte percentage (30290),High light scatter reticulocyte count (30300),Reticulocyte percentage (30240),Reticulocyte count (30250),Immature reticulocyte fraction (30280),Monocyte percentage (30190)	Lymphocyte count (30120)	7	-0.12 (-0.14,-0.09)	1.5e-18	Yes	NA	NA	NA	NA	NA	NA	NA	NA	NA	30290_High_light_scatter_reticulocyte_percentage_inst_mean__RINT	NA	No	NA	NA
SRSF2	ICD10 C92: Myeloid leukemia	Myeloid leukemia	BT	M3.01	17	76736160	ref	M3.01	Burden	NA	82 (44, 150)	1.96e-43	+	543|29|0	387188|153|0	0.00023	182	M3.01, M3.1, 17:76736877:G:T	3	+, +, +	Platelet count (30080),HDL cholesterol (30760),Platelet crit (30090),Eosinophil count (30150),Eosinophil percentage (30210),Mean reticulocyte volume (30260)	ICD10 C92: Myeloid leukemia,High light scatter reticulocyte percentage (30290),Reticulocyte percentage (30240),High light scatter reticulocyte count (30300),Reticulocyte count (30250),ICD10 D70: Neutropenia,ICD10 D69.6: Thrombocytopenia, unspecified,Platelet distribution width (30110),ICD10 D69: Purpura and other hemorrhagic conditions,ICD10 A41.9: Sepsis, unspecified organism,Immature reticulocy…	22	82 (44, 150)	1.96e-43	Yes - no common variants to condition on	Phe10_C92__BIN	207	122669	18.1506	0.48126	1.71e-09	177	Yes	1	Phe10_C92__BIN	NA	No	SNP	17:76736877:G:T
TMC8	Glycated haemoglobin HbA1c (30750)	Measured by HPLC analysis on a Bio-Rad VARIANT II Turbo	QT	M3.1	17	78131588	ref	M3.1	Burden	NA	0.14 (0.1, 0.18)	5.72e-15	+	409829|2403|2	NA|NA|NA	0.0029	2407	M3.1	1	+	NA	Glycated haemoglobin HbA1c (30750)	1	0.15 (0.12,0.19)	1.8e-17	Yes	A1C_Med_LabValue__RINT	68967	NA	0.0678684	0.0494683	0.170077	337	Yes	0.7645	30750_Glycated_haemoglobin_HbA1c_inst_mean__RINT	SmallIntestine-TerminalIleum,Spleen,WholeBlood	No	NA	NA
FSCN2	hearing loss (RGC)	NA	BT	M3.1	17	81528531	ref	M3.1	Burden	NA	1.2 (1.1, 1.3)	5.25e-13	+	96091|2574|10	192023|4322|10	0.012	6936	M3.1	1	+	NA	hearing loss (RGC)	1	1.2 (1.1,1.3)	6e-13	Yes	Phe10_H90__BIN	5362	107415	1.22922	0.0799366	0.00983022	3387	Yes	0.4645	RGC_hearing_loss__BIN	Thyroid,Cervix-Endocervix	No	SNP	17:81528943:C:T
HGS	Forced vital capacity FVC Z score (20257)	Inverted GLI 2012 z-score for FVC (forced vital capacity). Methods for deriving this variable can be found in Gupta RP, Strachan DP. Ventilatory function as a predictor of mortality in lifelong non-smokers: evidence from large British cohort studies. BMJ Open 2017;7:e015381. doi: 10.1136/bmjopen-2016-015381. Pubmed PMID: 28706094	QT	M3.01	17	81684066	ref	M3.01	Burden	NA	0.18 (0.13, 0.22)	2.55e-14	+	341647|1654|1	NA|NA|NA	0.0024	1656	M3.01, M3.1	2	+, +	Forced vital capacity FVC (3062)	Forced vital capacity FVC Z score (20257)	2	0.18 (0.13,0.22)	4.2e-14	Yes	PFT_Spirometry_Pre_FVC__RINT	25470	NA	-0.103552	0.0578921	0.0736631	158	No	0.8118	20257_Forced_vital_capacity_FVC_Z_score_inst_mean__RINT	NA	No	NA	NA
ANKRD12	Total protein (30860)	Measured by biuret analysis on a Beckman Coulter AU5800	QT	M1.001	18	9182432	ref	M1.001	Burden	NA	-0.52 (-0.63, -0.41)	1.81e-20	-	377682|282|0	NA|NA|NA	0.00037	282	M1.001, M1.01, M1.1, M1.0001	4	-, -, -, -	Total protein (30860),Lymphocyte percentage (30180),Mean corpuscular haemoglobin (30050),Calcium (30680),Lymphocyte count (30120)	Neutrophil percentage (30200),Touchscreen duration (630),Townsend deprivation index at recruitment (189),Education score England (26414),Red blood cell erythrocyte distribution width (30070),Index of Multiple Deprivation England (26410),Red blood cell erythrocyte count (30010),Usual walking pace - Slow pace (924)	13	-0.54 (-0.64,-0.43)	7.9e-22	Yes	Protein_Med_LabValue__RINT	107967	NA	-0.461673	0.0910727	3.99e-07	106	Yes	0.9999	30860_Total_protein_inst_mean__RINT	NA	No	NA	NA
RIOK3	High light scatter reticulocyte percentage (30290)	Result of "High Light Scatter Reticulocytes Percentage" assay, performed on blood sample, obtained from UK Biobank assessment centre visit. High Light Scatter Reticulocytes (Percentage) is computed as: (HLR / Total Erythrocytes) x 100.	QT	18:23477246:G:A	18	23477246	G	A	DelMissense	p.Arg441Gln:p.Arg441Gln:p.Arg425Gln	0.15 (0.12, 0.18)	1.51e-25	+	407448|4040|30	NA|NA|NA	0.005	4100	18:23477246:G:A, M3.1	2	+, +	NA	High light scatter reticulocyte percentage (30290),High light scatter reticulocyte count (30300),Immature reticulocyte fraction (30280),Reticulocyte percentage (30240),Reticulocyte count (30250)	5	0.14 (0.1,0.17)	7e-15	Yes	NA	NA	NA	NA	NA	NA	NA	NA	NA	30290_High_light_scatter_reticulocyte_percentage_inst_mean__RINT	NA	No	NA	NA
NPC1	Mean sphered cell volume (30270)	Result of "Mean Sphered Cells Volume" assay, performed on blood sample, obtained from UK Biobank assessment centre visit.	QT	M3.01	18	23532201	ref	M3.01	Burden	NA	-0.13 (-0.17, -0.097)	6.38e-13	-	409629|2703|2	NA|NA|NA	0.0033	2707	M3.01, M3.1	2	-, -	Mean sphered cell volume (30270),Mean corpuscular volume (30040),Monocyte percentage (30190),Mean corpuscular haemoglobin (30050)	Platelet distribution width (30110)	5	-0.11 (-0.14,-0.074)	5.9e-10	No	NA	NA	NA	NA	NA	NA	NA	NA	NA	30270_Mean_sphered_cell_volume_inst_mean__RINT	AdrenalGland	No	NA	NA
FHOD3	Pulse rate automated reading (102)	This is the pulse rate measured during the automated blood pressure readings.	QT	18:36681510:G:A	18	36681510	G	A	DelMissense	p.Arg637Gln:p.Arg462Gln:p.Arg462Gln	-0.17 (-0.2, -0.13)	3.85e-24	-	404814|3391|9	NA|NA|NA	0.0042	3409	18:36681510:G:A	1	-	Pulse rate automated reading (102),Pulse rate (4194)	NA	2	-0.16 (-0.2,-0.13)	1.7e-23	Yes	Pulse_Med_Value__RINT	121416	NA	-0.108724	0.0340516	0.00140839	703	Yes	0.9984	102_Pulse_rate_automated_reading_inst_mean__RINT	Heart-LeftVentricle	No	NA	NA
LIPG	Apolipoprotein A (30630)	Measured by immunoturbidimetric analysis on a Beckman Coulter AU5800	QT	M3.001	18	49561685	ref	M3.001	Burden	NA	0.52 (0.45, 0.59)	5.53e-52	+	375517|612|0	NA|NA|NA	0.00081	612	M3.001, M3.01, M3.1, M3.0001, M1.001, M1.01, M1.1	7	+, +, +, +, +, +, +	NA	Apolipoprotein A (30630),HDL cholesterol (30760)	2	0.52 (0.46,0.59)	2e-51	Yes	NA	NA	NA	NA	NA	NA	NA	NA	NA	30630_Apolipoprotein_A_inst_mean__RINT	Thyroid,Lung	No	NA	NA
MC4R	Comparative body size at age 10 - Plumper (1687)	ACE touchscreen question "When you were 10 years old, compared to average would you describe yourself as:"	BT	M3.001	18	60371350	ref	M3.001	Burden	NA	3.4 (2.9, 3.9)	3.18e-61	+	68270|359|0	354391|592|0	0.0011	951	M3.001, M3.01, M3.1, M1.001, M1.01, M1.1, M3.0001, 18:60372169:C:T	8	+, +, +, +, +, +, +, +	Impedance of leg left (23108),Impedance of whole body (23106),Impedance of leg right (23107),Comparative body size at age 10 - Thinner (1687),Impedance of arm left (23110),Impedance of arm right (23109)	Comparative body size at age 10 - Plumper (1687),Leg predicted mass left (23118),Leg fat free mass left (23117),Weight (23098),Weight (21002),Basal metabolic rate (23105),Leg fat free mass right (23113),Body mass index BMI (23104),Leg predicted mass right (23114),Body mass index BMI (21001),Leg fat mass right (23112),Arm fat mass right (23120),Whole body water mass (23102),Leg fat mass left (2311…	41	3.5 (3,4)	1.2e-62	Yes	Phe10_E66__BIN	53276	55571	1.43687	0.12914	0.00500438	276	Yes	1	1687_Comparative_body_size_at_age_10_2_Plumper_AnyInst__BIN	Brain-Hypothalamus,Brain-Caudate-basalganglia	No	SNP	18:60372169:C:T
RTTN	Mean corpuscular volume (30040)	Result of "Mean Corpuscular Volume" assay, performed on blood sample, obtained from UK Biobank assessment centre visit. Mean Corpuscular Haemoglobin Concentration (pg) is the weight of hemoglobin in the average erythrocyte, computed by the formula: MCH = (hemoglobin/red blood cells) x 10.	QT	M3.1	18	70004150	ref	M3.1	Burden	NA	-0.061 (-0.078, -0.044)	1.79e-12	-	408748|10427|17	NA|NA|NA	0.012	10461	M3.1	1	-	Mean corpuscular volume (30040),Mean reticulocyte volume (30260)	NA	2	-0.059 (-0.076,-0.042)	1.1e-11	Yes	MCV_Med_LabValue__RINT	115408	NA	-0.0724079	0.0178951	5.2e-05	2478	Yes	0.5967	30040_Mean_corpuscular_volume_inst_mean__RINT	NA	No	NA	NA
R3HDM4	High light scatter reticulocyte percentage (30290)	Result of "High Light Scatter Reticulocytes Percentage" assay, performed on blood sample, obtained from UK Biobank assessment centre visit. High Light Scatter Reticulocytes (Percentage) is computed as: (HLR / Total Erythrocytes) x 100.	QT	M1.001	19	897436	ref	M1.001	Burden	NA	0.48 (0.34, 0.62)	4.99e-12	+	412153|181|0	NA|NA|NA	0.00022	181	M1.001, M1.01, M1.1, M3.001, M3.01, M3.1	6	+, +, +, +, +, +	NA	High light scatter reticulocyte percentage (30290)	1	0.48 (0.35,0.62)	3.3e-12	Yes	NA	NA	NA	NA	NA	NA	NA	NA	NA	30290_High_light_scatter_reticulocyte_percentage_inst_mean__RINT	WholeBlood	No	NA	NA
SBNO2	Lymphocyte count (30120)	Result of "Lymphocytes Number" assay, performed on blood sample, obtained from UK Biobank assessment centre visit. Lymphocyte count is the proportion of ( lymphoctyes / 100 ) x white blood cell count	QT	M3.0001	19	1108219	ref	M3.0001	Burden	NA	0.37 (0.3, 0.45)	1.35e-24	+	417791|658|0	NA|NA|NA	0.00079	658	M3.0001, M3.singleton, M3.001, M3.01, M1.0001	5	+, +, +, +, +	NA	Lymphocyte count (30120),White blood cell leukocyte count (30000)	2	0.37 (0.3,0.44)	4e-25	Yes	NA	NA	NA	NA	NA	NA	NA	NA	NA	30120_Lymphocyte_count_inst_mean__RINT	NA	No	NA	NA
S1PR4	White blood cell leukocyte count (30000)	Result of "White Blood Cell Count" assay, performed on blood sample, obtained from UK Biobank assessment centre visit. White blood count is the number of leukocytes. Analyser operating range was 0 to 9x10^11 cells/Litre. Typical reference range is 3.5x10^9 to 9.6x10^9 cells/Litre.	QT	M3.001	19	3178792	ref	M3.001	Burden	NA	-0.32 (-0.39, -0.24)	1.71e-17	-	418549|639|0	NA|NA|NA	0.00076	639	M3.001, M3.01, M3.1	3	-, -, -	White blood cell leukocyte count (30000),Neutrophil count (30140),Monocyte count (30130),Eosinophil count (30150)	NA	4	-0.32 (-0.39,-0.24)	1.2e-17	Yes	Leukocytes_Med_LabValue__RINT	115482	NA	-0.351513	0.0734003	1.68e-06	161	Yes	0.9895	30000_White_blood_cell_leukocyte_count_inst_mean__RINT	WholeBlood	No	NA	NA
EEF2	Red blood cell erythrocyte count (30010)	Result of "Red Blood Cell Count" assay, performed on blood sample, obtained from UK Biobank assessment centre visit. Red blood cells is the number of erythrocytes. Analyser operating range was 0 to 2x10^13 cells/Litre. Typical reference range is 3.9x10^12 to 5.5x10^12 cells/Litre.	QT	M1.singleton	19	3976553	ref	M1.singleton	Burden	NA	-1.6 (-2.1, -1.2)	6.51e-13	-	419181|12|0	NA|NA|NA	1.4e-05	12	M1.singleton	1	-	Red blood cell erythrocyte count (30010)	NA	1	-1.6 (-2,-1.2)	1.5e-12	Yes	RBC_Med_LabValue__RINT	115334	NA	-0.515402	0.180668	0.00433427	22	Yes	1	30010_Red_blood_cell_erythrocyte_count_inst_mean__RINT	NA	No	NA	NA
CREB3L3	Triglycerides (30870)	Measured by GPO-POD analysis on a Beckman Coulter AU5800	QT	M3.001	19	4153747	ref	M3.001	Burden	NA	0.32 (0.25, 0.39)	4.4e-18	+	411163|594|0	NA|NA|NA	0.00072	594	M3.001, M3.01, M1.001, M1.01	4	+, +, +, +	Apolipoprotein A (30630),HDL cholesterol (30760)	Triglycerides (30870)	3	0.31 (0.24,0.38)	1.1e-16	Yes	Triglyceride_Med_LabValue__RINT	93219	NA	0.301597	0.0896952	0.000772505	106	Yes	0.9434	30870_Triglycerides_inst_mean__RINT	Liver,SmallIntestine-TerminalIleum	No	NA	NA
MPND	Mean corpuscular volume (30040)	Result of "Mean Corpuscular Volume" assay, performed on blood sample, obtained from UK Biobank assessment centre visit. Mean Corpuscular Haemoglobin Concentration (pg) is the weight of hemoglobin in the average erythrocyte, computed by the formula: MCH = (hemoglobin/red blood cells) x 10.	QT	19:4354083:C:T	19	4354083	C	T	DelMissense	p.Arg235Trp:p.Arg235Trp:p.Arg235Trp	-0.09 (-0.12, -0.065)	4.05e-12	-	414162|4655|7	NA|NA|NA	0.0056	4669	19:4354083:C:T	1	-	Mean corpuscular volume (30040)	NA	1	-0.023 (-0.049,0.0023)	0.0748	No	MCV_Med_LabValue__RINT	115408	NA	-0.064282	0.0292465	0.0279534	917	Yes	0.2693	30040_Mean_corpuscular_volume_inst_mean__RINT	NA	No	NA	NA
DPP9	SHBG (30830)	Measured by two step sandwich immunoassay analysis on a Beckman Coulter Unicel Dxl 800	QT	M3.01	19	4676563	ref	M3.01	Burden	NA	0.19 (0.14, 0.24)	4.93e-13	+	373828|982|0	NA|NA|NA	0.0013	982	M3.01, M3.0001	2	+, +	NA	SHBG (30830)	1	0.19 (0.13,0.24)	2.6e-12	Yes	SHBG_Med_LabValue__RINT	5908	NA	0.201636	0.22502	0.37021	15	Yes	0.103	30830_SHBG_inst_mean__RINT	NA	No	NA	NA
INSR	Triglycerides (30870)	Measured by GPO-POD analysis on a Beckman Coulter AU5800	QT	M3.1	19	7117055	ref	M3.1	Burden	NA	-0.092 (-0.11, -0.07)	5.89e-16	-	405410|6329|18	NA|NA|NA	0.0077	6365	M3.1	1	-	Triglycerides (30870)	NA	1	-0.084 (-0.11,-0.062)	1.7e-13	Yes	Triglyceride_Med_LabValue__RINT	93219	NA	-0.0719916	0.0233263	0.00202676	1573	Yes	0.9687	30870_Triglycerides_inst_mean__RINT	NA	Yes	NA	NA
ANGPTL4	Triglycerides (30870)	Measured by GPO-POD analysis on a Beckman Coulter AU5800	QT	M3.01	19	8364321	ref	M3.01	Burden	NA	-0.36 (-0.41, -0.31)	1.67e-44	-	410519|1238|0	NA|NA|NA	0.0015	1238	M3.01, M3.1, M3.001, M1.01, M1.1, M1.001	6	-, -, -, -, -, -	Triglycerides (30870)	HDL cholesterol (30760)	2	-0.35 (-0.4,-0.3)	9.7e-43	Yes	Triglyceride_Med_LabValue__RINT	93219	NA	-0.273144	0.0476299	9.77e-09	377	Yes	1	30870_Triglycerides_inst_mean__RINT	NA	No	NA	NA
ADAMTS10	Standing height (50)	Standing height was measured using a Seca 202 device	QT	M3.0001	19	8580892	ref	M3.0001	Burden	NA	-0.41 (-0.48, -0.34)	8.27e-31	-	429807|263|0	NA|NA|NA	0.00031	263	M3.0001, M3.001, M3.01, M1.0001, M3.singleton, M1.001, M1.01, M3.1	8	-, -, -, -, -, -, -, -	Standing height (50),Forced expiratory volume in 1 second FEV1 predicted (20153)	Comparative height size at age 10 - Shorter (1697)	3	-0.38 (-0.45,-0.31)	1.5e-26	Yes	NA	NA	NA	NA	NA	NA	NA	NA	NA	50_Standing_height_inst_mean__RINT	NA	No	NA	NA
TYK2	Lymphocyte percentage (30180)	Result of "Lymphocytes Percentage" assay, performed on blood sample, obtained from UK Biobank assessment centre visit. Lymphocytes (Percentage) is calculated as the proportion of lymphocytes in the leukocytes.	QT	19:10354167:G:A	19	10354167	G	A	DelMissense	p.Ala928Val:p.Ala743Val:p.Ala928Val	0.1 (0.082, 0.13)	5.8e-20	+	411075|6594|31	NA|NA|NA	0.008	6656	19:10354167:G:A, M3.1	2	+, +	Neutrophil percentage (30200),Platelet count (30080)	Lymphocyte percentage (30180),Lymphocyte count (30120)	4	0.11 (0.083,0.13)	2.9e-20	Yes	Lymphocytes100_Med_LabValue__RINT	102034	NA	0.109518	0.0233285	2.67e-06	1645	Yes	0.9942	30180_Lymphocyte_percentage_inst_mean__RINT	NA	No	NA	NA
LDLR	LipidLowering Med (RGC)	Medication exposure from Survey	BT	M3.01	19	11089548	ref	M3.01	Burden	NA	3.7 (3.3, 4.1)	3.93e-108	+	77668|726|0	241589|775|0	0.0023	1501	M3.01, M3.1, M3.001, M3.0001, M1.0001, M1.001, M1.01, M1.1, M3.singleton, 19:11113620:G:A, 19:11102774:G:A, 19:11102787:G:A	12	+, +, +, +, +, +, +, +, +, +, +, +	Blood pressure medication (6177),Apolipoprotein A (30630)	LipidLowering Med (RGC),Non cancer illness code self reported - high cholesterol,Non cancer illness code self reported - high cholesterol/ICD10 E78,LDL direct (30780),ICD10 E78: Disorders of lipoprotein metabolism and other lipidemias,Apolipoprotein B (30640),Cholesterol (30690),ICD10 E78.0: Pure hypercholesterolemia,Treatment or Medication Code - ezetimibe,Treatment or Medication Code - atorvast…	32	3.8 (3.4,4.3)	3.6e-109	Yes	NA	NA	NA	NA	NA	NA	NA	NA	NA	RGC_LipidLowering_Med__BIN	NA	No	SNP	19:11113620:G:A
ANGPTL8	Triglycerides (30870)	Measured by GPO-POD analysis on a Beckman Coulter AU5800	QT	M1.01	19	11239637	ref	M1.01	Burden	NA	-0.42 (-0.49, -0.34)	1.85e-29	-	411170|585|2	NA|NA|NA	0.00072	589	M1.01, M1.1, M3.01, M3.1, 19:11240198:C:T	5	-, -, -, -, -	Triglycerides (30870)	HDL cholesterol (30760),Apolipoprotein A (30630)	3	-0.38 (-0.45,-0.3)	1.2e-23	Yes	Triglyceride_Med_LabValue__RINT	93219	NA	0.0282397	0.13917	0.839201	44	No	0.8499	30870_Triglycerides_inst_mean__RINT	Adipose-Visceral-Omentum,Adipose-Subcutaneous,Breast-MammaryTissue,Liver	No	NA	NA
KLF1	Red blood cell erythrocyte distribution width (30070)	Result of "Red Distribution Width" assay, performed on blood sample, obtained from UK Biobank assessment centre visit. Red blood cell Distribution Width is the size distribution spread of the erythrocyte population derived from the red blood cell histogram. It is the coefficient of variation (CV) expressed in % of the red blood cell size distribution.	QT	M1.01	19	12884884	ref	M1.01	Burden	NA	1.3 (1.2, 1.4)	4.72e-111	+	418942|250|0	NA|NA|NA	0.0003	250	M1.01, M1.1, M3.01, M3.1, 19:12885019:T:TC, M1.001, M3.001, M3.0001, M1.0001	9	+, +, +, +, +, +, +, +, +	Mean corpuscular haemoglobin (30050),Mean corpuscular volume (30040),Mean sphered cell volume (30270),Haemoglobin concentration (30020),Mean corpuscular haemoglobin concentration (30060)	Red blood cell erythrocyte distribution width (30070),Red blood cell erythrocyte count (30010)	7	1.3 (1.2,1.4)	2.5e-110	Yes	RDW_Med_LabValue__RINT	115121	NA	0.905096	0.136832	3.72e-11	44	Yes	1	30070_Red_blood_cell_erythrocyte_distribution_width_inst_mean__RINT	Spleen,WholeBlood	No	NA	NA
CALR	Platelet count (30080)	Result of "Platelet Count" assay, performed on blood sample, obtained from UK Biobank assessment centre visit. Platelet count is the number of thrombocytes derived from the platelet histogram.	QT	19:12943813:A:ATTGTC	19	12943813	A	ATTGTC	pLOF	p.Lys385fs	3 (2.7, 3.3)	3.48e-89	+	419149|33|0	NA|NA|NA	3.9e-05	33	19:12943813:A:ATTGTC, M1.001, M1.01, M1.1, 19:12943801:AG:A, M3.001, M3.01, M3.1	8	+, +, +, +, +, +, +, +	Red blood cell erythrocyte count (30010),Mean platelet thrombocyte volume (30100),Haemoglobin concentration (30020),Haematocrit percentage (30030)	Platelet count (30080),Platelet crit (30090),ICD10 D47: Other neoplasms of uncertain behavior of lymphoid, hematopoietic and related tissue,Platelet distribution width (30110),Immature reticulocyte fraction (30280),Red blood cell erythrocyte distribution width (30070),High light scatter reticulocyte percentage (30290),ICD10 D69: Purpura and other hemorrhagic conditions,Reticulocyte percentage (30…	14	2.9 (2.7,3.2)	3.8e-86	Yes	Platelets_Med_LabValue__RINT	115116	NA	2.05129	0.268176	2.02e-14	11	Yes	1	30080_Platelet_count_inst_mean__RINT	NA	No	NA	NA
RASAL3	Lymphocyte count (30120)	Result of "Lymphocytes Number" assay, performed on blood sample, obtained from UK Biobank assessment centre visit. Lymphocyte count is the proportion of ( lymphoctyes / 100 ) x white blood cell count	QT	19:15457470:CGCGCCCGCAGCGCT:C	19	15457470	CGCGCCCGCAGCGCT	C	pLOF	p.Ala414fs	-0.12 (-0.15, -0.085)	9.76e-14	-	414778|3646|15	NA|NA|NA	0.0044	3676	19:15457470:CGCGCCCGCAGCGCT:C, M1.1, M3.1	3	-, -, -	Lymphocyte count (30120)	NA	1	-0.11 (-0.14,-0.084)	9.8e-14	Yes	NA	NA	NA	NA	NA	NA	NA	NA	NA	30120_Lymphocyte_count_inst_mean__RINT	Spleen,WholeBlood,SmallIntestine-TerminalIleum	No	NA	NA
TPM4	Mean platelet thrombocyte volume (30100)	Result of "Mean Platelet Volume" assay, performed on blood sample, obtained from UK Biobank assessment centre visit. Mean Platelet Volume is the average volume of individual platelets derived from the platelet histogram.	QT	M1.0001	19	16067624	ref	M1.0001	Burden	NA	1.4 (1.1, 1.7)	1.75e-18	+	419155|29|0	NA|NA|NA	3.5e-05	29	M1.0001, M3.0001, M1.singleton, M3.singleton, M1.001, M1.01, M3.001, M3.01	8	+, +, +, +, +, +, +, +	Platelet count (30080)	Mean platelet thrombocyte volume (30100)	2	1.3 (1,1.6)	2.5e-17	Yes	NA	NA	NA	NA	NA	NA	NA	NA	NA	30100_Mean_platelet_thrombocyte_volume_inst_mean__RINT	NA	No	NA	NA
MYO9B	Mean platelet thrombocyte volume (30100)	Result of "Mean Platelet Volume" assay, performed on blood sample, obtained from UK Biobank assessment centre visit. Mean Platelet Volume is the average volume of individual platelets derived from the platelet histogram.	QT	M3.01	19	17101717	ref	M3.01	Burden	NA	0.11 (0.079, 0.14)	1.07e-13	+	415727|3456|1	NA|NA|NA	0.0041	3458	M3.01, M3.1, M3.0001	3	+, +, +	NA	Mean platelet thrombocyte volume (30100)	1	0.099 (0.07,0.13)	1.1e-11	Yes	NA	NA	NA	NA	NA	NA	NA	NA	NA	30100_Mean_platelet_thrombocyte_volume_inst_mean__RINT	NA	No	NA	NA
SLC7A9	Creatinine (30700)	Measured by enzymatic analysis on a Beckman Coulter AU5800	QT	M3.01	19	32830619	ref	M3.01	Burden	NA	-0.12 (-0.14, -0.09)	1.84e-18	-	408571|3309|1	NA|NA|NA	0.004	3311	M3.01, M3.1	2	-, -	Creatinine (30700),Cystatin C (30720)	NA	2	-0.11 (-0.14,-0.088)	5.4e-18	Yes	Creatinine_Med_LabValue__RINT	115985	NA	-0.087293	0.0271128	0.00128361	826	Yes	0.9884	30700_Creatinine_inst_mean__RINT	SmallIntestine-TerminalIleum	No	NA	NA
HPN	Albumin (30600)	Measured by BCG analysis on a Beckman Coulter AU5800	QT	M3.0001	19	35042506	ref	M3.0001	Burden	NA	-0.64 (-0.83, -0.46)	1.88e-11	-	378304|97|0	NA|NA|NA	0.00013	97	M3.0001	1	-	Albumin (30600)	NA	1	-0.61 (-0.8,-0.43)	9.5e-11	No	Albumin_Med_LabValue__RINT	108913	NA	-0.108967	0.133576	0.414633	46	Yes	0.05	30600_Albumin_inst_mean__RINT	Pancreas,Liver,Kidney-Cortex	No	NA	NA
NPHS1	Urinary AlbuminCreatinine Ratio (RGC)	Urinary albumin to creatinine ratio	QT	19:35841720:C:T	19	35841720	C	T	DelMissense	p.Ser937Asn:p.Ser937Asn	0.75 (0.59, 0.9)	1.04e-21	+	126248|151|0	NA|NA|NA	0.0006	151	19:35841720:C:T	1	+	Albumin (30600),Creatinine (30700)	Urinary AlbuminCreatinine Ratio (RGC),Microalbumin in urine (30500)	4	0.74 (0.59,0.9)	1.3e-21	Yes	NA	NA	NA	NA	NA	NA	NA	NA	NA	RGC_Urinary_AlbuminCreatinine_Ratio__RINT	Pancreas,Kidney-Cortex	No	NA	NA
SUPT5H	Red blood cell erythrocyte distribution width (30070)	Result of "Red Distribution Width" assay, performed on blood sample, obtained from UK Biobank assessment centre visit. Red blood cell Distribution Width is the size distribution spread of the erythrocyte population derived from the red blood cell histogram. It is the coefficient of variation (CV) expressed in % of the red blood cell size distribution.	QT	M1.0001	19	39445890	ref	M1.0001	Burden	NA	1.3 (1, 1.7)	7.18e-15	+	419163|29|0	NA|NA|NA	3.5e-05	29	M1.0001, M1.001, M1.01, M1.1, M1.singleton	5	+, +, +, +, +	NA	Red blood cell erythrocyte distribution width (30070)	1	1.3 (1,1.7)	3.8e-15	Yes	RDW_Med_LabValue__RINT	115121	NA	0.190713	0.177987	0.283943	26	Yes	1	30070_Red_blood_cell_erythrocyte_distribution_width_inst_mean__RINT	NA	No	NA	NA
EGLN2	Haemoglobin concentration (30020)	Result of "Haemoglobin Concentration" assay, performed on blood sample, obtained from UK Biobank assessment centre visit. Analyser operating range was 0 to 99.9g/dL Typical reference range is 12.1 to 16.3g/dL	QT	M3.01	19	40800572	ref	M3.01	Burden	NA	0.2 (0.15, 0.24)	7.89e-18	+	418120|1071|1	NA|NA|NA	0.0013	1073	M3.01, M3.1, 19:40801119:G:A	3	+, +, +	NA	Haemoglobin concentration (30020),Haematocrit percentage (30030)	2	0.18 (0.14,0.23)	1.2e-15	Yes	Hemoglobin_Med_LabValue__RINT	116149	NA	0.0612057	0.0583391	0.294116	202	Yes	0.9158	30020_Haemoglobin_concentration_inst_mean__RINT	NA	No	NA	NA
AXL	Glycated haemoglobin HbA1c (30750)	Measured by HPLC analysis on a Bio-Rad VARIANT II Turbo	QT	19:41248525:G:A	19	41248525	G	A	DelMissense	p.Gly517Ser:p.Gly508Ser:p.Gly249Ser	-0.12 (-0.14, -0.095)	4.29e-26	-	405955|6253|26	NA|NA|NA	0.0076	6305	19:41248525:G:A	1	-	Glycated haemoglobin HbA1c (30750),Triglycerides (30870)	NA	2	-0.1 (-0.13,-0.076)	1.2e-13	Yes	A1C_Med_LabValue__RINT	68967	NA	-0.0408322	0.0279109	0.143481	1050	Yes	0.9869	30750_Glycated_haemoglobin_HbA1c_inst_mean__RINT	NA	No	NA	NA
ZNF234	Apolipoprotein B (30640)	Measured by immunoturbidimetric analysis on a Beckman Coulter AU5800	QT	19:44157972:C:G	19	44157972	C	G	pLOF	p.Tyr652*:p.Tyr652*	-0.6 (-0.77, -0.43)	4.72e-12	-	409983|120|0	NA|NA|NA	0.00015	120	19:44157972:C:G	1	-	Apolipoprotein B (30640)	NA	1	-0.049 (-0.21,0.11)	0.555	No	NA	NA	NA	NA	NA	NA	NA	NA	NA	30640_Apolipoprotein_B_inst_mean__RINT	NA	No	NA	NA
ZNF229	Apolipoprotein B (30640)	Measured by immunoturbidimetric analysis on a Beckman Coulter AU5800	QT	19:44428735:C:CT	19	44428735	C	CT	pLOF	p.Pro683fs:p.Pro677fs	-0.23 (-0.26, -0.2)	3.23e-58	-	405732|4362|17	NA|NA|NA	0.0054	4396	19:44428735:C:CT, M1.1, M3.1	3	-, -, -	Apolipoprotein B (30640),LDL direct (30780),Cholesterol (30690)	NA	3	0.02 (-0.008,0.047)	0.163	No	NA	NA	NA	NA	NA	NA	NA	NA	NA	30640_Apolipoprotein_B_inst_mean__RINT	NA	No	NA	NA
NECTIN2	Apolipoprotein B (30640)	Measured by immunoturbidimetric analysis on a Beckman Coulter AU5800	QT	19:44888269:G:A	19	44888269	G	A	DelMissense	p.Glu503Lys	-0.6 (-0.73, -0.47)	1.63e-19	-	409907|206|0	NA|NA|NA	0.00025	206	19:44888269:G:A	1	-	Apolipoprotein B (30640),LDL direct (30780)	NA	2	-0.049 (-0.17,0.076)	0.443	No	NA	NA	NA	NA	NA	NA	NA	NA	NA	30640_Apolipoprotein_B_inst_mean__RINT	NA	No	NA	NA
FOXA3	SHBG (30830)	Measured by two step sandwich immunoassay analysis on a Beckman Coulter Unicel Dxl 800	QT	M3.01	19	45864456	ref	M3.01	Burden	NA	0.3 (0.24, 0.36)	2.14e-22	+	374080|730|0	NA|NA|NA	0.00097	730	M3.01, M3.1, M3.001	3	+, +, +	NA	SHBG (30830)	1	0.3 (0.24,0.36)	1.5e-22	Yes	SHBG_Med_LabValue__RINT	5908	NA	-0.0843684	0.219211	0.700331	16	No	0.2732	30830_SHBG_inst_mean__RINT	Stomach,Colon-Transverse,Liver,Pancreas,SmallIntestine-TerminalIleum	No	NA	NA
FCGRT	Albumin (30600)	Measured by BCG analysis on a Beckman Coulter AU5800	QT	M3.0001	19	49513400	ref	M3.0001	Burden	NA	-1.4 (-1.6, -1.2)	8.81e-38	-	378327|74|0	NA|NA|NA	9.8e-05	74	M3.0001, M3.001, M3.01, M3.1, M1.0001, M1.001, M1.01, M1.1, M3.singleton, M1.singleton	10	-, -, -, -, -, -, -, -, -, -	Albumin (30600),Total protein (30860),Calcium (30680)	NA	3	-1.4 (-1.6,-1.2)	1.4e-38	Yes	Albumin_Med_LabValue__RINT	108913	NA	-0.299572	0.153099	0.050381	35	Yes	1	30600_Albumin_inst_mean__RINT	NA	No	NA	NA
CLEC11A	Standing height (50)	Standing height was measured using a Seca 202 device	QT	19:50725114:C:CG	19	50725114	C	CG	pLOF	p.Gly209fs:p.Arg225fs	-0.067 (-0.084, -0.049)	1.1e-13	-	425950|4108|11	NA|NA|NA	0.0048	4130	19:50725114:C:CG	1	-	Standing height (50)	NA	1	-0.064 (-0.082,-0.047)	6.9e-13	Yes	NA	NA	NA	NA	NA	NA	NA	NA	NA	50_Standing_height_inst_mean__RINT	Cervix-Endocervix,FallopianTube	No	NA	NA
PTPRH	Platelet crit (30090)	Result of "Platelet Crit" assay, performed on blood sample, obtained from UK Biobank assessment centre visit. Platelet Crit is a computed value that represents the platelet packed cell volume.	QT	M3.1	19	55181753	ref	M3.1	Burden	NA	-0.19 (-0.22, -0.16)	2.69e-41	-	415209|3845|6	NA|NA|NA	0.0046	3857	M3.1, M1.1, 19:55186344:G:A, M3.01, M1.01	5	-, -, -, -, -	Platelet crit (30090),Platelet count (30080)	Glycated haemoglobin HbA1c (30750),Mean sphered cell volume (30270),Red blood cell erythrocyte distribution width (30070)	5	-0.17 (-0.2,-0.14)	4.5e-34	Yes	NA	NA	NA	NA	NA	NA	NA	NA	NA	30090_Platelet_crit_inst_mean__RINT	Colon-Transverse,SmallIntestine-TerminalIleum	No	NA	NA
CPXM1	Corneal resistance factor right (5257)	corneal resistance factor for right eye	QT	M3.1	20	2794189	ref	M3.1	Burden	NA	0.11 (0.081, 0.15)	1.15e-11	+	102656|3226|6	NA|NA|NA	0.015	3238	M3.1	1	+	NA	Corneal resistance factor right (5257)	1	0.085 (0.045,0.13)	4.3e-05	No	NA	NA	NA	NA	NA	NA	NA	NA	NA	5257_Corneal_resistance_factor_right_inst_mean__RINT	Cervix-Endocervix,Cervix-Ectocervix	No	SNP	20:2796329:C:T
SIGLEC1	Gamma glutamyltransferase (30730)	Measured by IFCC analysis on a Beckman Coulter AU5800	QT	M3.1	20	3688559	ref	M3.1	Burden	NA	0.11 (0.084, 0.13)	1.22e-21	+	405736|6108|17	NA|NA|NA	0.0075	6142	M3.1, 20:3691399:C:T	2	+, +	NA	Gamma glutamyltransferase (30730)	1	0.086 (0.064,0.11)	3.1e-14	Yes	GammaGlutamyl_Med_LabValue__RINT	7238	NA	0.0789574	0.0800641	0.324046	127	Yes	0.2591	30730_Gamma_glutamyltransferase_inst_mean__RINT	NA	No	NA	NA
RRBP1	Apolipoprotein B (30640)	Measured by immunoturbidimetric analysis on a Beckman Coulter AU5800	QT	M1.001	20	17614181	ref	M1.001	Burden	NA	-0.67 (-0.79, -0.55)	1.05e-27	-	409893|220|0	NA|NA|NA	0.00027	220	M1.001, M3.001, M1.0001, M3.0001, M1.singleton, M3.singleton, M1.01, M1.1	8	-, -, -, -, -, -, -, -	Apolipoprotein B (30640),LDL direct (30780),Cholesterol (30690)	NA	3	-0.66 (-0.79,-0.54)	1.2e-25	Yes	NA	NA	NA	NA	NA	NA	NA	NA	NA	30640_Apolipoprotein_B_inst_mean__RINT	NA	No	NA	NA
SEC23B	Red blood cell erythrocyte distribution width (30070)	Result of "Red Distribution Width" assay, performed on blood sample, obtained from UK Biobank assessment centre visit. Red blood cell Distribution Width is the size distribution spread of the erythrocyte population derived from the red blood cell histogram. It is the coefficient of variation (CV) expressed in % of the red blood cell size distribution.	QT	M1.001	20	18510835	ref	M1.001	Burden	NA	0.59 (0.51, 0.67)	2.4e-43	+	418726|466|0	NA|NA|NA	0.00056	466	M1.001, M3.01, M1.01, M1.1, M3.001, 20:18511056:G:A, M1.0001	7	+, +, +, +, +, +, +	Mean reticulocyte volume (30260),Mean sphered cell volume (30270)	Red blood cell erythrocyte distribution width (30070)	3	0.58 (0.5,0.67)	6.7e-43	Yes	RDW_Med_LabValue__RINT	115121	NA	0.450902	0.0789457	1.12e-08	132	Yes	1	30070_Red_blood_cell_erythrocyte_distribution_width_inst_mean__RINT	NA	No	NA	NA
CST9L	Cystatin C (30720)	Measured by latex enhanced immunoturbidimetric analysis on a Siemens ADVIA 1800	QT	20:23566040:AG:A	20	23566040	AG	A	pLOF	p.Thr96fs	-0.39 (-0.5, -0.27)	1.34e-11	-	411358|223|0	NA|NA|NA	0.00027	223	20:23566040:AG:A, M1.01, M1.1, M3.01, M3.1	5	-, -, -, -, -	Cystatin C (30720)	NA	1	-0.0079 (-0.12,0.1)	0.89	No	NA	NA	NA	NA	NA	NA	NA	NA	NA	30720_Cystatin_C_inst_mean__RINT	NA	No	NA	NA
CST3	Cystatin C (30720)	Measured by latex enhanced immunoturbidimetric analysis on a Siemens ADVIA 1800	QT	M1.001	20	23633915	ref	M1.001	Burden	NA	-2.7 (-2.8, -2.6)	2.23e-307	-	411858|189|0	NA|NA|NA	0.00023	189	M1.001, M1.01, M1.1, M3.001, M3.01, M3.1, 20:23635314:ACACGTGGTTCGGCCCAGCTC:A, 20:23635334:C:A, 20:23635368:C:A, M1.0001, M3.0001, 20:23637654:CTG:C, 20:23637616:GCACCTGCTTGCGGGCGCGCAC:G, 20:23633917:T:A, M3.singleton, M1.singleton, 20:23637651:C:G, 20:23635347:G:T	18	-, -, -, -, -, -, -, -, -, -, -, -, -, -, -, -, -, -	Cystatin C (30720)	NA	1	-2.8 (-2.9,-2.6)	2.2e-307	Yes	NA	NA	NA	NA	NA	NA	NA	NA	NA	30720_Cystatin_C_inst_mean__RINT	NA	No	NA	NA
ASXL1	Red blood cell erythrocyte distribution width (30070)	Result of "Red Distribution Width" assay, performed on blood sample, obtained from UK Biobank assessment centre visit. Red blood cell Distribution Width is the size distribution spread of the erythrocyte population derived from the red blood cell histogram. It is the coefficient of variation (CV) expressed in % of the red blood cell size distribution.	QT	M1.01	20	32358775	ref	M1.01	Burden	NA	0.51 (0.45, 0.56)	2.63e-78	+	418025|1167|0	NA|NA|NA	0.0014	1167	M1.01, M1.1, M1.001, M1.0001, 20:32434638:A:AG, M3.01, M3.1, M3.001, M3.0001, M1.singleton, M3.singleton	11	+, +, +, +, +, +, +, +, +, +, +	Smoking status - Never (20116),Mean corpuscular volume (30040),Eosinophil percentage (30210),Mean reticulocyte volume (30260),Past tobacco smoking - I have never smoked (1249),Mean corpuscular haemoglobin (30050)	Red blood cell erythrocyte distribution width (30070),Platelet distribution width (30110),Smoking status - Current (20116),ICD10 C92: Myeloid leukemia,Current tobacco smoking - Yes on most or all days (1239),Monocyte count (30130),ICD10 F17: Nicotine dependence,Ever smoked - Yes (20160),ICD10 D47: Other neoplasms of uncertain behavior of lymphoid, hematopoietic and related tissue,Pack years of sm…	23	0.5 (0.45,0.56)	1.7e-77	Yes	RDW_Med_LabValue__RINT	115121	NA	0.415857	0.0361948	1.49e-30	636	Yes	1	30070_Red_blood_cell_erythrocyte_distribution_width_inst_mean__RINT	NA	No	NA	NA
RBL1	Mean corpuscular volume (30040)	Result of "Mean Corpuscular Volume" assay, performed on blood sample, obtained from UK Biobank assessment centre visit. Mean Corpuscular Haemoglobin Concentration (pg) is the weight of hemoglobin in the average erythrocyte, computed by the formula: MCH = (hemoglobin/red blood cells) x 10.	QT	20:37047109:G:A	20	37047109	G	A	DelMissense	p.Arg517Cys:p.Arg517Cys	0.22 (0.17, 0.26)	1.11e-17	+	417505|1225|1	NA|NA|NA	0.0015	1227	20:37047109:G:A, 20:37068063:T:A	2	+, +	NA	Mean corpuscular volume (30040),Mean reticulocyte volume (30260),Red blood cell erythrocyte distribution width (30070),Mean corpuscular haemoglobin (30050),Mean sphered cell volume (30270)	5	0.21 (0.16,0.27)	1.1e-16	Yes	MCV_Med_LabValue__RINT	115408	NA	0.15386	0.0596886	0.00994571	219	Yes	0.9462	30040_Mean_corpuscular_volume_inst_mean__RINT	NA	No	NA	NA
GHRH	IGF 1 (30770)	Measured by CLIA analysis on a DiaSorin Ltd. LIASON XL	QT	M3.001	20	37251212	ref	M3.001	Burden	NA	-0.7 (-0.85, -0.55)	1.52e-20	-	409785|141|0	NA|NA|NA	0.00017	141	M3.001, M3.01, M3.1, 20:37256865:CAAAG:C, M1.001, M1.01, M1.1	7	-, -, -, -, -, -, -	IGF 1 (30770),Standing height (50),Trunk fat free mass (23129),Trunk predicted mass (23130),Sitting height (20015),Whole body fat free mass (23101),Whole body water mass (23102),Forced expiratory volume in 1 second FEV1 predicted (20153)	NA	8	-0.7 (-0.85,-0.55)	1.7e-20	Yes	NA	NA	NA	NA	NA	NA	NA	NA	NA	30770_IGF_1_inst_mean__RINT	Brain-Nucleusaccumbens-basalganglia,Brain-Hypothalamus	No	NA	NA
HNF4A	SHBG (30830)	Measured by two step sandwich immunoassay analysis on a Beckman Coulter Unicel Dxl 800	QT	20:44413714:C:T	20	44413714	C	T	DelMissense	p.Arg136Trp:p.Arg114Trp:p.Arg114Trp:p.Arg114Trp:p.Arg136Trp:p.Arg136Trp:p.Arg111Trp	-1 (-1.1, -0.86)	1.41e-42	-	374367|125|0	NA|NA|NA	0.00017	125	20:44413714:C:T, M3.01, M3.1	3	-, -, -	SHBG (30830)	NA	1	-0.96 (-1.1,-0.82)	3.4e-41	Yes	NA	NA	NA	NA	NA	NA	NA	NA	NA	30830_SHBG_inst_mean__RINT	Liver,Kidney-Cortex,SmallIntestine-TerminalIleum,Colon-Transverse	No	NA	NA
FAM65C	Platelet distribution width (30110)	Result of "Platelet Distribution Width" assay, performed on blood sample, obtained from UK Biobank assessment centre visit. Platelet Distribution Width is the coefficient of variation of platelet size.	QT	M1.01	20	50587231	ref	M1.01	Burden	NA	-0.24 (-0.3, -0.18)	2.92e-14	-	418245|814|0	NA|NA|NA	0.00097	814	M1.01, M1.1, M3.01	3	-, -, -	Platelet distribution width (30110)	NA	1	-0.24 (-0.3,-0.18)	1.3e-14	Yes	NA	NA	NA	NA	NA	NA	NA	NA	NA	30110_Platelet_distribution_width_inst_mean__RINT	NA	No	NA	NA
TUBB1	Platelet distribution width (30110)	Result of "Platelet Distribution Width" assay, performed on blood sample, obtained from UK Biobank assessment centre visit. Platelet Distribution Width is the coefficient of variation of platelet size.	QT	20:59023753:G:A	20	59023753	G	A	DelMissense	p.Gly109Glu	1.5 (1.4, 1.5)	2.23e-307	+	417581|1166|0	NA|NA|NA	0.0014	1166	20:59023753:G:A, M1.001, M1.01, M1.1, M3.001, M3.01, M3.1, 20:59024148:C:T, M3.0001, 20:59023911:C:T, M1.0001, 20:59023552:C:T, 20:59023863:G:A, 20:59019556:TG:T, 20:59019539:A:G, 20:59023827:C:T, 20:59023855:C:T, 20:59023977:A:G, 20:59024051:T:A, 20:59019571:G:A, M3.singleton, 20:59022952:C:A, 20:59024430:AC:A, M1.singleton, 20:59024646:G:A, 20:59023848:G:A, 20:59023758:G:A, 20:59023984:TTCTG:T	28	+, +, +, +, +, +, +, +, +, +, +, +, +, +, +, +, +, +, +, +, +, +, +, +, +, +, +, +	Platelet count (30080),Platelet crit (30090)	Platelet distribution width (30110),Mean platelet thrombocyte volume (30100)	4	1.2 (1.1,1.3)	2.2e-307	Yes	NA	NA	NA	NA	NA	NA	NA	NA	NA	30110_Platelet_distribution_width_inst_mean__RINT	Spleen,Lung,WholeBlood	Yes	NA	NA
PHACTR3	Platelet distribution width (30110)	Result of "Platelet Distribution Width" assay, performed on blood sample, obtained from UK Biobank assessment centre visit. Platelet Distribution Width is the coefficient of variation of platelet size.	QT	20:59743133:C:A	20	59743133	C	A	DelMissense	p.Arg49Ser:p.Arg8Ser:p.Arg8Ser:p.Arg46Ser:p.Arg8Ser:p.Arg8Ser	0.72 (0.52, 0.92)	3.14e-12	+	418976|77|0	NA|NA|NA	9.2e-05	77	20:59743133:C:A	1	+	NA	Platelet distribution width (30110)	1	0.41 (0.21,0.61)	5.6e-05	No	NA	NA	NA	NA	NA	NA	NA	NA	NA	30110_Platelet_distribution_width_inst_mean__RINT	NA	No	NA	NA
GATA5	Forced expiratory volume in 1 second FEV1 Z score (20256)	Inverted GLI 2012 z-score for FEV1 (forced expiratory volume). Methods for deriving this variable can be found in Gupta RP, Strachan DP. Ventilatory function as a predictor of mortality in lifelong non-smokers: evidence from large British cohort studies. BMJ Open 2017;7:e015381. doi: 10.1136/bmjopen-2016-015381. Pubmed PMID: 28706094	QT	20:62475466:G:C	20	62475466	G	C	DelMissense	p.Ser19Trp	0.12 (0.098, 0.15)	1.67e-19	+	338513|4774|14	NA|NA|NA	0.007	4802	20:62475466:G:C, M3.1	2	+, +	Forced expiratory volume in 1 second FEV1 Best measure (20150),Forced expiratory volume in 1 second FEV1 (3063),Forced vital capacity FVC Best measure (20151),Forced vital capacity FVC (3062),Cystatin C (30720)	Forced expiratory volume in 1 second FEV1 Z score (20256),Forced vital capacity FVC Z score (20257),Non cancer illness code self reported - hypertension/ICD10 I10,Non cancer illness code self reported - hypertension	9	0.12 (0.097,0.15)	1.6e-19	Yes	NA	NA	NA	NA	NA	NA	NA	NA	NA	20256_Forced_expiratory_volume_in_1_second_FEV1_Z_score_inst_mean__RINT	Bladder,FallopianTube,Prostate	No	NA	NA
RTEL1	Mean sphered cell volume (30270)	Result of "Mean Sphered Cells Volume" assay, performed on blood sample, obtained from UK Biobank assessment centre visit.	QT	M3.01	20	63659402	ref	M3.01	Burden	NA	0.2 (0.16, 0.25)	9.54e-21	+	410609|1725|0	NA|NA|NA	0.0021	1725	M3.01, M3.1, M3.001, M1.001, M1.01, M1.1, M3.0001	7	+, +, +, +, +, +, +	Red blood cell erythrocyte count (30010),Platelet crit (30090)	Mean sphered cell volume (30270),Mean corpuscular volume (30040),Mean corpuscular haemoglobin (30050),Mean reticulocyte volume (30260)	6	0.22 (0.17,0.26)	6.2e-23	Yes	NA	NA	NA	NA	NA	NA	NA	NA	NA	30270_Mean_sphered_cell_volume_inst_mean__RINT	NA	No	NA	NA
SLC5A3	Cystatin C (30720)	Measured by latex enhanced immunoturbidimetric analysis on a Siemens ADVIA 1800	QT	M3.1	21	34095198	ref	M3.1	Burden	NA	0.071 (0.052, 0.09)	4.45e-13	+	405036|6989|22	NA|NA|NA	0.0085	7033	M3.1	1	+	NA	Cystatin C (30720)	1	0.054 (0.034,0.074)	1.2e-07	No	NA	NA	NA	NA	NA	NA	NA	NA	NA	30720_Cystatin_C_inst_mean__RINT	NA	No	SNP	21:34096306:G:A
RUNX1	Platelet count (30080)	Result of "Platelet Count" assay, performed on blood sample, obtained from UK Biobank assessment centre visit. Platelet count is the number of thrombocytes derived from the platelet histogram.	QT	M1.0001	21	34792134	ref	M1.0001	Burden	NA	-1.3 (-1.6, -0.93)	1.11e-13	-	419163|26|0	NA|NA|NA	3.1e-05	26	M1.0001, M1.001, M1.01, M1.1	4	-, -, -, -	Platelet count (30080),Platelet crit (30090)	ICD10 C92: Myeloid leukemia	3	-1.2 (-1.5,-0.87)	1.4e-12	Yes	Platelets_Med_LabValue__RINT	115119	NA	-0.857109	0.221933	0.000112457	16	Yes	0.9988	30080_Platelet_count_inst_mean__RINT	NA	No	NA	NA
PFKL	Glycated haemoglobin HbA1c (30750)	Measured by HPLC analysis on a Bio-Rad VARIANT II Turbo	QT	M3.1	21	44300105	ref	M3.1	Burden	NA	0.098 (0.072, 0.12)	5.62e-14	+	407511|4722|1	NA|NA|NA	0.0057	4724	M3.1	1	+	NA	Glycated haemoglobin HbA1c (30750)	1	0.1 (0.077,0.13)	2e-15	Yes	A1C_Med_LabValue__RINT	68967	NA	0.0170426	0.0407619	0.675873	507	Yes	0.5796	30750_Glycated_haemoglobin_HbA1c_inst_mean__RINT	NA	No	NA	NA
COL6A1	Corneal resistance factor left (5265)	corneal resistance factor for left eye	QT	M1.001	21	45981850	ref	M1.001	Burden	NA	-1.3 (-1.5, -1)	2.4e-30	-	105624|73|0	NA|NA|NA	0.00035	73	M1.001, M1.01, M1.1, M1.0001	4	-, -, -, -	Corneal resistance factor left (5265),Corneal resistance factor right (5257),Corneal hysteresis left (5264),Corneal hysteresis right (5256)	NA	4	-1.3 (-1.5,-1.1)	1.1e-31	Yes	NA	NA	NA	NA	NA	NA	NA	NA	NA	5265_Corneal_resistance_factor_left_inst_mean__RINT	NA	No	NA	NA
IL17RA	Monocyte count (30130)	Result of "Monocytes Number" assay, performed on blood sample, obtained from UK Biobank assessment centre visit. Monocyte count is the proportion of ( monoctyes / 100 ) x white blood cell count.	QT	22:17105867:T:C	22	17105867	T	C	DelMissense	p.Trp320Arg	-0.58 (-0.6, -0.55)	2.23e-307	-	413567|4659|11	NA|NA|NA	0.0056	4681	22:17105867:T:C, M3.1, M1.001, M1.01, M1.1, M1.0001, M3.001	7	-, -, -, -, -, -, -	Monocyte count (30130),Monocyte percentage (30190),White blood cell leukocyte count (30000),Eosinophil count (30150),Neutrophil count (30140)	Lymphocyte percentage (30180)	6	-0.56 (-0.59,-0.53)	7e-278	Yes	Monocytes_Med_LabValue__RINT	101418	NA	-0.613556	0.0349892	7.67e-69	673	Yes	1	30130_Monocyte_count_inst_mean__RINT	WholeBlood	No	NA	NA
TUBA8	Platelet distribution width (30110)	Result of "Platelet Distribution Width" assay, performed on blood sample, obtained from UK Biobank assessment centre visit. Platelet Distribution Width is the coefficient of variation of platelet size.	QT	22:18126936:C:T	22	18126936	C	T	DelMissense	p.Arg320Trp:p.Arg254Trp	0.3 (0.22, 0.38)	1.89e-13	+	417642|491|0	NA|NA|NA	0.00059	491	22:18126936:C:T	1	+	NA	Platelet distribution width (30110),Mean platelet thrombocyte volume (30100)	2	0.31 (0.23,0.39)	3.9e-14	Yes	NA	NA	NA	NA	NA	NA	NA	NA	NA	30110_Platelet_distribution_width_inst_mean__RINT	Brain-Cerebellum,Brain-CerebellarHemisphere	No	NA	NA
GP1BB	Mean platelet thrombocyte volume (30100)	Result of "Mean Platelet Volume" assay, performed on blood sample, obtained from UK Biobank assessment centre visit. Mean Platelet Volume is the average volume of individual platelets derived from the platelet histogram.	QT	M1.001	22	19723569	ref	M1.001	Burden	NA	1.9 (1.6, 2.1)	1.67e-58	+	419132|52|0	NA|NA|NA	6.2e-05	52	M1.001, M1.01, M1.1, M3.001, M3.01, M3.1, M1.0001, M3.0001, 22:19723980:G:A, 22:19724249:G:T	10	+, +, +, +, +, +, +, +, +, +	Platelet count (30080),Platelet crit (30090)	Mean platelet thrombocyte volume (30100),Platelet distribution width (30110)	4	1.9 (1.7,2.1)	3.2e-59	Yes	NA	NA	NA	NA	NA	NA	NA	NA	NA	30100_Mean_platelet_thrombocyte_volume_inst_mean__RINT	NA	No	NA	NA
SNAP29	Platelet distribution width (30110)	Result of "Platelet Distribution Width" assay, performed on blood sample, obtained from UK Biobank assessment centre visit. Platelet Distribution Width is the coefficient of variation of platelet size.	QT	22:20881101:A:G	22	20881101	A	G	DelMissense	p.Ser163Gly	-0.11 (-0.14, -0.084)	5.2e-16	-	414001|4222|17	NA|NA|NA	0.0051	4256	22:20881101:A:G, M3.1	2	-, -	Platelet distribution width (30110)	NA	1	-0.091 (-0.12,-0.063)	1.1e-10	No	NA	NA	NA	NA	NA	NA	NA	NA	NA	30110_Platelet_distribution_width_inst_mean__RINT	NA	No	NA	NA
CABIN1	Gamma glutamyltransferase (30730)	Measured by IFCC analysis on a Beckman Coulter AU5800	QT	22:24178086:G:A	22	24178086	G	A	DelMissense	p.Val2185Met:p.Val2106Met:p.Val2185Met:p.Val555Met:p.Val2135Met	-0.12 (-0.15, -0.088)	1.01e-15	-	407979|3635|0	NA|NA|NA	0.0044	3635	22:24178086:G:A, M3.1, 22:24071013:C:T	3	-, -, -	Gamma glutamyltransferase (30730)	NA	1	-0.025 (-0.057,0.007)	0.126	No	GammaGlutamyl_Med_LabValue__RINT	7238	NA	-0.0587398	0.113665	0.605308	64	Yes	0.1681	30730_Gamma_glutamyltransferase_inst_mean__RINT	NA	No	NA	NA
UPB1	Gamma glutamyltransferase (30730)	Measured by IFCC analysis on a Beckman Coulter AU5800	QT	22:24523618:G:A	22	24523618	G	A	pLOF	NA	0.28 (0.24, 0.33)	1.2e-34	+	410234|1439|2	NA|NA|NA	0.0018	1443	22:24523618:G:A, M1.1, M3.1	3	+, +, +	NA	Gamma glutamyltransferase (30730)	1	0.22 (0.17,0.26)	2.1e-21	Yes	GammaGlutamyl_Med_LabValue__RINT	7238	NA	0.11113	0.126026	0.377883	52	Yes	0.6089	30730_Gamma_glutamyltransferase_inst_mean__RINT	Kidney-Cortex,Liver	No	NA	NA
LRRC75B	Gamma glutamyltransferase (30730)	Measured by IFCC analysis on a Beckman Coulter AU5800	QT	22:24593038:A:G	22	24593038	A	G	pLOF	p.Met1?	0.15 (0.13, 0.17)	6.41e-36	+	406635|5194|18	NA|NA|NA	0.0063	5230	22:24593038:A:G, M1.1, M3.1	3	+, +, +	NA	Gamma glutamyltransferase (30730)	1	0.047 (0.021,0.073)	0.00031	No	NA	NA	NA	NA	NA	NA	NA	NA	NA	30730_Gamma_glutamyltransferase_inst_mean__RINT	Thyroid	No	NA	NA
GGT1	Gamma glutamyltransferase (30730)	Measured by IFCC analysis on a Beckman Coulter AU5800	QT	M3.01	22	24611081	ref	M3.01	Burden	NA	-1 (-1.1, -0.95)	1.48e-152	-	411363|498|0	NA|NA|NA	0.0006	498	M3.01, M3.001, M3.0001, M3.1, M1.001, M1.01, M1.0001, 22:24628180:C:T, M1.1, 22:24627582:G:A, 22:24628194:G:A, 22:24620368:T:G, M3.singleton	13	-, -, -, -, -, -, -, -, -, -, -, -, -	Gamma glutamyltransferase (30730)	NA	1	-1 (-1.1,-0.96)	2.2e-161	Yes	GammaGlutamyl_Med_LabValue__RINT	7238	NA	-0.442323	0.207722	0.0332215	19	Yes	0.9986	30730_Gamma_glutamyltransferase_inst_mean__RINT	Kidney-Cortex,SmallIntestine-TerminalIleum	No	NA	NA
CHEK2	Platelet crit (30090)	Result of "Platelet Crit" assay, performed on blood sample, obtained from UK Biobank assessment centre visit. Platelet Crit is a computed value that represents the platelet packed cell volume.	QT	M3.1	22	28687896	ref	M3.1	Burden	NA	0.18 (0.16, 0.2)	5.37e-59	+	412073|6979|8	NA|NA|NA	0.0083	6995	M3.1, M1.1, M3.01, M3.001	4	+, +, +, +	Mean corpuscular haemoglobin (30050),Mean corpuscular volume (30040),Degree bothered by menstrual cramps or other problems with period in the last three months - Not bothered at all (21050),Ever used hormone replacement therapy HRT - Yes (2814)	Platelet crit (30090),Age at menopause last menstrual period (3581),White blood cell leukocyte count (30000),Lymphocyte count (30120),Neutrophil count (30140),ICD10 C50: Malignant neoplasm of breast,Platelet count (30080),DD Cancer - Yes (2453),Mean platelet thrombocyte volume (30100),ICD10 Z85.3: Personal history of malignant neoplasm of breast,Illnesses of mother - Breast cancer (20110),ICD10 Z…	21	0.17 (0.15,0.19)	3.9e-57	Yes	NA	NA	NA	NA	NA	NA	NA	NA	NA	30090_Platelet_crit_inst_mean__RINT	NA	No	NA	NA
HSCB	Red blood cell erythrocyte distribution width (30070)	Result of "Red Distribution Width" assay, performed on blood sample, obtained from UK Biobank assessment centre visit. Red blood cell Distribution Width is the size distribution spread of the erythrocyte population derived from the red blood cell histogram. It is the coefficient of variation (CV) expressed in % of the red blood cell size distribution.	QT	M3.1	22	28742095	ref	M3.1	Burden	NA	0.14 (0.11, 0.18)	4.65e-15	+	416589|2600|3	NA|NA|NA	0.0031	2606	M3.1	1	+	NA	Red blood cell erythrocyte distribution width (30070)	1	0.14 (0.1,0.17)	6.6e-14	Yes	RDW_Med_LabValue__RINT	115121	NA	0.137931	0.0351421	8.68e-05	674	Yes	0.9703	30070_Red_blood_cell_erythrocyte_distribution_width_inst_mean__RINT	NA	No	NA	NA
CSF2RB	Eosinophil percentage (30210)	Result of "Eosinophils Percentage" assay, performed on blood sample, obtained from UK Biobank assessment centre visit. Eosinophils (Percentage) is calculated as the proportion of eosinophils in the leukocytes.	QT	22:36937930:GC:G	22	36937930	GC	G	pLOF	p.Ser715fs:p.Ser709fs:p.Ser709fs	-0.54 (-0.62, -0.46)	4.12e-40	-	417648|520|0	NA|NA|NA	0.00062	520	22:36937930:GC:G, M1.01, M1.1, M3.01, M3.1	5	-, -, -, -, -	Eosinophil percentage (30210),Eosinophil count (30150)	NA	2	-0.57 (-0.65,-0.49)	2.8e-44	Yes	Eosinophils100_Med_LabValue__RINT	101190	NA	-0.430057	0.0437043	7.56e-23	440	Yes	1	30210_Eosinophill_percentage_inst_mean__RINT	WholeBlood	No	NA	NA
TMPRSS6	Mean corpuscular haemoglobin (30050)	Result of "Mean Corpuscular Haemoglobin" assay, performed on blood sample, obtained from UK Biobank assessment centre visit.	QT	M3.01	22	37066079	ref	M3.01	Burden	NA	-0.36 (-0.4, -0.32)	6.78e-67	-	417367|1822|0	NA|NA|NA	0.0022	1822	M3.01, M3.1, M3.001, M1.001, M1.01, M1.1, M3.0001, M1.0001, 22:37073553:C:T	9	-, -, -, -, -, -, -, -, -	Mean corpuscular haemoglobin (30050),Mean corpuscular volume (30040),Haemoglobin concentration (30020),Haematocrit percentage (30030),Mean corpuscular haemoglobin concentration (30060)	Red blood cell erythrocyte distribution width (30070)	6	-0.36 (-0.4,-0.32)	5.4e-71	Yes	MCH_Med_LabValue__RINT	114860	NA	-0.368388	0.0382448	5.84e-22	555	Yes	1	30050_Mean_corpuscular_haemoglobin_inst_mean__RINT	Pituitary,Liver	No	NA	NA
TNRC6B	Hand grip strength left (46)	Left grip strength	QT	M1.0001	22	40125817	ref	M1.0001	Burden	NA	-0.6 (-0.74, -0.45)	4.6e-16	-	429205|83|0	NA|NA|NA	9.7e-05	83	M1.0001, M1.singleton, M1.001, M1.01, M1.1	5	-, -, -, -, -	Hand grip strength left (46),Hand grip strength right (47)	NA	2	-0.6 (-0.74,-0.45)	4e-16	Yes	NA	NA	NA	NA	NA	NA	NA	NA	NA	46_Hand_grip_strength_left_inst_mean__RINT	NA	No	NA	NA
TYMP	Mean reticulocyte volume (30260)	Result of "Mean Reticulocytes Volume" assay, performed on blood sample, obtained from UK Biobank assessment centre visit. Mean Reticulocytes volume is the average volume of all reticulocytes, calculated from the reticulocytes (percentage).	QT	M3.01	22	50525769	ref	M3.01	Burden	NA	-0.2 (-0.24, -0.15)	3.55e-18	-	410842|1659|0	NA|NA|NA	0.002	1659	M3.01, M3.1, M3.001	3	-, -, -	Mean reticulocyte volume (30260),Mean sphered cell volume (30270)	NA	2	-0.21 (-0.25,-0.16)	1.6e-20	Yes	NA	NA	NA	NA	NA	NA	NA	NA	NA	30260_Mean_reticulocyte_volume_inst_mean__RINT	FallopianTube	Yes	NA	NA
KLHDC7B	Hearing difficulty problems - Yes (2247)	ACE touchscreen question "Do you have any difficulty with your hearing?" The option to identify oneself as completely deaf was added in 2009 alongside the introduction of the speech-in-noise test.	BT	M1.01	22	50548166	ref	M1.01	Burden	NA	2 (1.7, 2.2)	4.21e-28	+	114346|511|0	299591|716|0	0.0015	1227	M1.01, M1.1, M3.01, M3.1, 22:50549067:AG:A	5	+, +, +, +, +	NA	Hearing difficulty problems - Yes (2247),hearing loss (RGC),Hearing difficulty problems background noise - Yes (2257)	3	2 (1.8,2.2)	1.7e-28	Yes	NA	NA	NA	NA	NA	NA	NA	NA	NA	2247_Hearing_difficulty_problems_1_Yes_AnyInst__BIN	Kidney-Cortex	No	INDEL	22:50549067:AG:A
SHOX	Standing height (50)	Standing height was measured using a Seca 202 device	QT	M1.0001	23	630897	ref	M1.0001	Burden	NA	-1.1 (-1.3, -0.88)	3.24e-23	-	430043|27|0	NA|NA|NA	3.1e-05	27	M1.0001, M1.001, M1.01, M1.1, M3.0001, M3.001, M3.01, M3.1	8	-, -, -, -, -, -, -, -	Standing height (50)	NA	1	-1.1 (-1.3,-0.87)	1.1e-22	Yes	NA	NA	NA	NA	NA	NA	NA	NA	NA	50_Standing_height_inst_mean__RINT	Adipose-Subcutaneous,Artery-Tibial	No	NA	NA
MAP3K15	Glycated haemoglobin HbA1c (30750)	Measured by HPLC analysis on a Bio-Rad VARIANT II Turbo	QT	M3.1	23	19360748	ref	M3.1	Burden	NA	-0.085 (-0.1, -0.07)	7.77e-30	-	404683|5494|2057	NA|NA|NA	0.012	9608	M3.1, M1.1, M3.01	3	-, -, -	Glycated haemoglobin HbA1c (30750),Glucose (30740)	NA	2	-0.088 (-0.1,-0.073)	1.8e-31	Yes	A1C_Med_LabValue__RINT	68967	NA	-0.0403899	0.0194706	0.0380415	1304	Yes	0.9921	30750_Glycated_haemoglobin_HbA1c_inst_mean__RINT	Spleen,AdrenalGland	No	NA	NA
CACNA1F	Age started wearing glasses or contact lenses (2217)	ACE touchscreen question "What age did you first start to wear glasses or contact lenses?" The following checks were performed: If answer If answer > Participants age then rejected If answer If the participant activated the Help button they were shown the message: If you are unsure, please provide an estimate or select Do not know. ~F2217~ was collected from participants who indicated they wear g…	QT	M1.0001	23	49205136	ref	M1.0001	Burden	NA	-0.65 (-0.83, -0.47)	7.67e-13	-	374773|47|17	NA|NA|NA	0.00011	81	M1.0001	1	-	Age started wearing glasses or contact lenses (2217)	NA	1	-0.65 (-0.83,-0.48)	4.6e-13	Yes	NA	NA	NA	NA	NA	NA	NA	NA	NA	2217_Age_started_wearing_glasses_or_contact_lenses_inst_mean__RINT	NA	No	NA	NA
FGD1	Impedance of arm left (23110)	Body composition estimation by impedance measurement. Impedance of left arm, ohm Measured impedance of left arm. Range 150 - 1200 (ohms) in 1 (ohms) increments.	QT	M3.0001	23	54446108	ref	M3.0001	Burden	NA	-0.3 (-0.37, -0.22)	2.86e-14	-	423856|116|42	NA|NA|NA	0.00024	200	M3.0001, M3.singleton	2	-, -	Impedance of arm left (23110),Impedance of arm right (23109),Impedance of whole body (23106)	NA	3	-0.29 (-0.36,-0.21)	1.1e-13	Yes	NA	NA	NA	NA	NA	NA	NA	NA	NA	23110_Impedance_of_arm_left_inst_mean__RINT	NA	No	NA	NA
ALAS2	Mean corpuscular haemoglobin (30050)	Result of "Mean Corpuscular Haemoglobin" assay, performed on blood sample, obtained from UK Biobank assessment centre visit.	QT	M3.001	23	55009179	ref	M3.001	Burden	NA	-0.35 (-0.44, -0.27)	8.41e-16	-	418964|166|59	NA|NA|NA	0.00034	284	M3.001	1	-	Mean corpuscular haemoglobin (30050),Mean corpuscular volume (30040)	NA	2	-0.35 (-0.44,-0.27)	5e-16	Yes	MCH_Med_LabValue__RINT	114860	NA	-0.241447	0.0889201	0.00662096	74	Yes	0.9699	30050_Mean_corpuscular_haemoglobin_inst_mean__RINT	WholeBlood	No	NA	NA
NRK	Standing height (50)	Standing height was measured using a Seca 202 device	QT	M3.0001	23	105822845	ref	M3.0001	Burden	NA	0.26 (0.2, 0.32)	3.29e-17	+	429811|227|32	NA|NA|NA	0.00034	291	M3.0001, M1.0001, M3.001, M1.001, M1.01, M1.1	6	+, +, +, +, +, +	NA	Standing height (50),Sitting height (20015)	2	0.25 (0.19,0.31)	2.4e-16	Yes	NA	NA	NA	NA	NA	NA	NA	NA	NA	50_Standing_height_inst_mean__RINT	Ovary,AdrenalGland	No	NA	NA
RNF128	Creatinine (30700)	Measured by enzymatic analysis on a Beckman Coulter AU5800	QT	M3.1	23	106694002	ref	M3.1	Burden	NA	0.15 (0.14, 0.16)	1.91e-108	+	405323|4604|1954	NA|NA|NA	0.01	8512	M3.1	1	+	NA	Creatinine (30700)	1	0.12 (0.089,0.15)	5.5e-15	Yes	Creatinine_Med_LabValue__RINT	115985	NA	0.085571	0.0142877	2.11e-09	1742	Yes	1	30700_Creatinine_inst_mean__RINT	Bladder	No	NA	NA
ATP11C	Direct bilirubin (30660)	Measured by DPD analysis on a Beckman Coulter AU5800	QT	M1.001	23	139728899	ref	M1.001	Burden	NA	0.78 (0.62, 0.95)	5.09e-20	+	351611|50|10	NA|NA|NA	0.0001	70	M1.001, M1.01, M1.1, M1.0001, M3.0001, M3.001	6	+, +, +, +, +, +	Glycated haemoglobin HbA1c (30750)	Direct bilirubin (30660),Total bilirubin (30840)	3	0.82 (0.64,1)	9.3e-19	Yes	Bilirubin_total_Med_LabValue__RINT	108358	NA	0.679519	0.202277	0.000781264	15	Yes	0.9715	30660_Direct_bilirubin_inst_mean__RINT	NA	No	NA	NA
MECP2	Leg fat percentage right (23111)	Body composition estimation by impedance measurement. Right leg fat percentages Range 1-75% in 0.1% increments.	QT	23:154030969:C:G	23	154030969	C	G	DelMissense	p.Ala299Pro:p.Ala287Pro:p.Ala283Pro	1.3 (0.91, 1.6)	5.02e-12	+	423658|6|1	NA|NA|NA	9.4e-06	8	23:154030969:C:G	1	+	NA	Leg fat percentage right (23111)	1	1.3 (0.92,1.6)	3.8e-12	Yes	NA	NA	NA	NA	NA	NA	NA	NA	NA	23111_Leg_fat_percentage_right_inst_mean__RINT	NA	No	NA	NA
a We used gene expression data from GTEx v8. We defined enhanced expression as transcripts with a median expression greater than 5 times the average of all tissues, excluding testes.

## Sheet: ST7
Supplementary Table 7. Risk-lowering associations with disease outcomes in individuals of European ancestry.
Trait	Gene	Marker	Chr	Position	Effect (95% CI)	P-value	AAF	N cases with 0|1|2 copies of effect allelea	N controls with 0|1|2 copies of effect allelea	Effect after controlling for GWAS signals (95% CI)	P-value after controlling for GWAS signals
Associations that exceeded the experiment-wide significance threshold of P≤2.18x10-11
AllergicDiseaseCases vs AllergicDiseaseControls (RGC)	IL33	9:6255967:G:C	9	6255967	0.6 (0.54, 0.66)	9.52e-27	0.0047	72851|462|0	277483|2898|0	0.60 (0.54,0.66)	2.63e-25
Non cancer illness code self reported - high cholesterol	APOB	M1.001	2	21001729	0.19 (0.14, 0.27)	1.02e-22	0.00084	57342|23|0	273855|534|0	0.19 (0.13,0.26)	3.45e-23
ICD10 K80: Cholelithiasis	ABCG5	M3.1	2	43813115	0.39 (0.32, 0.47)	1.36e-20	0.005	17594|71|0	363966|3804|6	0.39 (0.32,0.47)	9.67e-21
Non cancer illness code self reported - high cholesterol	PCSK9	M1.01	1	55039837	0.23 (0.16, 0.32)	2.25e-18	0.00077	57341|24|0	273899|490|0	0.22 (0.16,0.31)	2.19e-18
LipidLowering Med (RGC)	APOC3	M1.1	11	116830528	0.58 (0.51, 0.66)	5.25e-16	0.0026	78114|280|0	240977|1386|1	0.59 (0.51,0.67)	2.95e-15
Suggestive associations with 2.18x10-11<P≤10-7 and previously reported in the literature
Non cancer illness code self reported - gout	SLC22A12	M3.01	11	64591556	0.15 (0.085, 0.27)	1.07e-10	0.0027	6549|5|0	323391|1808|1	0.15 (0.083,0.26)	5.25e-11
Non cancer illness code self reported - high cholesterol	PDE3B	M3.01	11	14644075	0.62 (0.53, 0.72)	2.18e-10	0.0024	57180|185|0	272977|1412|0	0.62 (0.53,0.72)	5.08e-10
Non cancer illness code self reported - hypertension	DBH	M3.1	9	133636371	0.88 (0.85, 0.92)	2.85e-10	0.019	111278|4170|6	207569|8713|18	0.87 (0.84,0.91)	2.75e-11
LipidLowering Med (RGC)	ZNF229	M1.1	19	44428302	0.78 (0.72, 0.85)	1.37e-09	0.0063	77556|838|0	239167|3184|13	0.88 (0.81,0.95)	0.00195
Non cancer illness code self reported - high cholesterol	ANGPTL3	M3.01	1	62597566	0.6 (0.51, 0.71)	2.41e-09	0.002	57220|145|0	273230|1158|1	0.58 (0.49,0.69)	4.36e-10
Non cancer illness code self reported - hypothyroidism myxoedema	IFIH1	M3.1	2	162267199	0.82 (0.77, 0.88)	9.69e-09	0.025	21149|914|1	294314|15339|37	0.96 (0.83,1.3)	0.649
Suggestive associations with 2.18x10-11<P≤10-7 and not previously reported in the literature
ICD10 I10: Essential (primary) hypertension	SLC9A3R2	M3.1	16	2027005	0.81 (0.76, 0.87)	2.22e-10	0.0079	103677|1436|4	264657|4424|9	0.81 (0.76,0.87)	4.27e-10
ICD10 I83: Varicose veins of lower extremities	PIEZO1	16:88715642:G:A	16	88715642	0.69 (0.61, 0.79)	2.61e-08	0.0098	14917|208|0	358535|7212|34	0.76 (0.66,0.86)	3.9e-05
ChildhoodAsthmaCases vs AllergicDiseaseControls (RGC)	SLC27A3	M3.01	1	153775113	0.65 (0.55, 0.76)	8.21e-08	0.0064	16809|143|0	276829|3643|1	0.65 (0.55,0.76)	1.26e-07
Doctor-diagnosed diabetes (2443)b	MAP3K15	M3.1	X	19360748	0.8 (0.74, 0.87)	8.57e-08	0.012	21794|162|102	400082|5577|2022	0.80 (0.74,0.87)	1.23e-07
Non cancer illness code self reported - hyperthyroidism thyrotoxicosisc	PRKRA	M1.1	2	178432096	0.57 (0.47, 0.7)	9.42e-08	0.019	3433|77|0	315810|12434|0	0.83 (0.67,1)	0.0893
a For genes on the X-chromosome, male hemizygous are included in the number of individuals with 2 copies of the effect allele.
bTwo diabetes-related phenotypes were associated with MAP3K15. One phenotype was “Doctor-diagnosed diabetes (2443)” (22K cases, 407K controls), defined based on responses to the question “Has a doctor ever told you that you have diabetes?", which was included in the UKB touchscreen questionnaire. This phenotype had the most significant association with MAP3K15 (OR=0.80, P=8.57x10-8) and so it is …
cAssociation with PRKRA is likely explained by a duplication between this locus and the MHC. Consistent with this, the association with PRKRA was no longer significant after controlling for GWAS signals (P=0.089), which include variants in the MHC.

## Sheet: ST8
Supplementary Table 8. Association between SLC9A3R2 and blood pressure before and after conditioning on PKD1 missense variant Arg2200Cys.
Trait	Gene	Marker	Effect (95% CI)	P-value	N cases with 0|1|2 copies of effect allele	N controls with 0|1|2 copies of effect allele
Original Model
Diastolic blood pressure	SLC9A3R2	Arg171Trp	-0.11 (-0.13, -0.08)	1.4e-16	402,124|5,515|14	-
		M3.1	-0.10 (-0.13, -0.08)	3.7e-18	400,020|6,289|15	-
	PKD1	Arg2200Cys	-0.04 (-0.063, -0.03)	7.9e-08	394,704|13,396|115	-
Systolic blood pressure	SLC9A3R2	Arg171Trp	-0.10 (-0.13, -0.08)	8.8e-18	402,120|5,515|14	-
		M3.1	-0.10 (-0.12, -0.08)	2e-19	401,874|6,322|15	-
Hypertension (ICD10 I10)	SLC9A3R2	Arg171Trp	0.80 (0.75, 0.86)	3.3e-10	103,735|1,242|4	264,855|3,856|9
		M3.1	0.81 (0.76, 0.87)	2.2e-10	103,677|1,436|4	264,657|4,424|9
	PKD1	Arg2200Cys	0.92 (0.88, 0.96)	8.8e-05	101,793|3,297|27	259,907|9,113|70
Conditioned on PKD1 Arg2200Cys
Diastolic blood pressure	SLC9A3R2	Arg171Trp	-0.1 (-0.13, -0.07)	2e-10	402,124|5,515|14	-
		M3.1	-0.1 (-0.12, -0.07)	6.2e-12	401,878|6,322|15	-
Systolic blood pressure	SLC9A3R2	Arg171Trp	-0.09 (-0.12, -0.06)	1e-10	402,120|5,515|14	-
		M3.1	-0.09 (-0.12, -0.07)	2.35e-12	401,874|6,322|15	-
Hypertension (ICD10 I10)	SLC9A3R2	Arg171Trp	0.82 (0.75, 0.88)	7.4e-07	103,735|1,242|4	264,855|3,856|9
		M3.1	0.83 (0.77, 0.89)	4.4e-07	103,677|1,436|4	264,657|4,424|9
Conditioned on SLC9A3R2 Arg171Trp
Diastolic blood pressure	PKD1	Arg2200Cys	-0.01 (-0.03,0.009)	0.32	394,704|13,396|115
	SLC9A3R2	M3.1	-0.09 (-0.15, -0.02)	0.00726	401,878|6,322|15	-
Systolic blood pressure	PKD1	Arg2200Cys	-0.01 (0.03, 0.006)	0.17	394,700|13,396|115	-
	SLC9A3R2	M3.1	-0.09 (-0.15, -0.02)	0.00371	401,874|6,322|15	-
Hypertension (ICD10 I10)	PKD1	Arg2200Cys	0.99 (0.94, 1.04)	0.57	101,793|3,297|27	259,907|9,113|70
	SLC9A3R2	M3.1	0.89 (0.75, 1.06)	0.19	103,677|1,436|4	264,657|4,424|9

## Sheet: ST9
Supplementary Table 9. Associations with SLC9A3R2 and PIEZO1, but not SLC27A3 and MAP3K15, were also observed at P<10-7 when using TOPMed (instead of exome sequencing) data for assocation analysis (individual variants and burden tests).
Trait	Gene	Marker	Chr	Position	Effect (95% CI)	P-value	N cases with 0|1|2 copies of effect allelea	N controls with 0|1|2 copies of effect allelea
ICD10 I10: Essential (primary) hypertension	SLC9A3R2	16:2036420:C:T	16	2036420	0.81 (0.75,0.86)	3.8e-10	103854|1259|4	265185|3894|11
ICD10 I83: Varicose veins of lower extremities	PIEZO1	16:88715642:G:A	16	88715642	0.69 (0.60,0.79)	3.5e-08	14915|210|0	358546|7200|37
ChildhoodAsthmaCases vs AllergicDiseaseControls (RGC)b	SLC27A3	M3.01	1	153775113	0.66 (0.54,0.81)	4.98e-05	16864|88|0	278247|2225|1
Doctor-diagnosed diabetes melitus (2443)b	MAP3K15	M3.1	X	19360748	0.78 (0.71,0.86)	1.19e-06	21863|110|85	402297|3619|1765
a For genes on the X-chromosome, male hemizygous are included in the number of individuals with 2 copies of the effect allele.
b The burden test for SLC27A3 and MAP3K15 included all pLOF and missense variants available in the TOPMed imputed data, irrespective of imputation accuracy (see Supplementary Table 10 for number of variants included in the test). Similar results were obtained when restricting the analysis to variants imputed with a high info score (not shown).

[truncated: 14 more sheets: ST10, ST11, ST12, ST13, ST14, ST15, ST16, ST17, ST18, ST19, ST20, ST21, ST22, ST23]
