# Supplementary material for: Exome sequencing and analysis of 454,787 UK Biobank participants
Source: Nature. 2021 Oct 18;599(7886):628–34. doi: 10.1038/s41586-021-04103-z (PMC8596853; doi:10.1038/s41586-021-04103-z)
Supplement: Supplementary file 5 — This file contains Supplementary Data 1–4. Data 1: List of 3,994 traits tested for association with rare variants in individuals of European ancestry from the UK Biobank cohort. Data 2: Summary statistics for 8,865 associations discovered in the analysis of individuals of European ancestry. Data 3: Summary statistics for 376 associations discovered in the analysis of individuals of African, East Asian or South Asian ancestries. Data 4: Summary statistics for the rare variants tested in this study along with GWAS Catalog accession IDs. [file 41586_2021_4103_MOESM5_ESM.xlsx]

## Sheet: Burden test nomenclature
Class of variants included in burden test	MAF of variants included in burden test	Burden test marker name used in Supplementary Tables
pLOFs only	Singletons only	M1.singleton
	MAF<0.001%	M1.0001
	MAF<0.01%	M1.001
	MAF<0.1%	M1.01
	MAF<1%	M1.1
pLOFs and deleterious missense	Singletons only	M3.singleton
	MAF<0.001%	M3.0001
	MAF<0.01%	M3.001
	MAF<0.1%	M3.01
	MAF<1%	M3.1
MAF: minor allele frequency

## Sheet: SD1
Trait	Trait_String	Description	N MAF1%	Lambda MAF1%	N MAF0.1%	Lambda MAF0.1%	N MAF0.01%	Lambda MAF0.01%	N MAF0.001%	Lambda MAF0.001%	N MAF1% GWAS	Lambda MAF1% GWAS	LDSC Intercept (SD) GWAS	LDSC Attenuation Ratio (SD) GWAS	Summary statistics deposited in the GWAS catalog (accession numbers in SD4)
Coffee consumed - Yes (100240)	100240_Coffee_consumed_1_Yes_AnyInst__BIN	Question asked: ""Did you drink any coffee yesterday?"" If the participant activated the Help feature they were shown the message: Include all coffee drinks whether hot, cold/iced, instant, shop bought (including Starbucks), machine made or made by hand. Coffee substitutes such as Barley Cup and Dandelion Coffee should not be recorded here. Instead, record this under other non-alcoholic drinks (f…	637924	1.07789	185224	1.00665	635151	1.01708	3359956	1.06913	9198733	1.1035	1.0024 (0.009)	0.0185 (0.0691)	Yes
Tea consumed - Yes (100390)	100390_Tea_consumed_1_Yes_AnyInst__BIN	Question asked: ""Did you drink any tea/infusion yesterday?"" If the participant activated the Help feature they were shown the message: Standard tea covers all the different types of tea made with black tea leaves (this is the most common type of tea). This includes teabags and loose leaf tea as well as decaffeinated types. Peppermint tea belongs in the herbal or fruit infusion section. If you a…	637924	1.08325	185224	1.00762	635151	1.01564	3359956	1.26399	NA	NA	NA	NA	Yes
Alcohol consumed - Yes (100580)	100580_Alcohol_consumed_1_Yes_AnyInst__BIN	Question asked: ""Did you have any alcoholic drinks yesterday? For instance, beer, wine or spirits."" If the participant activated the Help feature they were shown the message: Please treat liqueurs as spirits. If you had mixed drinks such as shandy, cocktails or alcopops, think about what went in them. For example, shandy is made from beer, lager or cider (please record the lemonade or ginger be…	637924	1.09772	185224	1.02909	635151	1.02379	3359956	1.10646	NA	NA	NA	NA	Yes
Pulse rate automated reading (102)	102_Pulse_rate_automated_reading_inst_mean__RINT	This is the pulse rate measured during the automated blood pressure readings.	637981	1.51581	185618	1.09345	641701	1.02427	6140472	1.00602	9198882	1.58908	1.0613 (0.0284)	0.049 (0.0227)	Yes
Time spent doing vigorous physical activity - None (104900)	104900_Time_spent_doing_vigorous_physical_activity_0_None_AnyInst__BIN	Question asked: ""Yesterday, about how long did you spend doing activities that needed vigorous effort, making you breathe hard? For example running, cycling uphill, carrying heavy furniture upstairs, martial arts, competitive sports or intensive exercise."" If the participant activated the Help feature they were shown the message: Please guess how long you spent in total doing activities requiri…	637924	1.07982	185224	1.01778	635151	1.01662	3359956	0.99482	NA	NA	NA	NA	Yes
Time spent doing vigorous physical activity 1030 10 30 minutes (104900)	104900_Time_spent_doing_vigorous_physical_activity_1030_10_30_minutes_AnyInst__BIN	Question asked: ""Yesterday, about how long did you spend doing activities that needed vigorous effort, making you breathe hard? For example running, cycling uphill, carrying heavy furniture upstairs, martial arts, competitive sports or intensive exercise."" If the participant activated the Help feature they were shown the message: Please guess how long you spent in total doing activities requiri…	637924	1.04082	185224	1.02117	635151	1.02146	3359956	1.13097	NA	NA	NA	NA	Yes
Time spent doing vigorous physical activity 10 Under 10 minutes (104900)	104900_Time_spent_doing_vigorous_physical_activity_10_Under_10_minutes_AnyInst__BIN	Question asked: ""Yesterday, about how long did you spend doing activities that needed vigorous effort, making you breathe hard? For example running, cycling uphill, carrying heavy furniture upstairs, martial arts, competitive sports or intensive exercise."" If the participant activated the Help feature they were shown the message: Please guess how long you spent in total doing activities requiri…	637924	1.04542	185224	1.02862	635151	1.01954	3359956	0.99685	NA	NA	NA	NA	Yes
Time spent doing vigorous physical activity 12 1 - hours (104900)	104900_Time_spent_doing_vigorous_physical_activity_12_1_2_hours_AnyInst__BIN	Question asked: ""Yesterday, about how long did you spend doing activities that needed vigorous effort, making you breathe hard? For example running, cycling uphill, carrying heavy furniture upstairs, martial arts, competitive sports or intensive exercise."" If the participant activated the Help feature they were shown the message: Please guess how long you spent in total doing activities requiri…	637924	1.03596	185224	1.01123	635151	1.0304	3359956	1.28144	NA	NA	NA	NA	Yes
Time spent doing vigorous physical activity 24 2 - hours (104900)	104900_Time_spent_doing_vigorous_physical_activity_24_2_4_hours_AnyInst__BIN	Question asked: ""Yesterday, about how long did you spend doing activities that needed vigorous effort, making you breathe hard? For example running, cycling uphill, carrying heavy furniture upstairs, martial arts, competitive sports or intensive exercise."" If the participant activated the Help feature they were shown the message: Please guess how long you spent in total doing activities requiri…	637924	1.01043	185224	0.9877	635151	0.98952	3359956	0.66537	NA	NA	NA	NA	Yes
Time spent doing vigorous physical activity 3060 30 60 minutes (104900)	104900_Time_spent_doing_vigorous_physical_activity_3060_30_60_minutes_AnyInst__BIN	Question asked: ""Yesterday, about how long did you spend doing activities that needed vigorous effort, making you breathe hard? For example running, cycling uphill, carrying heavy furniture upstairs, martial arts, competitive sports or intensive exercise."" If the participant activated the Help feature they were shown the message: Please guess how long you spent in total doing activities requiri…	637924	1.04961	185224	1.02872	635151	1.02133	3359956	1.23763	NA	NA	NA	NA	Yes
Time spent doing vigorous physical activity 46 4 - hours (104900)	104900_Time_spent_doing_vigorous_physical_activity_46_4_6_hours_AnyInst__BIN	Question asked: ""Yesterday, about how long did you spend doing activities that needed vigorous effort, making you breathe hard? For example running, cycling uphill, carrying heavy furniture upstairs, martial arts, competitive sports or intensive exercise."" If the participant activated the Help feature they were shown the message: Please guess how long you spent in total doing activities requiri…	637924	1.02131	185224	1.01871	635151	1.06246	3359956	0.16755	NA	NA	NA	NA	Yes
Time spent doing vigorous physical activity 600 - hours (104900)	104900_Time_spent_doing_vigorous_physical_activity_600_6_hours_AnyInst__BIN	Question asked: ""Yesterday, about how long did you spend doing activities that needed vigorous effort, making you breathe hard? For example running, cycling uphill, carrying heavy furniture upstairs, martial arts, competitive sports or intensive exercise."" If the participant activated the Help feature they were shown the message: Please guess how long you spent in total doing activities requiri…	637924	0.84296	185224	0.85216	635151	0.44013	3359956	0.0478	NA	NA	NA	NA	Yes
Getting up in morning - Not at all easy (1170)	1170_Getting_up_in_morning_1_Not_at_all_easy_AnyInst__BIN	ACE touchscreen question ""On an average day, how easy do you find getting up in the morning?"" If the participant activated the Help button they were shown the message: If this varies a lot, answer this question in relation to the last 4 weeks.	637961	1.08186	185518	1.01511	638043	1.02242	6362449	0.86457	NA	NA	NA	NA	Yes
Getting up in morning - Not very easy (1170)	1170_Getting_up_in_morning_2_Not_very_easy_AnyInst__BIN	ACE touchscreen question ""On an average day, how easy do you find getting up in the morning?"" If the participant activated the Help button they were shown the message: If this varies a lot, answer this question in relation to the last 4 weeks.	637961	1.14604	185518	1.0224	638043	1.01735	6362449	1.27644	NA	NA	NA	NA	Yes
Getting up in morning - Fairly easy (1170)	1170_Getting_up_in_morning_3_Fairly_easy_AnyInst__BIN	ACE touchscreen question ""On an average day, how easy do you find getting up in the morning?"" If the participant activated the Help button they were shown the message: If this varies a lot, answer this question in relation to the last 4 weeks.	637961	1.07501	185518	1.00938	638043	1.01418	6362449	1.00377	NA	NA	NA	NA	Yes
Getting up in morning - Very easy (1170)	1170_Getting_up_in_morning_4_Very_easy_AnyInst__BIN	ACE touchscreen question ""On an average day, how easy do you find getting up in the morning?"" If the participant activated the Help button they were shown the message: If this varies a lot, answer this question in relation to the last 4 weeks.	637961	1.27394	185518	1.03201	638043	1.01432	6362449	1.05292	NA	NA	NA	NA	Yes
Chronotype - Definitely a morning person (1180)	1180_Morning_evening_person_chronotype_1_Definitely_a_morning_person_AnyInst__BIN	ACE touchscreen question ""Do you consider yourself to be?"" If the participant activated the Help button they were shown the message: If this varies a lot, answer this question in relation to the last 4 weeks.	637913	1.26731	185524	1.04574	642233	1.01416	5897307	1.00569	9198219	1.37016	1.0446 (0.011)	0.0821 (0.0203)	Yes
Chronotype - More a morning than evening person (1180)	1180_Morning_evening_person_chronotype_2_More_a_morning_than_evening_person_AnyInst__BIN	ACE touchscreen question ""Do you consider yourself to be?"" If the participant activated the Help button they were shown the message: If this varies a lot, answer this question in relation to the last 4 weeks.	637913	1.1036	185524	1.01854	642233	1.01615	5897307	1.11192	NA	NA	NA	NA	Yes
Chronotype - More an evening than a morning person (1180)	1180_Morning_evening_person_chronotype_3_More_an_evening_than_a_morning_person_AnyInst__BIN	ACE touchscreen question ""Do you consider yourself to be?"" If the participant activated the Help button they were shown the message: If this varies a lot, answer this question in relation to the last 4 weeks.	637913	1.21173	185524	1.044	642233	1.01274	5897307	0.99608	9198219	1.27959	1.0141 (0.012)	0.0364 (0.0308)	Yes
Chronotype - Definitely an evening person (1180)	1180_Morning_evening_person_chronotype_4_Definitely_an_evening_person_AnyInst__BIN	ACE touchscreen question ""Do you consider yourself to be?"" If the participant activated the Help button they were shown the message: If this varies a lot, answer this question in relation to the last 4 weeks.	637913	1.17293	185524	1.02712	642233	1.01481	5897307	1.26852	NA	NA	NA	NA	Yes
Sleeplessness insomnia - Never rarely (1200)	1200_Sleeplessness_insomnia_1_Never_rarely_AnyInst__BIN	ACE touchscreen question ""Do you have trouble falling asleep at night or do you wake up in the middle of the night?"" If the participant activated the Help button they were shown the message: If this varies a lot, answer this question in relation to the last 4 weeks.	637955	1.21629	185570	1.03513	638095	1.00935	6364999	1.02729	NA	NA	NA	NA	Yes
Sleeplessness insomnia - Sometimes (1200)	1200_Sleeplessness_insomnia_2_Sometimes_AnyInst__BIN	ACE touchscreen question ""Do you have trouble falling asleep at night or do you wake up in the middle of the night?"" If the participant activated the Help button they were shown the message: If this varies a lot, answer this question in relation to the last 4 weeks.	637955	1.05116	185570	1.00584	638095	1.00733	6364999	1.00965	NA	NA	NA	NA	Yes
Sleeplessness insomnia - Usually (1200)	1200_Sleeplessness_insomnia_3_Usually_AnyInst__BIN	ACE touchscreen question ""Do you have trouble falling asleep at night or do you wake up in the middle of the night?"" If the participant activated the Help button they were shown the message: If this varies a lot, answer this question in relation to the last 4 weeks.	637955	1.20683	185570	1.0289	638095	1.014	6364999	1.01227	NA	NA	NA	NA	Yes
Snoring - Yes (1210)	1210_Snoring_1_Yes_AnyInst__BIN	ACE touchscreen question ""Does your partner or a close relative or friend complain about your snoring?"" If the participant activated the Help button they were shown the message: If you are unsure, please provide an estimate or select Do not know.	637940	1.23652	185501	1.04146	640755	1.01686	6051502	1.07203	NA	NA	NA	NA	Yes
Daytime dozing sleeping narcolepsy - Never rarely (1220)	1220_Daytime_dozing_sleeping_narcolepsy_0_Never_rarely_AnyInst__BIN	ACE touchscreen question ""How likely are you to doze off or fall asleep during the daytime when you don't mean to? (e.g. when working, reading or driving)"" If the participant activated the Help button they were shown the message: If you are unsure, please provide an estimate or select Do not know.	637956	1.20225	185520	1.0464	642894	1.01131	6343924	1.05563	NA	NA	NA	NA	Yes
Daytime dozing sleeping narcolepsy - Sometimes (1220)	1220_Daytime_dozing_sleeping_narcolepsy_1_Sometimes_AnyInst__BIN	ACE touchscreen question ""How likely are you to doze off or fall asleep during the daytime when you don't mean to? (e.g. when working, reading or driving)"" If the participant activated the Help button they were shown the message: If you are unsure, please provide an estimate or select Do not know.	637956	1.17196	185520	1.03819	642894	1.01015	6343924	1.0623	NA	NA	NA	NA	Yes
Daytime dozing sleeping narcolepsy - Often (1220)	1220_Daytime_dozing_sleeping_narcolepsy_2_Often_AnyInst__BIN	ACE touchscreen question ""How likely are you to doze off or fall asleep during the daytime when you don't mean to? (e.g. when working, reading or driving)"" If the participant activated the Help button they were shown the message: If you are unsure, please provide an estimate or select Do not know.	637956	1.07192	185520	1.00093	642894	1.0183	6343924	0.66427	NA	NA	NA	NA	Yes
Current tobacco smoking - Yes on most or all days (1239)	1239_Current_tobacco_smoking_1_Yes_on_most_or_all_days_AnyInst__BIN	ACE touchscreen question ""Do you smoke tobacco now?""	637962	1.21568	185577	1.03289	638207	1.01864	6366007	1.19991	9198197	1.28424	1.0196 (0.0119)	0.0485 (0.0294)	Yes
Past tobacco smoking - Smoked on most or all days (1249)	1249_Past_tobacco_smoking_1_Smoked_on_most_or_all_days_AnyInst__BIN	ACE touchscreen question ""In the past, how often have you smoked tobacco?"" ~F1249~ was collected from all participants except those who indicated they currently smoke on most or all days, as defined by their answers to ~F1239~	637974	1.29452	185440	1.04556	639884	1.02139	5987745	1.02564	9198152	1.37654	1.0354 (0.0127)	0.0617 (0.0221)	Yes
Past tobacco smoking - I have never smoked (1249)	1249_Past_tobacco_smoking_4_I_have_never_smoked_AnyInst__BIN	ACE touchscreen question ""In the past, how often have you smoked tobacco?"" ~F1249~ was collected from all participants except those who indicated they currently smoke on most or all days, as defined by their answers to ~F1239~	637974	1.27601	185440	1.0569	639884	1.02033	5987745	1.06838	9198152	1.37149	1.0497 (0.0117)	0.0922 (0.0218)	Yes
Tea intake (1488)	1488_Tea_intake_inst_mean__RINT	ACE touchscreen question ""How many cups of tea do you drink each DAY? (Include black and green tea)"" The following checks were performed: If answer If answer > 99 then rejected If answer > 20 then participant asked to confirm If the participant activated the Help button they were shown the message: Please provide an average considering your intake over the last year. If you are unsure, please p…	637955	1.24674	185481	1.0351	641090	1.01096	6222079	1.0106	9198063	1.32619	1.0388 (0.0123)	0.0765 (0.0242)	Yes
Comparative body size at age 10 - Thinner (1687)	1687_Comparative_body_size_at_age_10_1_Thinner_AnyInst__BIN	ACE touchscreen question ""When you were 10 years old, compared to average would you describe yourself as:""	637941	1.43741	185501	1.07447	642188	1.02269	6283353	1.04608	9198069	1.52877	1.0565 (0.0177)	0.0591 (0.0185)	Yes
Comparative body size at age 10 - Plumper (1687)	1687_Comparative_body_size_at_age_10_2_Plumper_AnyInst__BIN	ACE touchscreen question ""When you were 10 years old, compared to average would you describe yourself as:""	637941	1.34108	185501	1.05561	642188	1.00881	6283353	1.20661	9198069	1.42859	1.0399 (0.0182)	0.0555 (0.0254)	Yes
Comparative body size at age 10 - About average (1687)	1687_Comparative_body_size_at_age_10_3_About_average_AnyInst__BIN	ACE touchscreen question ""When you were 10 years old, compared to average would you describe yourself as:""	637941	1.1897	185501	1.03488	642188	1.01659	6283353	1.00335	NA	NA	NA	NA	Yes
Comparative height size at age 10 - Shorter (1697)	1697_Comparative_height_size_at_age_10_1_Shorter_AnyInst__BIN	ACE touchscreen question ""When you were 10 years old, compared to average would you describe yourself as:""	637964	1.5127	185551	1.09643	642663	1.02488	6288517	1.0875	9197992	1.56125	1.0758 (0.0226)	0.0608 (0.0181)	Yes
Comparative height size at age 10 - Taller (1697)	1697_Comparative_height_size_at_age_10_2_Taller_AnyInst__BIN	ACE touchscreen question ""When you were 10 years old, compared to average would you describe yourself as:""	637964	1.56364	185551	1.11431	642663	1.02743	6288517	1.0346	9197992	1.60393	1.1049 (0.0269)	0.0711 (0.0182)	Yes
Comparative height size at age 10 - About average (1697)	1697_Comparative_height_size_at_age_10_3_About_average_AnyInst__BIN	ACE touchscreen question ""When you were 10 years old, compared to average would you describe yourself as:""	637964	1.08494	185551	1.01283	642663	1.01097	6288517	0.9879	NA	NA	NA	NA	Yes
Handedness chirality laterality - Right handed (1707)	1707_Handedness_chirality_laterality_1_Right_handed_AnyInst__BIN	ACE touchscreen question ""Are you right or left handed?""	637963	1.0625	185527	1.01561	638308	1.01111	6367367	1.331	NA	NA	NA	NA	Yes
Handedness chirality laterality - Left handed (1707)	1707_Handedness_chirality_laterality_2_Left_handed_AnyInst__BIN	ACE touchscreen question ""Are you right or left handed?""	637963	1.05377	185527	1.018	638308	1.01301	6367367	1.27521	NA	NA	NA	NA	Yes
Handedness chirality laterality - Use both right and left hands equally (1707)	1707_Handedness_chirality_laterality_3_Use_both_right_and_left_hands_equally_AnyInst__BIN	ACE touchscreen question ""Are you right or left handed?""	637963	1.04358	185527	1.01071	638308	1.00452	6367367	0.43535	NA	NA	NA	NA	Yes
Skin colour - Very fair (1717)	1717_Skin_colour_1_Very_fair_AnyInst__BIN	ACE touchscreen question ""What best describes the colour of your skin without tanning?"" If the participant activated the Help button they were shown the message: If you are unsure, please provide an estimate or select Do not know.	637950	1.118	185539	1.02673	637662	1.00294	6307291	1.15295	9198117	1.13697	1.0139 (0.0241)	0.0424 (0.0734)	Yes
Skin colour - Fair (1717)	1717_Skin_colour_2_Fair_AnyInst__BIN	ACE touchscreen question ""What best describes the colour of your skin without tanning?"" If the participant activated the Help button they were shown the message: If you are unsure, please provide an estimate or select Do not know.	637950	1.11745	185539	1.02785	637662	1.01389	6307291	1.02489	9198117	1.1346	1.0308 (0.0314)	0.0933 (0.0953)	Yes
Skin colour - Light olive (1717)	1717_Skin_colour_3_Light_olive_AnyInst__BIN	ACE touchscreen question ""What best describes the colour of your skin without tanning?"" If the participant activated the Help button they were shown the message: If you are unsure, please provide an estimate or select Do not know.	637950	1.20989	185539	1.04182	637662	1.02868	6307288	1.12572	9198117	1.22953	1.1049 (0.0427)	0.1608 (0.0654)	Yes
Skin colour - Dark olive (1717)	1717_Skin_colour_4_Dark_olive_AnyInst__BIN	ACE touchscreen question ""What best describes the colour of your skin without tanning?"" If the participant activated the Help button they were shown the message: If you are unsure, please provide an estimate or select Do not know.	637950	1.08038	185539	1.01426	637662	1.01212	6307291	0.44127	9198117	1.10193	1.029 (0.0166)	0.1866 (0.1067)	Yes
Skin colour - Brown (1717)	1717_Skin_colour_5_Brown_AnyInst__BIN	ACE touchscreen question ""What best describes the colour of your skin without tanning?"" If the participant activated the Help button they were shown the message: If you are unsure, please provide an estimate or select Do not know.	637950	1.02219	185539	1.02097	637662	1.14943	6307281	0.11815	NA	NA	NA	NA	Yes
Ease of skin tanning - Get very tanned (1727)	1727_Ease_of_skin_tanning_1_Get_very_tanned_AnyInst__BIN	ACE touchscreen question ""What would happen to your skin if it was repeatedly exposed to bright sunlight without any protection?""	637953	1.22707	185500	1.05008	640665	1.03302	6274341	1.08918	9198163	1.25826	1.1016 (0.0387)	0.1684 (0.0642)	Yes
Ease of skin tanning - Get moderately tanned (1727)	1727_Ease_of_skin_tanning_2_Get_moderately_tanned_AnyInst__BIN	ACE touchscreen question ""What would happen to your skin if it was repeatedly exposed to bright sunlight without any protection?""	637953	1.0864	185500	1.03695	640665	1.01535	6274341	1.09139	9198163	1.09293	0.9989 (0.0181)	<0 (NA)	Yes
Ease of skin tanning - Get mildly or occasionally tanned (1727)	1727_Ease_of_skin_tanning_3_Get_mildly_or_occasionally_tanned_AnyInst__BIN	ACE touchscreen question ""What would happen to your skin if it was repeatedly exposed to bright sunlight without any protection?""	637953	1.10796	185500	1.02429	640665	1.01729	6274341	1.07565	9198163	1.12441	1.0417 (0.0172)	0.1597 (0.066)	Yes
Ease of skin tanning - Never tan only burn (1727)	1727_Ease_of_skin_tanning_4_Never_tan_only_burn_AnyInst__BIN	ACE touchscreen question ""What would happen to your skin if it was repeatedly exposed to bright sunlight without any protection?""	637953	1.17153	185500	1.04137	640665	1.017	6274341	1.15729	9198163	1.18868	1.0734 (0.0394)	0.1534 (0.0824)	Yes
Hair colour natural before greying - Blonde (1747)	1747_Hair_colour_natural_before_greying_1_Blonde_AnyInst__BIN	ACE touchscreen question ""What best describes your natural hair colour? (If your hair colour is grey, the colour before you went grey)"" If the participant activated the Help button they were shown the message: If you are unsure, please select the colour closest to your natural adult hair colour or select Do not know.	637961	1.20595	185600	1.02203	644238	0.9791	6354632	1.17067	9198185	1.2046	1.06 (0.0472)	0.0794 (0.0626)	Yes
Hair colour natural before greying - Red (1747)	1747_Hair_colour_natural_before_greying_2_Red_AnyInst__BIN	ACE touchscreen question ""What best describes your natural hair colour? (If your hair colour is grey, the colour before you went grey)"" If the participant activated the Help button they were shown the message: If you are unsure, please select the colour closest to your natural adult hair colour or select Do not know.	637961	0.86588	185600	0.83116	644236	0.84219	6354632	0.72094	9198185	0.85609	0.8543 (0.0397)	NA (mean chi^2 < 1)	Yes
Hair colour natural before greying - Light brown (1747)	1747_Hair_colour_natural_before_greying_3_Light_brown_AnyInst__BIN	ACE touchscreen question ""What best describes your natural hair colour? (If your hair colour is grey, the colour before you went grey)"" If the participant activated the Help button they were shown the message: If you are unsure, please select the colour closest to your natural adult hair colour or select Do not know.	637961	1.12013	185600	1.03902	644238	1.0238	6354632	1.07038	9198185	1.13267	1.0305 (0.024)	0.1007 (0.0792)	Yes
Hair colour natural before greying - Dark brown (1747)	1747_Hair_colour_natural_before_greying_4_Dark_brown_AnyInst__BIN	ACE touchscreen question ""What best describes your natural hair colour? (If your hair colour is grey, the colour before you went grey)"" If the participant activated the Help button they were shown the message: If you are unsure, please select the colour closest to your natural adult hair colour or select Do not know.	637961	1.26259	185600	1.06684	644238	1.04357	6354632	1.05639	9198185	1.26988	1.1303 (0.0492)	0.1545 (0.0583)	Yes
Hair colour natural before greying - Black (1747)	1747_Hair_colour_natural_before_greying_5_Black_AnyInst__BIN	ACE touchscreen question ""What best describes your natural hair colour? (If your hair colour is grey, the colour before you went grey)"" If the participant activated the Help button they were shown the message: If you are unsure, please select the colour closest to your natural adult hair colour or select Do not know.	637961	1.11427	185600	1.02307	644238	1.01306	6354472	0.89678	9198185	1.12562	1.0307 (0.0308)	0.0858 (0.0862)	Yes
Hair colour natural before greying - Other (1747)	1747_Hair_colour_natural_before_greying_6_Other_AnyInst__BIN	ACE touchscreen question ""What best describes your natural hair colour? (If your hair colour is grey, the colour before you went grey)"" If the participant activated the Help button they were shown the message: If you are unsure, please select the colour closest to your natural adult hair colour or select Do not know.	637961	1.02373	185600	1.00129	644238	1.01976	6354632	0.3223	NA	NA	NA	NA	Yes
Part of a multiple birth - Yes (1777)	1777_Part_of_a_multiple_birth_1_Yes_AnyInst__BIN	ACE touchscreen question ""Are you a twin, triplet or other multiple birth?"" ~F1777~ was collected from all participants except those who indicated they were adopted as a child, as defined by their answers to ~F1767~	637956	1.05093	185506	1.02057	643016	1.079	6287352	0.53897	NA	NA	NA	NA	Yes
Father still alive - Yes (1797)	1797_Father_still_alive_1_Yes_AnyInst__BIN	ACE touchscreen question ""Is your father still alive?"" ~F1797~ was collected from all participants except those who indicated they were adopted as a child, as defined by their answers to ~F1767~	637948	1.0836	185516	1.05338	643554	1.0459	6236029	1.10309	NA	NA	NA	NA	Yes
Fathers age at death (1807)	1807_Fathers_age_at_death_inst_mean__RINT	ACE touchscreen question ""What was his age when he died?"" The following checks were performed: If answer If answer > 122 then rejected If answer If answer > 105 then participant asked to confirm ~F1807~ was collected from participants who indicated their father has died, as defined by their answers to ~F1797~ or, if they are adopted, their adopted father has died, as defined by their answers to…	637867	1.16861	185360	1.04562	644069	1.04814	5115111	1.04341	NA	NA	NA	NA	Yes
Mother still alive - Yes (1835)	1835_Mother_still_alive_1_Yes_AnyInst__BIN	ACE touchscreen question ""Is your mother still alive?"" ~F1835~ was collected from all participants except those who indicated they were adopted as a child, as defined by their answers to ~F1767~	637957	1.10433	185525	1.0337	642346	1.05068	6283744	1.07401	9198073	1.10781	1.0635 (0.0093)	0.5422 (0.0791)	Yes
Mothers age (1845)	1845_Mothers_age_inst_mean__RINT	ACE touchscreen question ""What is her age now?"" The following checks were performed: If answer If answer > 122 then rejected If answer If answer > 105 then participant asked to confirm ~F1845~ was collected from participants who indicated their mother is still alive, as defined by their answers to ~F1835~ or, if they are adopted, their adopted mother is still alive, as defined by their answers …	638006	1.12455	185591	1.03639	647956	1.0273	3075664	1.02151	NA	NA	NA	NA	Yes
Townsend deprivation index at recruitment (189)	189_Townsend_deprivation_index_at_recruitment_inst_mean__RINT	Townsend deprivation index calculated immediately prior to participant joining UK Biobank. Based on the preceding national census output areas. Each participant is assigned a score corresponding to the output area in which their postcode is located.	637964	1.17156	185597	1.04189	638236	1.03179	6367204	1.02059	9198215	1.22168	1.0484 (0.0096)	0.1739 (0.0346)	Yes
Mood swings - Yes (1920)	1920_Mood_swings_1_Yes_AnyInst__BIN	ACE touchscreen question ""Does your mood often go up and down?"" If the participant activated the Help button they were shown the message: Work through these questions quickly and do not think about the exact meaning of the question	637949	1.27539	185545	1.0527	638729	1.01025	6262752	1.03823	NA	NA	NA	NA	Yes
Miserableness - Yes (1930)	1930_Miserableness_1_Yes_AnyInst__BIN	ACE touchscreen question ""Do you ever feel 'just miserable' for no reason?"" If the participant activated the Help button they were shown the message: Work through these questions quickly and do not think about the exact meaning of the question	637957	1.25122	185520	1.04265	643034	1.02053	6288526	1.05647	NA	NA	NA	NA	Yes
Irritability - Yes (1940)	1940_Irritability_1_Yes_AnyInst__BIN	ACE touchscreen question ""Are you an irritable person?"" If the participant activated the Help button they were shown the message: Work through these questions quickly and do not think about the exact meaning of the question	637943	1.24891	185472	1.05456	641399	1.0198	6169909	1.01257	NA	NA	NA	NA	Yes
Sensitivity hurt feelings - Yes (1950)	1950_Sensitivity_hurt_feelings_1_Yes_AnyInst__BIN	ACE touchscreen question ""Are your feelings easily hurt?"" If the participant activated the Help button they were shown the message: Work through these questions quickly and do not think about the exact meaning of the question	637941	1.25193	185561	1.03181	643588	1.01861	6236682	1.05677	NA	NA	NA	NA	Yes
Fed up feelings - Yes (1960)	1960_Fed_up_feelings_1_Yes_AnyInst__BIN	ACE touchscreen question ""Do you often feel 'fed-up'?"" If the participant activated the Help button they were shown the message: Work through these questions quickly and do not think about the exact meaning of the question	637937	1.28019	185506	1.04547	640679	1.01143	6272267	1.08174	NA	NA	NA	NA	Yes
Nervous feelings - Yes (1970)	1970_Nervous_feelings_1_Yes_AnyInst__BIN	ACE touchscreen question ""Would you call yourself a nervous person?"" If the participant activated the Help button they were shown the message: Work through these questions quickly and do not think about the exact meaning of the question	637947	1.27738	185567	1.05701	637903	1.02228	6253954	1.02946	NA	NA	NA	NA	Yes
Worrier anxious feelings - Yes (1980)	1980_Worrier_anxious_feelings_1_Yes_AnyInst__BIN	ACE touchscreen question ""Are you a worrier?"" If the participant activated the Help button they were shown the message: Work through these questions quickly and do not think about the exact meaning of the question	637950	1.29376	185488	1.04887	638086	1.01388	6254654	1.06606	NA	NA	NA	NA	Yes
Tense highly strung - Yes (1990)	1990_Tense_highly_strung_1_Yes_AnyInst__BIN	ACE touchscreen question ""Would you call yourself tense or 'highly strung'?"" If the participant activated the Help button they were shown the message: Work through these questions quickly and do not think about the exact meaning of the question	637942	1.22719	185424	1.04005	641129	1.01272	6218981	1.14831	NA	NA	NA	NA	Yes
Self Report - breast cancer (20001)	20001_Cancer_self_reported_1002_breast_cancer_AnyInst__BIN	Cancer illness code self reported - breast cancer	637490	1.08033	184969	1.05355	702095	1.08241	452461	1.18833	9195874	1.08926	1.0376 (0.0094)	0.3541 (0.0885)	Yes
Self Report - skin cancer (20001)	20001_Cancer_self_reported_1003_skin_cancer_AnyInst__BIN	Cancer illness code self reported - skin cancer	637490	1.03746	184969	1.04301	702096	1.09276	452473	0.53856	NA	NA	NA	NA	Yes
Self Report - large bowel cancer colorectal cancer (20001)	20001_Cancer_self_reported_1020_large_bowel_cancer_colorectal_cancer_AnyInst__BIN	Cancer illness code self reported - large bowel cancer colorectal cancer	637490	1.02328	184969	1.00187	702096	0.58027	452473	0.19267	NA	NA	NA	NA	Yes
Self Report - colon cancer sigmoid cancer (20001)	20001_Cancer_self_reported_1022_colon_cancer_sigmoid_cancer_AnyInst__BIN	Cancer illness code self reported - colon cancer sigmoid cancer	637490	1.03439	184969	1.03866	702096	1.05917	452473	0.49476	NA	NA	NA	NA	Yes
Self Report - kidney renal cell cancer (20001)	20001_Cancer_self_reported_1034_kidney_renal_cell_cancer_AnyInst__BIN	Cancer illness code self reported - kidney renal cell cancer	637490	1.01264	184969	1.01528	702096	0.54645	452473	0.17435	NA	NA	NA	NA	Yes
Self Report - bladder cancer (20001)	20001_Cancer_self_reported_1035_bladder_cancer_AnyInst__BIN	Cancer illness code self reported - bladder cancer	637490	1.04141	184969	1.06837	702096	0.92024	452473	0.35959	NA	NA	NA	NA	Yes
Self Report - ovarian cancer (20001)	20001_Cancer_self_reported_1039_ovarian_cancer_AnyInst__BIN	Cancer illness code self reported - ovarian cancer	637490	1.03752	184969	1.03289	702096	0.68475	452473	0.23296	NA	NA	NA	NA	Yes
Self Report - uterine endometrial cancer (20001)	20001_Cancer_self_reported_1040_uterine_endometrial_cancer_AnyInst__BIN	Cancer illness code self reported - uterine endometrial cancer	637490	1.03614	184969	1.04108	702096	0.92193	452473	0.37001	9195874	1.034	1.0259 (0.0084)	0.7171 (0.2329)	Yes
Self Report - cervical cancer (20001)	20001_Cancer_self_reported_1041_cervical_cancer_AnyInst__BIN	Cancer illness code self reported - cervical cancer	637490	1.06608	184969	1.07217	702096	1.16037	452472	0.65357	NA	NA	NA	NA	Yes
Self Report - prostate cancer (20001)	20001_Cancer_self_reported_1044_prostate_cancer_AnyInst__BIN	Cancer illness code self reported - prostate cancer	637490	1.07096	184968	1.04522	702093	1.19501	452443	1.11212	9195874	1.07916	1.0264 (0.0103)	0.3151 (0.1226)	Yes
Self Report - testicular cancer (20001)	20001_Cancer_self_reported_1045_testicular_cancer_AnyInst__BIN	Cancer illness code self reported - testicular cancer	637490	1.0516	184969	1.04951	702065	0.59346	452410	0.15091	NA	NA	NA	NA	Yes
Self Report - non hodgkins lymphoma (20001)	20001_Cancer_self_reported_1053_non_hodgkins_lymphoma_AnyInst__BIN	Cancer illness code self reported - non hodgkins lymphoma	637490	1.02515	184969	1.0469	702096	0.76232	452473	0.27432	NA	NA	NA	NA	Yes
Self Report - malignant melanoma (20001)	20001_Cancer_self_reported_1059_malignant_melanoma_AnyInst__BIN	Cancer illness code self reported - malignant melanoma	637490	1.05077	184969	1.04904	702096	1.33807	452473	1.24129	NA	NA	NA	NA	Yes
Self Report - non melanoma skin cancer (20001)	20001_Cancer_self_reported_1060_non_melanoma_skin_cancer_AnyInst__BIN	Cancer illness code self reported - non melanoma skin cancer	637490	1.0188	184969	1.03206	702096	0.64084	452473	0.21615	NA	NA	NA	NA	Yes
Self Report - basal cell carcinoma (20001)	20001_Cancer_self_reported_1061_basal_cell_carcinoma_AnyInst__BIN	Cancer illness code self reported - basal cell carcinoma	637490	1.06068	184969	1.0192	702096	1.17196	452473	1.42806	NA	NA	NA	NA	Yes
Self Report - squamous cell carcinoma (20001)	20001_Cancer_self_reported_1062_squamous_cell_carcinoma_AnyInst__BIN	Cancer illness code self reported - squamous cell carcinoma	637490	1.01483	184969	1.01239	702096	0.56917	452473	0.18849	NA	NA	NA	NA	Yes
Self Report - cin pre cancer cells cervix (20001)	20001_Cancer_self_reported_1072_cin_pre_cancer_cells_cervix_AnyInst__BIN	Cancer illness code self reported - cin pre cancer cells cervix	637490	1.04681	184969	1.03862	702096	1.13978	452473	0.65307	NA	NA	NA	NA	Yes
Self Report - rodent ulcer (20001)	20001_Cancer_self_reported_1073_rodent_ulcer_AnyInst__BIN	Cancer illness code self reported - rodent ulcer	637490	1.03845	184969	1.05584	702096	0.78918	452473	0.28209	NA	NA	NA	NA	Yes
Cancer self reported 99999 unclassifiable (20001)	20001_Cancer_self_reported_99999_unclassifiable_AnyInst__BIN	Cancer illness code self reported - unclassifiable	637490	1.00369	184969	1.00592	702096	0.54029	452473	0.1755	NA	NA	NA	NA	Yes
Non cancer illness code self reported - hypertension	20002_Illness_code_SR_1065_hypertension_AnyInst__BIN	Non cancer illness code self reported - hypertension	637935	1.43865	185368	1.08404	640764	1.02212	5230361	1.0501	9198067	1.49673	1.0614 (0.0181)	0.0645 (0.019)	Yes
Non cancer illness code self reported - hypertension/ICD10 I10	20002_Illness_code_SR_1065_hypertension_Phe10_I10_combined_AnyInst__BIN	Non cancer illness code self reported - hypertension/Phe10_I10	637936	1.37169	185323	1.0682	644917	1.01724	5194541	1.03695	9197998	1.42491	1.0421 (0.0168)	0.0544 (0.0217)	Yes
Non cancer illness code self reported - heart cardiac problem	20002_Illness_code_SR_1066_heart_cardiac_problem_AnyInst__BIN	Non cancer illness code self reported - heart cardiac problem	637935	1.01227	185368	1.00861	640764	1.05599	5230361	0.10656	NA	NA	NA	NA	Yes
Non cancer illness code self reported - heart cardiac problem/ICD10 I52	20002_Illness_code_SR_1066_heart_cardiac_problem_Phe10_I52_combined_AnyInst__BIN	Non cancer illness code self reported - heart cardiac problem/Phe10_I52	637933	1.01157	185326	1.00005	644925	1.03473	5194547	0.10273	NA	NA	NA	NA	Yes
Non cancer illness code self reported - peripheral vascular disease	20002_Illness_code_SR_1067_peripheral_vascular_disease_AnyInst__BIN	Non cancer illness code self reported - peripheral vascular disease	637935	0.97142	185368	0.98719	640764	0.68969	5230361	0.05403	NA	NA	NA	NA	Yes
Non cancer illness code self reported - peripheral vascular disease/ICD10 I73	20002_Illness_code_SR_1067_peripheral_vascular_disease_Phe10_I73_combined_AnyInst__BIN	Non cancer illness code self reported - peripheral vascular disease/Phe10_I73	637933	0.82055	185326	0.81077	644925	0.51774	5194544	0.0434	NA	NA	NA	NA	Yes
Non cancer illness code self reported - essential hypertension	20002_Illness_code_SR_1072_essential_hypertension_AnyInst__BIN	Non cancer illness code self reported - essential hypertension	637935	0.97173	185368	0.96106	640764	1.26129	5230361	0.20031	NA	NA	NA	NA	Yes
Non cancer illness code self reported - essential hypertension/ICD10 I10	20002_Illness_code_SR_1072_essential_hypertension_Phe10_I10_combined_AnyInst__BIN	Non cancer illness code self reported - essential hypertension/Phe10_I10	637933	0.99863	185326	0.99177	644925	1.25236	5194547	0.1813	NA	NA	NA	NA	Yes
Non cancer illness code self reported - gestational hypertension pre eclampsia	20002_Illness_code_SR_1073_gestational_hypertension_pre_eclampsia_AnyInst__BIN	Non cancer illness code self reported - gestational hypertension pre eclampsia	637934	0.95496	185368	0.94454	640763	1.04118	5227960	0.12684	NA	NA	NA	NA	Yes
Non cancer illness code self reported - gestational hypertension pre eclampsia/ICD10 O13	20002_Illness_code_SR_1073_gestational_hypertension_pre_eclampsia_Phe10_O13_combined_AnyInst__BIN	Non cancer illness code self reported - gestational hypertension pre eclampsia/Phe10_O13	637702	1.02035	185436	1.02559	646089	1.08454	3184763	0.18629	NA	NA	NA	NA	Yes
Non cancer illness code self reported - angina	20002_Illness_code_SR_1074_angina_AnyInst__BIN	Non cancer illness code self reported - angina	637935	1.11823	185368	1.02879	640764	1.02172	5230361	0.89395	9198067	1.13619	1.0214 (0.0112)	0.1146 (0.0596)	Yes
Non cancer illness code self reported - angina/ICD10 I20	20002_Illness_code_SR_1074_angina_Phe10_I20_combined_AnyInst__BIN	Non cancer illness code self reported - angina/Phe10_I20	637933	1.11089	185326	1.02281	644925	1.02118	5194547	0.86993	9197995	1.12772	1.02 (0.0109)	0.1111 (0.0608)	Yes
Non cancer illness code self reported - heart attack myocardial infarction	20002_Illness_code_SR_1075_heart_attack_myocardial_infarction_AnyInst__BIN	Non cancer illness code self reported - heart attack myocardial infarction	637935	1.10689	185368	1.02436	640764	1.04319	5230361	0.72468	NA	NA	NA	NA	Yes
Non cancer illness code self reported - heart attack myocardial infarction/ICD10 I21	20002_Illness_code_SR_1075_heart_attack_myocardial_infarction_Phe10_I21_combined_AnyInst__BIN	Non cancer illness code self reported - heart attack myocardial infarction/Phe10_I21	637933	1.09767	185326	1.02929	644925	1.04784	5194547	0.67469	NA	NA	NA	NA	Yes
Non cancer illness code self reported - heart arrhythmia	20002_Illness_code_SR_1077_heart_arrhythmia_AnyInst__BIN	Non cancer illness code self reported - heart arrhythmia	637935	1.01346	185368	1.00387	640764	1.26593	5230361	0.18022	NA	NA	NA	NA	Yes
Non cancer illness code self reported - heart arrhythmia/ICD10 I49	20002_Illness_code_SR_1077_heart_arrhythmia_Phe10_I49_combined_AnyInst__BIN	Non cancer illness code self reported - heart arrhythmia/Phe10_I49	637933	1.01542	185326	1.00439	644925	1.22605	5194547	0.16563	NA	NA	NA	NA	Yes
Non cancer illness code self reported - heart valve problem heart murmur	20002_Illness_code_SR_1078_heart_valve_problem_heart_murmur_AnyInst__BIN	Non cancer illness code self reported - heart valve problem heart murmur	637935	1.00835	185368	1.00448	640764	1.39655	5230361	0.23113	NA	NA	NA	NA	Yes
Non cancer illness code self reported - heart valve problem heart murmur/ICD10 R01	20002_Illness_code_SR_1078_heart_valve_problem_heart_murmur_Phe10_R01_combined_AnyInst__BIN	Non cancer illness code self reported - heart valve problem heart murmur/Phe10_R01	637933	1.00643	185326	0.9964	644925	1.31825	5194547	0.20265	NA	NA	NA	NA	Yes
Non cancer illness code self reported - stroke	20002_Illness_code_SR_1081_stroke_AnyInst__BIN	Non cancer illness code self reported - stroke	637935	1.02603	185368	1.00481	640764	0.9916	5230361	0.43422	NA	NA	NA	NA	Yes
Non cancer illness code self reported - stroke/ICD10 I64	20002_Illness_code_SR_1081_stroke_Phe10_I64_combined_AnyInst__BIN	Non cancer illness code self reported - stroke/Phe10_I64	637933	1.02183	185326	1.00155	644925	1.04058	5194547	0.40261	NA	NA	NA	NA	Yes
Non cancer illness code self reported - transient ischaemic attack tia	20002_Illness_code_SR_1082_transient_ischaemic_attack_tia_AnyInst__BIN	Non cancer illness code self reported - transient ischaemic attack tia	637935	0.97157	185368	0.97074	640764	1.10181	5230297	0.12742	NA	NA	NA	NA	Yes
Non cancer illness code self reported - transient ischaemic attack tia/ICD10 G45	20002_Illness_code_SR_1082_transient_ischaemic_attack_tia_Phe10_G45_combined_AnyInst__BIN	Non cancer illness code self reported - transient ischaemic attack tia/Phe10_G45	637933	1.0066	185326	1.01812	644925	1.08313	5194547	0.11197	NA	NA	NA	NA	Yes
Non cancer illness code self reported - pulmonary embolism dvt	20002_Illness_code_SR_1093_pulmonary_embolism_dvt_AnyInst__BIN	Non cancer illness code self reported - pulmonary embolism dvt	637935	1.04158	185368	1.01887	640764	1.35416	5230361	0.27544	NA	NA	NA	NA	Yes
Non cancer illness code self reported - pulmonary embolism dvt/ICD10 I26	20002_Illness_code_SR_1093_pulmonary_embolism_dvt_Phe10_I26_combined_AnyInst__BIN	Non cancer illness code self reported - pulmonary embolism dvt/Phe10_I26	637933	1.03506	185326	1.0123	644925	1.39188	5194547	0.24207	NA	NA	NA	NA	Yes
Non cancer illness code self reported - deep venous thrombosis dvt	20002_Illness_code_SR_1094_deep_venous_thrombosis_dvt_AnyInst__BIN	Non cancer illness code self reported - deep venous thrombosis dvt	637935	1.06314	185368	1.00911	640764	1.0563	5230361	0.62841	NA	NA	NA	NA	Yes
Non cancer illness code self reported - deep venous thrombosis dvt/ICD10 I80	20002_Illness_code_SR_1094_deep_venous_thrombosis_dvt_Phe10_I80_combined_AnyInst__BIN	Non cancer illness code self reported - deep venous thrombosis dvt/Phe10_I80	637933	1.05547	185326	1.00986	644925	1.02313	5194547	0.57983	NA	NA	NA	NA	Yes
Non cancer illness code self reported - asthma	20002_Illness_code_SR_1111_asthma_AnyInst__BIN	Non cancer illness code self reported - asthma	637935	1.22528	185368	1.05796	640764	1.01319	5230361	1.25336	9198067	1.221	0.9967 (0.0146)	<0 (NA)	Yes
Non cancer illness code self reported - asthma/ICD10 J45	20002_Illness_code_SR_1111_asthma_Phe10_J45_combined_AnyInst__BIN	Non cancer illness code self reported - asthma/Phe10_J45	637933	1.21068	185326	1.04852	644922	1.02004	5194539	1.31145	9197993	1.20891	0.9881 (0.014)	<0 (NA)	Yes
Non cancer illness code self reported - chronic obstructive airways disease copd	20002_Illness_code_SR_1112_chronic_obstructive_airways_disease_copd_AnyInst__BIN	Non cancer illness code self reported - chronic obstructive airways disease copd	637935	1.03092	185368	1.01581	640764	1.12138	5230361	0.11971	NA	NA	NA	NA	Yes
Non cancer illness code self reported - chronic obstructive airways disease copd/ICD10 J44	20002_Illness_code_SR_1112_chronic_obstructive_airways_disease_copd_Phe10_J44_combined_AnyInst__BIN	Non cancer illness code self reported - chronic obstructive airways disease copd/Phe10_J44	637933	1.02544	185326	1.02143	644925	1.09153	5194547	0.11279	NA	NA	NA	NA	Yes
Non cancer illness code self reported - emphysema chronic bronchitis	20002_Illness_code_SR_1113_emphysema_chronic_bronchitis_AnyInst__BIN	Non cancer illness code self reported - emphysema chronic bronchitis	637935	1.04955	185368	1.00578	640764	0.99192	5230361	0.45628	NA	NA	NA	NA	Yes
Non cancer illness code self reported - emphysema chronic bronchitis/ICD10 J43	20002_Illness_code_SR_1113_emphysema_chronic_bronchitis_Phe10_J43_combined_AnyInst__BIN	Non cancer illness code self reported - emphysema chronic bronchitis/Phe10_J43	637933	1.05079	185326	1.01207	644925	1.00719	5194547	0.43876	NA	NA	NA	NA	Yes
Non cancer illness code self reported - bronchiectasis	20002_Illness_code_SR_1114_bronchiectasis_AnyInst__BIN	Non cancer illness code self reported - bronchiectasis	637935	0.86323	185368	0.86522	640764	0.76945	5230361	0.0658	NA	NA	NA	NA	Yes
Non cancer illness code self reported - bronchiectasis/ICD10 J47	20002_Illness_code_SR_1114_bronchiectasis_Phe10_J47_combined_AnyInst__BIN	Non cancer illness code self reported - bronchiectasis/Phe10_J47	637933	0.86301	185326	0.87793	644925	0.71854	5194547	0.05962	NA	NA	NA	NA	Yes
Non cancer illness code self reported - other respiratory problems	20002_Illness_code_SR_1117_other_respiratory_problems_AnyInst__BIN	Non cancer illness code self reported - other respiratory problems	637935	0.7972	185368	0.78167	640764	0.52603	5230355	0.04677	NA	NA	NA	NA	Yes
Non cancer illness code self reported - other respiratory problems/ICD10 J98	20002_Illness_code_SR_1117_other_respiratory_problems_Phe10_J98_combined_AnyInst__BIN	Non cancer illness code self reported - other respiratory problems/Phe10_J98	637933	0.83146	185326	0.80755	644925	0.51371	5194540	0.04174	NA	NA	NA	NA	Yes
Non cancer illness code self reported - sleep apnoea	20002_Illness_code_SR_1123_sleep_apnoea_AnyInst__BIN	Non cancer illness code self reported - sleep apnoea	637935	1.02022	185368	1.01975	640764	1.09643	5230361	0.11465	NA	NA	NA	NA	Yes
Non cancer illness code self reported - sleep apnoea/ICD10 G47	20002_Illness_code_SR_1123_sleep_apnoea_Phe10_G47_combined_AnyInst__BIN	Non cancer illness code self reported - sleep apnoea/Phe10_G47	637933	1.01915	185326	1.01171	644925	1.0404	5194547	0.10238	NA	NA	NA	NA	Yes
Non cancer illness code self reported - pleurisy	20002_Illness_code_SR_1125_pleurisy_AnyInst__BIN	Non cancer illness code self reported - pleurisy	637935	1.00331	185368	1.02674	640764	1.11184	5230361	0.12021	NA	NA	NA	NA	Yes
Non cancer illness code self reported - pleurisy/ICD10 R091	20002_Illness_code_SR_1125_pleurisy_Phe10_R091_combined_AnyInst__BIN	Non cancer illness code self reported - pleurisy/Phe10_R091	637933	1.00333	185326	1.02726	644925	1.06369	5194547	0.10825	NA	NA	NA	NA	Yes
Non cancer illness code self reported - spontaneous pneumothorax recurrent pneumothorax	20002_Illness_code_SR_1126_spontaneous_pneumothorax_recurrent_pneumothorax_AnyInst__BIN	Non cancer illness code self reported - spontaneous pneumothorax recurrent pneumothorax	637935	1.00868	185368	1.01495	640764	0.87192	5230361	0.07314	9198067	1.01161	1.0088 (0.009)	0.9061 (0.9248)	Yes
Non cancer illness code self reported - spontaneous pneumothorax recurrent pneumothorax/ICD10 J93	20002_Illness_code_SR_1126_spontaneous_pneumothorax_recurrent_pneumothorax_Phe10_J93_combined_AnyInst__BIN	Non cancer illness code self reported - spontaneous pneumothorax recurrent pneumothorax/Phe10_J93	637933	1.00657	185326	1.01517	644923	0.72848	5194543	0.05781	9197994	1.0057	0.9985 (0.0085)	<0 (NA)	Yes
Non cancer illness code self reported - stomach disorder	20002_Illness_code_SR_1135_stomach_disorder_AnyInst__BIN	Non cancer illness code self reported - stomach disorder	637935	0.99781	185368	1.03648	640764	0.82852	5230361	0.06571	NA	NA	NA	NA	Yes
Non cancer illness code self reported - stomach disorder/ICD10 K31	20002_Illness_code_SR_1135_stomach_disorder_Phe10_K31_combined_AnyInst__BIN	Non cancer illness code self reported - stomach disorder/Phe10_K31	637933	0.99835	185326	1.03979	644925	0.79331	5194547	0.06247	NA	NA	NA	NA	Yes
Non cancer illness code self reported - liver biliary pancreas problem	20002_Illness_code_SR_1136_liver_biliary_pancreas_problem_AnyInst__BIN	Non cancer illness code self reported - liver biliary pancreas problem	637935	0.89667	185368	0.91163	640764	0.63226	5230361	0.04974	NA	NA	NA	NA	Yes
Non cancer illness code self reported - liver biliary pancreas problem/ICD10 K87	20002_Illness_code_SR_1136_liver_biliary_pancreas_problem_Phe10_K87_combined_AnyInst__BIN	Non cancer illness code self reported - liver biliary pancreas problem/Phe10_K87	637932	0.81513	185326	0.80388	644925	0.54009	5194545	0.04845	NA	NA	NA	NA	Yes
Non cancer illness code self reported - other abdominal problem	20002_Illness_code_SR_1137_other_abdominal_problem_AnyInst__BIN	Non cancer illness code self reported - other abdominal problem	637935	0.655	185368	0.67249	640764	0.34218	5230342	0.02694	NA	NA	NA	NA	Yes
Non cancer illness code self reported - gastro oesophageal reflux gord gastric reflux	20002_Illness_code_SR_1138_gastro_oesophageal_reflux_gord_gastric_reflux_AnyInst__BIN	Non cancer illness code self reported - gastro oesophageal reflux gord gastric reflux	637935	1.06715	185368	1.0063	640764	1.01319	5230361	1.09087	NA	NA	NA	NA	Yes
Non cancer illness code self reported - gastro oesophageal reflux gord gastric reflux/ICD10 K21	20002_Illness_code_SR_1138_gastro_oesophageal_reflux_gord_gastric_reflux_Phe10_K21_combined_AnyInst__BIN	Non cancer illness code self reported - gastro oesophageal reflux gord gastric reflux/Phe10_K21	637933	1.06586	185326	1.00465	644924	1.00435	5194535	1.02906	NA	NA	NA	NA	Yes
Non cancer illness code self reported - oesophagitis barretts oesophagus	20002_Illness_code_SR_1139_oesophagitis_barretts_oesophagus_AnyInst__BIN	Non cancer illness code self reported - oesophagitis barretts oesophagus	637935	1.01863	185368	1.00811	640764	1.05656	5230361	0.10219	NA	NA	NA	NA	Yes
Non cancer illness code self reported - oesophagitis barretts oesophagus/ICD10 K20	20002_Illness_code_SR_1139_oesophagitis_barretts_oesophagus_Phe10_K20_combined_AnyInst__BIN	Non cancer illness code self reported - oesophagitis barretts oesophagus/Phe10_K20	637933	1.01212	185326	0.99942	644925	1.01724	5194547	0.09512	NA	NA	NA	NA	Yes
Non cancer illness code self reported - gastric stomach ulcers/ICD10 K25	20002_Illness_code_SR_1142_gastric_stomach_ulcers_Phe10_K25_combined_AnyInst__BIN	Non cancer illness code self reported - gastric stomach ulcers/Phe10_K25	637933	1.0197	185326	1.0031	644925	1.35947	5194547	0.22876	NA	NA	NA	NA	Yes
Non cancer illness code self reported - gastritis gastric erosions	20002_Illness_code_SR_1143_gastritis_gastric_erosions_AnyInst__BIN	Non cancer illness code self reported - gastritis gastric erosions	637935	1.01126	185368	1.02562	640764	0.73688	5230361	0.05765	NA	NA	NA	NA	Yes
Non cancer illness code self reported - gastritis gastric erosions/ICD10 K29	20002_Illness_code_SR_1143_gastritis_gastric_erosions_Phe10_K29_combined_AnyInst__BIN	Non cancer illness code self reported - gastritis gastric erosions/Phe10_K29	637933	1.00974	185326	1.01411	644925	0.69672	5194547	0.05414	NA	NA	NA	NA	Yes
Non cancer illness code self reported - irritable bowel syndrome	20002_Illness_code_SR_1154_irritable_bowel_syndrome_AnyInst__BIN	Non cancer illness code self reported - irritable bowel syndrome	637935	1.06516	185368	1.01422	640764	1.02904	5230361	0.76412	NA	NA	NA	NA	Yes
Non cancer illness code self reported - irritable bowel syndrome/ICD10 K58	20002_Illness_code_SR_1154_irritable_bowel_syndrome_Phe10_K58_combined_AnyInst__BIN	Non cancer illness code self reported - irritable bowel syndrome/Phe10_K58	637933	1.05567	185326	1.01154	644925	1.05743	5194547	0.66645	NA	NA	NA	NA	Yes
Non cancer illness code self reported - hepatitis	20002_Illness_code_SR_1155_hepatitis_AnyInst__BIN	Non cancer illness code self reported - hepatitis	637935	1.00245	185368	1.02764	640764	0.47636	5230361	0.03456	NA	NA	NA	NA	Yes
Non cancer illness code self reported - infective viral hepatitis	20002_Illness_code_SR_1156_infective_viral_hepatitis_AnyInst__BIN	Non cancer illness code self reported - infective viral hepatitis	637935	1.0078	185368	1.04128	640764	0.83105	5230361	0.06965	NA	NA	NA	NA	Yes
Non cancer illness code self reported - infective viral hepatitis/ICD10 B19	20002_Illness_code_SR_1156_infective_viral_hepatitis_Phe10_B19_combined_AnyInst__BIN	Non cancer illness code self reported - infective viral hepatitis/Phe10_B19	637933	1.00289	185326	1.02827	644925	0.75485	5194547	0.06108	NA	NA	NA	NA	Yes
Non cancer illness code self reported - cholelithiasis gall stones	20002_Illness_code_SR_1162_cholelithiasis_gall_stones_AnyInst__BIN	Non cancer illness code self reported - cholelithiasis gall stones	637935	1.06813	185368	1.00593	640764	1.01604	5230361	0.55866	9198067	1.06626	1.0185 (0.01)	0.1882 (0.101)	Yes
Non cancer illness code self reported - cholelithiasis gall stones/ICD10 K80	20002_Illness_code_SR_1162_cholelithiasis_gall_stones_Phe10_K80_combined_AnyInst__BIN	Non cancer illness code self reported - cholelithiasis gall stones/Phe10_K80	637933	1.07101	185326	1.01357	644925	0.99706	5194547	0.52353	9197995	1.07217	1.0094 (0.0098)	0.0958 (0.0991)	Yes
Non cancer illness code self reported - pancreatitis	20002_Illness_code_SR_1165_pancreatitis_AnyInst__BIN	Non cancer illness code self reported - pancreatitis	637935	1.00341	185368	1.02017	640764	0.81879	5230361	0.06716	NA	NA	NA	NA	Yes
Non cancer illness code self reported - pancreatitis/ICD10 K85	20002_Illness_code_SR_1165_pancreatitis_Phe10_K85_combined_AnyInst__BIN	Non cancer illness code self reported - pancreatitis/Phe10_K85	637933	1.00246	185326	1.01533	644925	0.7432	5194547	0.05941	NA	NA	NA	NA	Yes
Non cancer illness code self reported - peritonitis	20002_Illness_code_SR_1190_peritonitis_AnyInst__BIN	Non cancer illness code self reported - peritonitis	637935	1.02045	185368	1.02083	640764	1.04622	5230361	0.1065	NA	NA	NA	NA	Yes
Non cancer illness code self reported - peritonitis/ICD10 K65	20002_Illness_code_SR_1190_peritonitis_Phe10_K65_combined_AnyInst__BIN	Non cancer illness code self reported - peritonitis/Phe10_K65	637933	1.02347	185326	1.01816	644925	0.99297	5194546	0.09671	NA	NA	NA	NA	Yes
Non cancer illness code self reported - urinary tract infection kidney infection	20002_Illness_code_SR_1196_urinary_tract_infection_kidney_infection_AnyInst__BIN	Non cancer illness code self reported - urinary tract infection kidney infection	637935	1.00637	185368	1.01157	640764	1.24452	5230361	0.17007	NA	NA	NA	NA	Yes
Non cancer illness code self reported - urinary tract infection kidney infection/ICD10 N390	20002_Illness_code_SR_1196_urinary_tract_infection_kidney_infection_Phe10_N390_combined_AnyInst__BIN	Non cancer illness code self reported - urinary tract infection kidney infection/Phe10_N390	637933	1.0086	185326	1.01607	644925	1.20319	5194547	0.15286	NA	NA	NA	NA	Yes
Non cancer illness code self reported - kidney stone ureter stone bladder stone	20002_Illness_code_SR_1197_kidney_stone_ureter_stone_bladder_stone_AnyInst__BIN	Non cancer illness code self reported - kidney stone ureter stone bladder stone	637935	1.04565	185368	1.00667	640764	1.33456	5230361	0.28432	NA	NA	NA	NA	Yes
Non cancer illness code self reported - kidney stone ureter stone bladder stone/ICD10 N20	20002_Illness_code_SR_1197_kidney_stone_ureter_stone_bladder_stone_Phe10_N20_combined_AnyInst__BIN	Non cancer illness code self reported - kidney stone ureter stone bladder stone/Phe10_N20	637933	1.04262	185326	1.0085	644925	1.38953	5194547	0.25453	NA	NA	NA	NA	Yes
Non cancer illness code self reported - bladder problem not cancer	20002_Illness_code_SR_1201_bladder_problem_not_cancer_AnyInst__BIN	Non cancer illness code self reported - bladder problem not cancer	637935	1.0178	185368	1.02277	640764	1.32621	5230361	0.20455	NA	NA	NA	NA	Yes
Non cancer illness code self reported - bladder problem not cancer/ICD10 N32	20002_Illness_code_SR_1201_bladder_problem_not_cancer_Phe10_N32_combined_AnyInst__BIN	Non cancer illness code self reported - bladder problem not cancer/Phe10_N32	637933	1.01459	185326	1.02145	644925	1.28878	5194547	0.19273	NA	NA	NA	NA	Yes
Non cancer illness code self reported - urinary frequency incontinence	20002_Illness_code_SR_1202_urinary_frequency_incontinence_AnyInst__BIN	Non cancer illness code self reported - urinary frequency incontinence	637935	1.01556	185368	1.02538	640764	1.27941	5230361	0.1877	NA	NA	NA	NA	Yes
Non cancer illness code self reported - urinary frequency incontinence/ICD10 R15	20002_Illness_code_SR_1202_urinary_frequency_incontinence_Phe10_R15_combined_AnyInst__BIN	Non cancer illness code self reported - urinary frequency incontinence/Phe10_R15	637933	1.0186	185326	1.01624	644925	1.25608	5194547	0.17766	NA	NA	NA	NA	Yes
Non cancer illness code self reported - prostate problem not cancer	20002_Illness_code_SR_1207_prostate_problem_not_cancer_AnyInst__BIN	Non cancer illness code self reported - prostate problem not cancer	637935	0.88863	185368	0.89949	640762	0.63338	5221425	0.04923	NA	NA	NA	NA	Yes
Non cancer illness code self reported - prostate problem not cancer/ICD10 N42	20002_Illness_code_SR_1207_prostate_problem_not_cancer_Phe10_N42_combined_AnyInst__BIN	Non cancer illness code self reported - prostate problem not cancer/Phe10_N42	637965	0.99717	185286	0.99511	641117	0.68103	2755229	0.0927	NA	NA	NA	NA	Yes
Non cancer illness code self reported - testicular problems not cancer	20002_Illness_code_SR_1214_testicular_problems_not_cancer_AnyInst__BIN	Non cancer illness code self reported - testicular problems not cancer	637935	1.00354	185368	0.98955	640764	0.58329	5230318	0.04109	NA	NA	NA	NA	Yes
Non cancer illness code self reported - testicular problems not cancer/ICD10 N50	20002_Illness_code_SR_1214_testicular_problems_not_cancer_Phe10_N50_combined_AnyInst__BIN	Non cancer illness code self reported - testicular problems not cancer/Phe10_N50	637966	1.00435	185286	1.03656	641117	0.49494	2755229	0.0648	NA	NA	NA	NA	Yes
Non cancer illness code self reported - diabetes	20002_Illness_code_SR_1220_diabetes_AnyInst__BIN	Non cancer illness code self reported - diabetes	637935	1.18309	185368	1.02998	640764	1.02351	5230361	1.03333	9198067	1.20149	1.0308 (0.0142)	0.0973 (0.0449)	Yes
Non cancer illness code self reported - diabetes/ICD10 E14	20002_Illness_code_SR_1220_diabetes_Phe10_E14_combined_AnyInst__BIN	Non cancer illness code self reported - diabetes/Phe10_E14	637933	1.17474	185326	1.03409	644925	1.03032	5194547	1.0073	9197995	1.19478	1.0315 (0.0136)	0.1043 (0.045)	Yes
Non cancer illness code self reported - type 2 diabetes	20002_Illness_code_SR_1223_type_2_diabetes_AnyInst__BIN	Non cancer illness code self reported - type 2 diabetes	637935	1.05376	185368	1.01812	640764	1.35675	5230361	0.26018	9198067	1.07065	1.0008 (0.0099)	0.0103 (0.1233)	Yes
Non cancer illness code self reported - type 2 diabetes/ICD10 E11	20002_Illness_code_SR_1223_type_2_diabetes_Phe10_E11_combined_AnyInst__BIN	Non cancer illness code self reported - type 2 diabetes/Phe10_E11	637933	1.0532	185326	1.01159	644925	1.36375	5194547	0.23918	9197995	1.07268	0.9997 (0.0094)	<0 (NA)	Yes
Non cancer illness code self reported - thyroid problem not cancer	20002_Illness_code_SR_1224_thyroid_problem_not_cancer_AnyInst__BIN	Non cancer illness code self reported - thyroid problem not cancer	637935	0.75212	185367	0.76099	640764	0.64274	5230359	0.08124	NA	NA	NA	NA	Yes
Non cancer illness code self reported - thyroid problem not cancer/ICD10 E07	20002_Illness_code_SR_1224_thyroid_problem_not_cancer_Phe10_E07_combined_AnyInst__BIN	Non cancer illness code self reported - thyroid problem not cancer/Phe10_E07	637933	0.70379	185326	0.71425	644925	0.63183	5194547	0.05796	NA	NA	NA	NA	Yes
Non cancer illness code self reported - hyperthyroidism thyrotoxicosis	20002_Illness_code_SR_1225_hyperthyroidism_thyrotoxicosis_AnyInst__BIN	Non cancer illness code self reported - hyperthyroidism thyrotoxicosis	637935	1.07069	185367	1.02363	640764	1.36965	5230361	0.26604	NA	NA	NA	NA	Yes
Non cancer illness code self reported - hyperthyroidism thyrotoxicosis/ICD10 E05	20002_Illness_code_SR_1225_hyperthyroidism_thyrotoxicosis_Phe10_E05_combined_AnyInst__BIN	Non cancer illness code self reported - hyperthyroidism thyrotoxicosis/Phe10_E05	637933	1.06392	185326	1.01968	644925	1.31563	5194547	0.20978	NA	NA	NA	NA	Yes
Non cancer illness code self reported - hypothyroidism myxoedema	20002_Illness_code_SR_1226_hypothyroidism_myxoedema_AnyInst__BIN	Non cancer illness code self reported - hypothyroidism myxoedema	637935	1.20543	185368	1.0362	640764	1.02251	5230361	1.12631	9198067	1.19589	1.0168 (0.0197)	0.0378 (0.0443)	Yes
Non cancer illness code self reported - hypothyroidism myxoedema/ICD10 E03	20002_Illness_code_SR_1226_hypothyroidism_myxoedema_Phe10_E03_combined_AnyInst__BIN	Non cancer illness code self reported - hypothyroidism myxoedema/Phe10_E03	637933	1.18384	185326	1.03813	644925	1.02292	5194547	1.04759	9197995	1.17495	1.0217 (0.017)	0.0595 (0.0465)	Yes
Non cancer illness code self reported - eye eyelid problem	20002_Illness_code_SR_1242_eye_eyelid_problem_AnyInst__BIN	Non cancer illness code self reported - eye eyelid problem	637935	0.96841	185368	0.96282	640764	1.32367	5230361	0.2539	NA	NA	NA	NA	Yes
Non cancer illness code self reported - eye eyelid problem/ICD10 H029	20002_Illness_code_SR_1242_eye_eyelid_problem_Phe10_H029_combined_AnyInst__BIN	Non cancer illness code self reported - eye eyelid problem/Phe10_H029	637933	0.96754	185326	0.97325	644925	1.34778	5194547	0.2353	NA	NA	NA	NA	Yes
Non cancer illness code self reported - meningitis	20002_Illness_code_SR_1247_meningitis_AnyInst__BIN	Non cancer illness code self reported - meningitis	637934	0.94189	185368	0.9603	640764	1.07367	5230361	0.13495	NA	NA	NA	NA	Yes
Non cancer illness code self reported - meningitis/ICD10 G03	20002_Illness_code_SR_1247_meningitis_Phe10_G03_combined_AnyInst__BIN	Non cancer illness code self reported - meningitis/Phe10_G03	637933	0.94291	185326	0.97759	644925	1.045	5194547	0.11378	NA	NA	NA	NA	Yes
Non cancer illness code self reported - peripheral neuropathy	20002_Illness_code_SR_1255_peripheral_neuropathy_AnyInst__BIN	Non cancer illness code self reported - peripheral neuropathy	637935	0.90058	185368	0.8736	640764	0.54475	5230361	0.04141	NA	NA	NA	NA	Yes
Non cancer illness code self reported - trapped nerve compressed nerve	20002_Illness_code_SR_1257_trapped_nerve_compressed_nerve_AnyInst__BIN	Non cancer illness code self reported - trapped nerve compressed nerve	637935	1.01675	185368	1.0238	640764	1.06803	5230361	0.10906	NA	NA	NA	NA	Yes
Non cancer illness code self reported - trapped nerve compressed nerve/ICD10 G55	20002_Illness_code_SR_1257_trapped_nerve_compressed_nerve_Phe10_G55_combined_AnyInst__BIN	Non cancer illness code self reported - trapped nerve compressed nerve/Phe10_G55	637933	1.01715	185326	1.00982	644925	1.0368	5194547	0.10285	NA	NA	NA	NA	Yes
Non cancer illness code self reported - multiple sclerosis	20002_Illness_code_SR_1261_multiple_sclerosis_AnyInst__BIN	Non cancer illness code self reported - multiple sclerosis	637935	1.05767	185367	1.02793	640764	1.08558	5230361	0.1146	NA	NA	NA	NA	Yes
Non cancer illness code self reported - multiple sclerosis/ICD10 G35	20002_Illness_code_SR_1261_multiple_sclerosis_Phe10_G35_combined_AnyInst__BIN	Non cancer illness code self reported - multiple sclerosis/Phe10_G35	637933	1.05488	185325	1.01239	644925	1.04225	5194547	0.10499	NA	NA	NA	NA	Yes
Non cancer illness code self reported - parkinsons disease	20002_Illness_code_SR_1262_parkinsons_disease_AnyInst__BIN	Non cancer illness code self reported - parkinsons disease	637935	0.9929	185368	0.98461	640764	0.70045	5230361	0.05411	NA	NA	NA	NA	Yes
Non cancer illness code self reported - parkinsons disease/ICD10 G20	20002_Illness_code_SR_1262_parkinsons_disease_Phe10_G20_combined_AnyInst__BIN	Non cancer illness code self reported - parkinsons disease/Phe10_G20	637933	0.96546	185326	0.93302	644925	0.63641	5194545	0.04881	NA	NA	NA	NA	Yes
Non cancer illness code self reported - epilepsy	20002_Illness_code_SR_1264_epilepsy_AnyInst__BIN	Non cancer illness code self reported - epilepsy	637935	1.0202	185368	1.01975	640764	1.38197	5230361	0.26503	NA	NA	NA	NA	Yes
Non cancer illness code self reported - epilepsy/ICD10 G40	20002_Illness_code_SR_1264_epilepsy_Phe10_G40_combined_AnyInst__BIN	Non cancer illness code self reported - epilepsy/Phe10_G40	637933	1.01718	185326	1.00684	644925	1.39028	5194547	0.2397	NA	NA	NA	NA	Yes
Non cancer illness code self reported - migraine	20002_Illness_code_SR_1265_migraine_AnyInst__BIN	Non cancer illness code self reported - migraine	637935	1.09375	185368	1.02076	640764	1.02036	5230361	0.90235	NA	NA	NA	NA	Yes
Non cancer illness code self reported - migraine/ICD10 G43	20002_Illness_code_SR_1265_migraine_Phe10_G43_combined_AnyInst__BIN	Non cancer illness code self reported - migraine/Phe10_G43	637933	1.07515	185326	1.01419	644925	1.03721	5194547	0.78256	NA	NA	NA	NA	Yes
Non cancer illness code self reported - head injury	20002_Illness_code_SR_1266_head_injury_AnyInst__BIN	Non cancer illness code self reported - head injury	637935	0.87771	185368	0.87942	640764	0.90649	5230361	0.08987	NA	NA	NA	NA	Yes
Non cancer illness code self reported - spinal injury	20002_Illness_code_SR_1267_spinal_injury_AnyInst__BIN	Non cancer illness code self reported - spinal injury	637935	0.74496	185368	0.74068	640764	0.48814	5230361	0.03739	NA	NA	NA	NA	Yes
NA	20002_Illness_code_SR_1267_spinal_injury_Phe10_S34_combined_AnyInst__BIN	NA	637933	0.74718	185326	0.74304	644925	0.48694	5194547	0.03771	NA	NA	NA	NA	Yes
Non cancer illness code self reported - retinal problem	20002_Illness_code_SR_1275_retinal_problem_AnyInst__BIN	Non cancer illness code self reported - retinal problem	637935	0.92601	185368	0.94273	640764	0.65627	5230360	0.05112	NA	NA	NA	NA	Yes
Non cancer illness code self reported - retinal problem/ICD10 H35	20002_Illness_code_SR_1275_retinal_problem_Phe10_H35_combined_AnyInst__BIN	Non cancer illness code self reported - retinal problem/Phe10_H35	637933	0.98253	185326	0.96788	644925	0.6113	5194547	0.04586	NA	NA	NA	NA	Yes
Non cancer illness code self reported - diabetic eye disease	20002_Illness_code_SR_1276_diabetic_eye_disease_AnyInst__BIN	Non cancer illness code self reported - diabetic eye disease	637935	1.02814	185368	1.03589	640764	0.8419	5230361	0.06956	NA	NA	NA	NA	Yes
Non cancer illness code self reported - diabetic eye disease/ICD10 H36	20002_Illness_code_SR_1276_diabetic_eye_disease_Phe10_H36_combined_AnyInst__BIN	Non cancer illness code self reported - diabetic eye disease/Phe10_H36	637933	1.02366	185326	1.04043	644925	0.82391	5194547	0.06814	NA	NA	NA	NA	Yes
Non cancer illness code self reported - glaucoma	20002_Illness_code_SR_1277_glaucoma_AnyInst__BIN	Non cancer illness code self reported - glaucoma	637935	1.07521	185368	1.01898	640764	1.07693	5230361	0.37969	9198067	1.08136	1.0319 (0.0103)	0.2529 (0.0814)	Yes
Non cancer illness code self reported - glaucoma/ICD10 H40	20002_Illness_code_SR_1277_glaucoma_Phe10_H40_combined_AnyInst__BIN	Non cancer illness code self reported - glaucoma/Phe10_H40	637933	1.0737	185326	1.02054	644925	1.19674	5194547	0.33359	9197995	1.08	1.0235 (0.0102)	0.2107 (0.0917)	Yes
Non cancer illness code self reported - cataract	20002_Illness_code_SR_1278_cataract_AnyInst__BIN	Non cancer illness code self reported - cataract	637935	1.03613	185368	1.00826	640764	1.0418	5230361	0.61763	9198067	1.03623	1.0141 (0.0086)	0.3262 (0.1986)	Yes
Non cancer illness code self reported - cataract/ICD10 H26	20002_Illness_code_SR_1278_cataract_Phe10_H26_combined_AnyInst__BIN	Non cancer illness code self reported - cataract/Phe10_H26	637933	1.03683	185326	1.01392	644925	1.01945	5194547	0.56964	9197995	1.03	1.0175 (0.0087)	0.444 (0.2218)	Yes
Non cancer illness code self reported - eye trauma	20002_Illness_code_SR_1279_eye_trauma_AnyInst__BIN	Non cancer illness code self reported - eye trauma	637933	0.99432	185367	0.98592	640764	0.61301	5230349	0.04763	NA	NA	NA	NA	Yes
Non cancer illness code self reported - retinal detachment	20002_Illness_code_SR_1281_retinal_detachment_AnyInst__BIN	Non cancer illness code self reported - retinal detachment	637934	0.84109	185368	0.84558	640764	0.88665	5230361	0.10109	NA	NA	NA	NA	Yes
Non cancer illness code self reported - retinal detachment/ICD10 H33	20002_Illness_code_SR_1281_retinal_detachment_Phe10_H33_combined_AnyInst__BIN	Non cancer illness code self reported - retinal detachment/Phe10_H33	637933	0.76934	185326	0.75796	644925	0.77078	5194547	0.07933	NA	NA	NA	NA	Yes
Non cancer illness code self reported - depression	20002_Illness_code_SR_1286_depression_AnyInst__BIN	Non cancer illness code self reported - depression	637935	1.08741	185368	1.02314	640764	1.02284	5230361	1.22607	NA	NA	NA	NA	Yes
Non cancer illness code self reported - depression/ICD10 F32	20002_Illness_code_SR_1286_depression_Phe10_F32_combined_AnyInst__BIN	Non cancer illness code self reported - depression/Phe10_F32	637933	1.07501	185326	1.01753	644925	1.02343	5194547	1.15959	NA	NA	NA	NA	Yes
Non cancer illness code self reported - anxiety panic attacks	20002_Illness_code_SR_1287_anxiety_panic_attacks_AnyInst__BIN	Non cancer illness code self reported - anxiety panic attacks	637935	1.04724	185368	1.01021	640764	0.9909	5230361	0.50982	NA	NA	NA	NA	Yes
Non cancer illness code self reported - anxiety panic attacks/ICD10 F41	20002_Illness_code_SR_1287_anxiety_panic_attacks_Phe10_F41_combined_AnyInst__BIN	Non cancer illness code self reported - anxiety panic attacks/Phe10_F41	637933	1.04225	185326	1.00362	644925	0.99329	5194547	0.42978	NA	NA	NA	NA	Yes
Non cancer illness code self reported - nervous breakdown	20002_Illness_code_SR_1288_nervous_breakdown_AnyInst__BIN	Non cancer illness code self reported - nervous breakdown	637935	1.00465	185368	0.98288	640764	0.61584	5230361	0.04523	NA	NA	NA	NA	Yes
Non cancer illness code self reported - nervous breakdown/ICD10 F430	20002_Illness_code_SR_1288_nervous_breakdown_Phe10_F430_combined_AnyInst__BIN	Non cancer illness code self reported - nervous breakdown/Phe10_F430	637933	1.00368	185326	0.98408	644925	0.58386	5194547	0.04295	NA	NA	NA	NA	Yes
Non cancer illness code self reported - mania bipolar disorder manic depression	20002_Illness_code_SR_1291_mania_bipolar_disorder_manic_depression_AnyInst__BIN	Non cancer illness code self reported - mania bipolar disorder manic depression	637935	1.03001	185368	1.02256	640764	0.96321	5230361	0.08687	NA	NA	NA	NA	Yes
Non cancer illness code self reported - mania bipolar disorder manic depression/ICD10 F31	20002_Illness_code_SR_1291_mania_bipolar_disorder_manic_depression_Phe10_F31_combined_AnyInst__BIN	Non cancer illness code self reported - mania bipolar disorder manic depression/Phe10_F31	637933	1.02984	185326	1.02999	644924	0.90139	5194535	0.07908	NA	NA	NA	NA	Yes
Non cancer illness code self reported - bone disorder	20002_Illness_code_SR_1293_bone_disorder_AnyInst__BIN	Non cancer illness code self reported - bone disorder	637935	1.01274	185368	1.0405	640764	0.83641	5230361	0.06783	9198067	1.00886	0.9881 (0.0085)	<0 (NA)	Yes
Non cancer illness code self reported - bone disorder/ICD10 M85	20002_Illness_code_SR_1293_bone_disorder_Phe10_M85_combined_AnyInst__BIN	Non cancer illness code self reported - bone disorder/Phe10_M85	637933	1.00585	185326	1.03094	644925	0.74178	5194547	0.05776	9197995	1.00375	0.9853 (0.0085)	<0 (NA)	Yes
Non cancer illness code self reported - back problem	20002_Illness_code_SR_1294_back_problem_AnyInst__BIN	Non cancer illness code self reported - back problem	637935	1.03226	185368	1.01509	640764	1.02211	5230361	0.55719	NA	NA	NA	NA	Yes
Non cancer illness code self reported - back problem/ICD10 M54	20002_Illness_code_SR_1294_back_problem_Phe10_M54_combined_AnyInst__BIN	Non cancer illness code self reported - back problem/Phe10_M54	637933	1.02801	185326	1.00244	644925	0.96827	5194547	0.47278	NA	NA	NA	NA	Yes
Non cancer illness code self reported - joint disorder	20002_Illness_code_SR_1295_joint_disorder_AnyInst__BIN	Non cancer illness code self reported - joint disorder	637935	1.01294	185368	1.00997	640764	1.19257	5230361	0.14898	NA	NA	NA	NA	Yes
Non cancer illness code self reported - joint disorder/ICD10 M25	20002_Illness_code_SR_1295_joint_disorder_Phe10_M25_combined_AnyInst__BIN	Non cancer illness code self reported - joint disorder/Phe10_M25	637933	1.01063	185326	1.01317	644925	1.13046	5194547	0.12503	NA	NA	NA	NA	Yes
Non cancer illness code self reported - muscle soft tissue problem	20002_Illness_code_SR_1297_muscle_soft_tissue_problem_AnyInst__BIN	Non cancer illness code self reported - muscle soft tissue problem	637935	1.02319	185368	1.01262	640764	1.37835	5230361	0.27369	NA	NA	NA	NA	Yes
Non cancer illness code self reported - muscle soft tissue problem/ICD10 M62	20002_Illness_code_SR_1297_muscle_soft_tissue_problem_Phe10_M62_combined_AnyInst__BIN	Non cancer illness code self reported - muscle soft tissue problem/Phe10_M62	637933	1.02329	185326	1.01453	644925	1.41143	5194547	0.25416	NA	NA	NA	NA	Yes
Non cancer illness code self reported - osteomyelitis	20002_Illness_code_SR_1308_osteomyelitis_AnyInst__BIN	Non cancer illness code self reported - osteomyelitis	637935	1.01452	185368	0.98114	640764	0.61521	5230359	0.04652	NA	NA	NA	NA	Yes
Non cancer illness code self reported - osteomyelitis/ICD10 M86	20002_Illness_code_SR_1308_osteomyelitis_Phe10_M86_combined_AnyInst__BIN	Non cancer illness code self reported - osteomyelitis/Phe10_M86	637932	1.00362	185327	0.99399	644922	0.51317	5194536	0.03825	NA	NA	NA	NA	Yes
Non cancer illness code self reported - osteoporosis	20002_Illness_code_SR_1309_osteoporosis_AnyInst__BIN	Non cancer illness code self reported - osteoporosis	637935	1.03548	185368	0.98128	640764	0.98234	5230361	0.54109	9198067	1.08542	1.015 (0.0103)	0.1168 (0.0803)	Yes
Non cancer illness code self reported - osteoporosis/ICD10 M81	20002_Illness_code_SR_1309_osteoporosis_Phe10_M81_combined_AnyInst__BIN	Non cancer illness code self reported - osteoporosis/Phe10_M81	637933	1.05507	185326	1.00409	644925	0.98824	5194547	0.48778	NA	NA	NA	NA	Yes
Non cancer illness code self reported - spine arthritis spondylitis	20002_Illness_code_SR_1311_spine_arthritis_spondylitis_AnyInst__BIN	Non cancer illness code self reported - spine arthritis spondylitis	637935	1.01983	185368	0.99868	640764	1.24858	5230361	0.28886	NA	NA	NA	NA	Yes
Non cancer illness code self reported - spine arthritis spondylitis/ICD10 M48	20002_Illness_code_SR_1311_spine_arthritis_spondylitis_Phe10_M48_combined_AnyInst__BIN	Non cancer illness code self reported - spine arthritis spondylitis/Phe10_M48	637933	1.02294	185326	0.99964	644925	1.30315	5194547	0.2786	NA	NA	NA	NA	Yes
Non cancer illness code self reported - prolapsed disc slipped disc	20002_Illness_code_SR_1312_prolapsed_disc_slipped_disc_AnyInst__BIN	Non cancer illness code self reported - prolapsed disc slipped disc	637935	1.04703	185368	1.01591	640764	1.01839	5230361	0.56154	NA	NA	NA	NA	Yes
Non cancer illness code self reported - prolapsed disc slipped disc/ICD10 M51	20002_Illness_code_SR_1312_prolapsed_disc_slipped_disc_Phe10_M51_combined_AnyInst__BIN	Non cancer illness code self reported - prolapsed disc slipped disc/Phe10_M51	637933	1.04564	185326	1.01678	644925	0.97434	5194547	0.49835	NA	NA	NA	NA	Yes
Non cancer illness code self reported - ankylosing spondylitis	20002_Illness_code_SR_1313_ankylosing_spondylitis_AnyInst__BIN	Non cancer illness code self reported - ankylosing spondylitis	637935	1.04048	185368	1.01748	640764	0.96584	5230360	0.08718	NA	NA	NA	NA	Yes
Non cancer illness code self reported - ankylosing spondylitis/ICD10 M45	20002_Illness_code_SR_1313_ankylosing_spondylitis_Phe10_M45_combined_AnyInst__BIN	Non cancer illness code self reported - ankylosing spondylitis/Phe10_M45	637933	1.04407	185326	1.03103	644925	0.90497	5194546	0.07849	NA	NA	NA	NA	Yes
Non cancer illness code self reported - iron deficiency anaemia	20002_Illness_code_SR_1330_iron_deficiency_anaemia_AnyInst__BIN	Non cancer illness code self reported - iron deficiency anaemia	637935	1.02702	185368	1.02862	640764	1.30259	5230361	0.2046	NA	NA	NA	NA	Yes
Non cancer illness code self reported - iron deficiency anaemia/ICD10 D50	20002_Illness_code_SR_1330_iron_deficiency_anaemia_Phe10_D50_combined_AnyInst__BIN	Non cancer illness code self reported - iron deficiency anaemia/Phe10_D50	637933	1.01607	185326	1.02773	644925	1.24142	5194547	0.1758	NA	NA	NA	NA	Yes
Non cancer illness code self reported - pernicious anaemia	20002_Illness_code_SR_1331_pernicious_anaemia_AnyInst__BIN	Non cancer illness code self reported - pernicious anaemia	637934	0.89109	185368	0.86035	640763	0.84201	5230360	0.0911	NA	NA	NA	NA	Yes
Non cancer illness code self reported - pernicious anaemia/ICD10 D51	20002_Illness_code_SR_1331_pernicious_anaemia_Phe10_D51_combined_AnyInst__BIN	Non cancer illness code self reported - pernicious anaemia/Phe10_D51	637933	1.02091	185326	1.00734	644925	0.92131	5194547	0.07896	NA	NA	NA	NA	Yes
Non cancer illness code self reported - gynaecological disorder not cancer	20002_Illness_code_SR_1348_gynaecological_disorder_not_cancer_AnyInst__BIN	Non cancer illness code self reported - gynaecological disorder not cancer	637934	0.88735	185368	0.87093	640762	0.60047	5223988	0.05179	NA	NA	NA	NA	Yes
Non cancer illness code self reported - gynaecological disorder not cancer/ICD10 N94	20002_Illness_code_SR_1348_gynaecological_disorder_not_cancer_Phe10_N94_combined_AnyInst__BIN	Non cancer illness code self reported - gynaecological disorder not cancer/Phe10_N94	637702	0.74344	185436	0.72491	646089	0.45358	3184762	0.05839	NA	NA	NA	NA	Yes
Non cancer illness code self reported - ovarian cyst or cysts	20002_Illness_code_SR_1349_ovarian_cyst_or_cysts_AnyInst__BIN	Non cancer illness code self reported - ovarian cyst or cysts	637935	1.01739	185368	1.00276	640764	1.28291	5230360	0.29784	NA	NA	NA	NA	Yes
Non cancer illness code self reported - ovarian cyst or cysts/ICD10 N83	20002_Illness_code_SR_1349_ovarian_cyst_or_cysts_Phe10_N83_combined_AnyInst__BIN	Non cancer illness code self reported - ovarian cyst or cysts/Phe10_N83	637702	1.01379	185436	1.01074	646089	1.37889	3184763	0.43266	NA	NA	NA	NA	Yes
Non cancer illness code self reported - polycystic ovaries polycystic ovarian syndrome	20002_Illness_code_SR_1350_polycystic_ovaries_polycystic_ovarian_syndrome_AnyInst__BIN	Non cancer illness code self reported - polycystic ovaries polycystic ovarian syndrome	637928	0.72622	185367	0.73395	640759	0.50768	5205244	1.76623	NA	NA	NA	NA	Yes
Non cancer illness code self reported - uterine fibroids	20002_Illness_code_SR_1351_uterine_fibroids_AnyInst__BIN	Non cancer illness code self reported - uterine fibroids	637935	1.04121	185368	1.00842	640764	1.01295	5230077	0.53967	NA	NA	NA	NA	Yes
Non cancer illness code self reported - uterine fibroids/ICD10 D25	20002_Illness_code_SR_1351_uterine_fibroids_Phe10_D25_combined_AnyInst__BIN	Non cancer illness code self reported - uterine fibroids/Phe10_D25	637702	1.04041	185436	1.01119	646089	0.99397	3184763	0.77144	NA	NA	NA	NA	Yes
Non cancer illness code self reported - uterine polyps	20002_Illness_code_SR_1352_uterine_polyps_AnyInst__BIN	Non cancer illness code self reported - uterine polyps	637935	1.00275	185368	1.01577	640764	1.03779	5230359	0.10076	NA	NA	NA	NA	Yes
Non cancer illness code self reported - uterine polyps/ICD10 N84	20002_Illness_code_SR_1352_uterine_polyps_Phe10_N84_combined_AnyInst__BIN	Non cancer illness code self reported - uterine polyps/Phe10_N84	637702	1.00647	185436	1.01393	646089	0.98602	3184763	0.15011	NA	NA	NA	NA	Yes
Non cancer illness code self reported - vaginal prolapse uterine prolapse	20002_Illness_code_SR_1353_vaginal_prolapse_uterine_prolapse_AnyInst__BIN	Non cancer illness code self reported - vaginal prolapse uterine prolapse	637935	1.03102	185368	1.024	640764	1.28169	5230266	0.20377	NA	NA	NA	NA	Yes
Non cancer illness code self reported - vaginal prolapse uterine prolapse/ICD10 N814	20002_Illness_code_SR_1353_vaginal_prolapse_uterine_prolapse_Phe10_N814_combined_AnyInst__BIN	Non cancer illness code self reported - vaginal prolapse uterine prolapse/Phe10_N814	637702	1.03063	185436	1.01841	646089	1.27162	3184763	0.32438	NA	NA	NA	NA	Yes
Non cancer illness code self reported - breast cysts	20002_Illness_code_SR_1367_breast_cysts_AnyInst__BIN	Non cancer illness code self reported - breast cysts	637935	1.01225	185368	1.00971	640764	1.16647	5230361	0.13702	NA	NA	NA	NA	Yes
Non cancer illness code self reported - breast cysts/ICD10 N60	20002_Illness_code_SR_1367_breast_cysts_Phe10_N60_combined_AnyInst__BIN	Non cancer illness code self reported - breast cysts/Phe10_N60	637702	1.00853	185436	1.02431	646089	1.08978	3184763	0.18539	NA	NA	NA	NA	Yes
Non cancer illness code self reported - sarcoidosis	20002_Illness_code_SR_1371_sarcoidosis_AnyInst__BIN	Non cancer illness code self reported - sarcoidosis	637935	0.80916	185368	0.80295	640764	0.59381	5230361	0.04987	NA	NA	NA	NA	Yes
Non cancer illness code self reported - sarcoidosis/ICD10 D86	20002_Illness_code_SR_1371_sarcoidosis_Phe10_D86_combined_AnyInst__BIN	Non cancer illness code self reported - sarcoidosis/Phe10_D86	637933	1.0147	185326	0.96965	644925	0.64385	5194547	0.05162	NA	NA	NA	NA	Yes
Non cancer illness code self reported - allergy hypersensitivity anaphylaxis	20002_Illness_code_SR_1374_allergy_hypersensitivity_anaphylaxis_AnyInst__BIN	Non cancer illness code self reported - allergy hypersensitivity anaphylaxis	637935	1.01657	185368	1.01613	640764	1.39635	5230361	0.24091	NA	NA	NA	NA	Yes
Non cancer illness code self reported - allergy hypersensitivity anaphylaxis/ICD10 T78	20002_Illness_code_SR_1374_allergy_hypersensitivity_anaphylaxis_Phe10_T78_combined_AnyInst__BIN	Non cancer illness code self reported - allergy hypersensitivity anaphylaxis/Phe10_T78	637933	1.01392	185326	1.01798	644925	1.33291	5194547	0.20633	NA	NA	NA	NA	Yes
Non cancer illness code self reported - polymyalgia rheumatica	20002_Illness_code_SR_1377_polymyalgia_rheumatica_AnyInst__BIN	Non cancer illness code self reported - polymyalgia rheumatica	637935	0.82861	185368	0.83966	640764	0.7005	5230361	0.0594	NA	NA	NA	NA	Yes
Non cancer illness code self reported - polymyalgia rheumatica/ICD10 M35	20002_Illness_code_SR_1377_polymyalgia_rheumatica_Phe10_M35_combined_AnyInst__BIN	Non cancer illness code self reported - polymyalgia rheumatica/Phe10_M35	637932	0.7629	185326	0.7738	644924	0.55997	5194542	0.0536	NA	NA	NA	NA	Yes
Non cancer illness code self reported - systemic lupus erythematosis sle	20002_Illness_code_SR_1381_systemic_lupus_erythematosis_sle_AnyInst__BIN	Non cancer illness code self reported - systemic lupus erythematosis sle	637935	1.02762	185368	1.01626	640764	0.50222	5230360	0.03468	NA	NA	NA	NA	Yes
Non cancer illness code self reported - allergy or anaphylactic reaction to food	20002_Illness_code_SR_1385_allergy_or_anaphylactic_reaction_to_food_AnyInst__BIN	Non cancer illness code self reported - allergy or anaphylactic reaction to food	637935	1.00498	185368	1.01268	640764	1.21362	5230361	0.16094	NA	NA	NA	NA	Yes
Non cancer illness code self reported - allergy or anaphylactic reaction to food/ICD10 T780	20002_Illness_code_SR_1385_allergy_or_anaphylactic_reaction_to_food_Phe10_T780_combined_AnyInst__BIN	Non cancer illness code self reported - allergy or anaphylactic reaction to food/Phe10_T780	637933	1.00807	185326	1.01214	644925	1.17947	5194547	0.14551	NA	NA	NA	NA	Yes
Non cancer illness code self reported - allergy or anaphylactic reaction to drug	20002_Illness_code_SR_1386_allergy_or_anaphylactic_reaction_to_drug_AnyInst__BIN	Non cancer illness code self reported - allergy or anaphylactic reaction to drug	637935	1.00883	185368	1.00432	640764	1.10128	5230361	0.34724	NA	NA	NA	NA	Yes
Non cancer illness code self reported - allergy or anaphylactic reaction to drug/ICD10 T887	20002_Illness_code_SR_1386_allergy_or_anaphylactic_reaction_to_drug_Phe10_T887_combined_AnyInst__BIN	Non cancer illness code self reported - allergy or anaphylactic reaction to drug/Phe10_T887	637933	1.01518	185326	1.01896	644925	1.18523	5194547	0.32604	NA	NA	NA	NA	Yes
Non cancer illness code self reported - hayfever allergic rhinitis	20002_Illness_code_SR_1387_hayfever_allergic_rhinitis_AnyInst__BIN	Non cancer illness code self reported - hayfever allergic rhinitis	637935	1.13457	185368	1.03254	640764	1.01474	5230361	1.23064	NA	NA	NA	NA	Yes
Non cancer illness code self reported - hayfever allergic rhinitis/ICD10 J30	20002_Illness_code_SR_1387_hayfever_allergic_rhinitis_Phe10_J30_combined_AnyInst__BIN	Non cancer illness code self reported - hayfever allergic rhinitis/Phe10_J30	637933	1.09833	185326	1.02912	644925	1.0219	5194547	1.12078	NA	NA	NA	NA	Yes
Non cancer illness code self reported - enlarged prostate	20002_Illness_code_SR_1396_enlarged_prostate_AnyInst__BIN	Non cancer illness code self reported - enlarged prostate	637935	1.06246	185368	1.0159	640763	1.02856	5229757	0.53016	NA	NA	NA	NA	Yes
Non cancer illness code self reported - enlarged prostate/ICD10 N40	20002_Illness_code_SR_1396_enlarged_prostate_Phe10_N40_combined_AnyInst__BIN	Non cancer illness code self reported - enlarged prostate/Phe10_N40	637966	1.05154	185286	1.00862	641117	1.0201	2755229	0.87939	NA	NA	NA	NA	Yes
Non cancer illness code self reported - pneumonia	20002_Illness_code_SR_1398_pneumonia_AnyInst__BIN	Non cancer illness code self reported - pneumonia	637935	1.02129	185368	1.00662	640764	0.97027	5230361	0.50659	NA	NA	NA	NA	Yes
Non cancer illness code self reported - pneumonia/ICD10 J18	20002_Illness_code_SR_1398_pneumonia_Phe10_J18_combined_AnyInst__BIN	Non cancer illness code self reported - pneumonia/Phe10_J18	637933	1.01459	185326	1.00729	644925	0.96771	5194547	0.45663	NA	NA	NA	NA	Yes
Non cancer illness code self reported - endometriosis	20002_Illness_code_SR_1402_endometriosis_AnyInst__BIN	Non cancer illness code self reported - endometriosis	637935	1.03307	185368	1.0076	640764	1.31372	5230281	0.28509	NA	NA	NA	NA	Yes
Non cancer illness code self reported - endometriosis/ICD10 N80	20002_Illness_code_SR_1402_endometriosis_Phe10_N80_combined_AnyInst__BIN	Non cancer illness code self reported - endometriosis/Phe10_N80	637702	1.03085	185436	1.01187	646089	1.34736	3184763	0.40001	NA	NA	NA	NA	Yes
Non cancer illness code self reported - female infertility	20002_Illness_code_SR_1403_female_infertility_AnyInst__BIN	Non cancer illness code self reported - female infertility	637935	0.81766	185366	0.81897	640761	0.48502	5219908	0.04318	NA	NA	NA	NA	Yes
Non cancer illness code self reported - other renal kidney problem	20002_Illness_code_SR_1405_other_renal_kidney_problem_AnyInst__BIN	Non cancer illness code self reported - other renal kidney problem	637935	1.00683	185368	0.99879	640764	1.17475	5230361	0.14199	NA	NA	NA	NA	Yes
Non cancer illness code self reported - other renal kidney problem/ICD10 N28	20002_Illness_code_SR_1405_other_renal_kidney_problem_Phe10_N28_combined_AnyInst__BIN	Non cancer illness code self reported - other renal kidney problem/Phe10_N28	637933	1.00216	185326	1.0052	644925	1.14633	5194547	0.13099	NA	NA	NA	NA	Yes
Non cancer illness code self reported - muscle or soft tissue injuries	20002_Illness_code_SR_1406_muscle_or_soft_tissue_injuries_AnyInst__BIN	Non cancer illness code self reported - muscle or soft tissue injuries	637935	1.01537	185368	0.9987	640764	1.31148	5230361	0.27101	NA	NA	NA	NA	Yes
Non cancer illness code self reported - muscle or soft tissue injuries/ICD10 no	20002_Illness_code_SR_1406_muscle_or_soft_tissue_injuries_Phe10_no_combined_AnyInst__BIN	Non cancer illness code self reported - muscle or soft tissue injuries/Phe10_no	637933	1.01475	185326	0.99941	644925	1.31678	5194547	0.27283	NA	NA	NA	NA	Yes
Non cancer illness code self reported - alcohol dependency	20002_Illness_code_SR_1408_alcohol_dependency_AnyInst__BIN	Non cancer illness code self reported - alcohol dependency	637935	1.00379	185368	0.9998	640764	0.59186	5230357	0.03969	NA	NA	NA	NA	Yes
Non cancer illness code self reported - alcohol dependency/ICD10 F10	20002_Illness_code_SR_1408_alcohol_dependency_Phe10_F10_combined_AnyInst__BIN	Non cancer illness code self reported - alcohol dependency/Phe10_F10	637933	0.99777	185326	0.99919	644925	0.54471	5194544	0.03586	NA	NA	NA	NA	Yes
Non cancer illness code self reported - bronchitis	20002_Illness_code_SR_1412_bronchitis_AnyInst__BIN	Non cancer illness code self reported - bronchitis	637935	1.01703	185368	1.01111	640764	1.31005	5230361	0.2856	NA	NA	NA	NA	Yes
Non cancer illness code self reported - bronchitis/ICD10 J40	20002_Illness_code_SR_1412_bronchitis_Phe10_J40_combined_AnyInst__BIN	Non cancer illness code self reported - bronchitis/Phe10_J40	637933	1.01936	185326	1.01301	644925	1.37346	5194547	0.25465	NA	NA	NA	NA	Yes
Non cancer illness code self reported - nasal sinus disorder	20002_Illness_code_SR_1413_nasal_sinus_disorder_AnyInst__BIN	Non cancer illness code self reported - nasal sinus disorder	637935	0.85883	185368	0.85394	640764	0.94518	5230361	0.10343	NA	NA	NA	NA	Yes
Non cancer illness code self reported - nasal sinus disorder/ICD10 J34	20002_Illness_code_SR_1413_nasal_sinus_disorder_Phe10_J34_combined_AnyInst__BIN	Non cancer illness code self reported - nasal sinus disorder/Phe10_J34	637932	0.83071	185326	0.83376	644924	0.83411	5194546	0.10243	NA	NA	NA	NA	Yes
Non cancer illness code self reported - ear vestibular disorder	20002_Illness_code_SR_1415_ear_vestibular_disorder_AnyInst__BIN	Non cancer illness code self reported - ear vestibular disorder	637935	1.01712	185368	1.01148	640764	1.27767	5230361	0.29112	NA	NA	NA	NA	Yes
Non cancer illness code self reported - ear vestibular disorder/ICD10 H81	20002_Illness_code_SR_1415_ear_vestibular_disorder_Phe10_H81_combined_AnyInst__BIN	Non cancer illness code self reported - ear vestibular disorder/Phe10_H81	637933	1.01497	185326	1.01257	644925	1.39366	5194547	0.25907	NA	NA	NA	NA	Yes
Non cancer illness code self reported - chronic sinusitis	20002_Illness_code_SR_1416_chronic_sinusitis_AnyInst__BIN	Non cancer illness code self reported - chronic sinusitis	637935	1.00931	185368	1.01637	640764	1.39479	5230361	0.25943	NA	NA	NA	NA	Yes
Non cancer illness code self reported - chronic sinusitis/ICD10 J32	20002_Illness_code_SR_1416_chronic_sinusitis_Phe10_J32_combined_AnyInst__BIN	Non cancer illness code self reported - chronic sinusitis/Phe10_J32	637933	1.00923	185326	1.01034	644925	1.35869	5194547	0.21909	NA	NA	NA	NA	Yes
Non cancer illness code self reported - nasal polyps	20002_Illness_code_SR_1417_nasal_polyps_AnyInst__BIN	Non cancer illness code self reported - nasal polyps	637935	1.03907	185368	1.014	640764	1.18536	5230361	0.14456	NA	NA	NA	NA	Yes
Non cancer illness code self reported - nasal polyps/ICD10 J33	20002_Illness_code_SR_1417_nasal_polyps_Phe10_J33_combined_AnyInst__BIN	Non cancer illness code self reported - nasal polyps/Phe10_J33	637933	1.03639	185326	1.01897	644925	1.13918	5194547	0.12754	NA	NA	NA	NA	Yes
Non cancer illness code self reported - menieres disease	20002_Illness_code_SR_1421_menieres_disease_AnyInst__BIN	Non cancer illness code self reported - menieres disease	637935	1.00569	185368	0.99868	640764	0.97768	5230361	0.08996	NA	NA	NA	NA	Yes
Non cancer illness code self reported - menieres disease/ICD10 H81	20002_Illness_code_SR_1421_menieres_disease_Phe10_H81_combined_AnyInst__BIN	Non cancer illness code self reported - menieres disease/Phe10_H81	637933	1.00579	185326	1.02007	644925	0.87687	5194547	0.07548	NA	NA	NA	NA	Yes
Non cancer illness code self reported - other neurological problem	20002_Illness_code_SR_1434_other_neurological_problem_AnyInst__BIN	Non cancer illness code self reported - other neurological problem	637935	1.00289	185368	1.01235	640764	1.14231	5230361	0.12753	9198067	1.01113	1.0113 (0.0089)	1.3562 (1.0684)	Yes
Non cancer illness code self reported - other neurological problem/ICD10 G98	20002_Illness_code_SR_1434_other_neurological_problem_Phe10_G98_combined_AnyInst__BIN	Non cancer illness code self reported - other neurological problem/Phe10_G98	637933	1.00496	185326	1.02547	644925	1.11583	5194547	0.12105	9197995	1.01326	1.0135 (0.0088)	2.0745 (1.3467)	Yes
Non cancer illness code self reported - headaches not migraine	20002_Illness_code_SR_1436_headaches_not_migraine_AnyInst__BIN	Non cancer illness code self reported - headaches not migraine	637935	1.02065	185368	1.00056	640764	1.28132	5230361	0.30337	NA	NA	NA	NA	Yes
Non cancer illness code self reported - headaches not migraine/ICD10 R51	20002_Illness_code_SR_1436_headaches_not_migraine_Phe10_R51_combined_AnyInst__BIN	Non cancer illness code self reported - headaches not migraine/Phe10_R51	637933	1.02537	185326	1.01413	644925	1.3965	5194547	0.25189	NA	NA	NA	NA	Yes
Non cancer illness code self reported - tuberculosis tb	20002_Illness_code_SR_1440_tuberculosis_tb_AnyInst__BIN	Non cancer illness code self reported - tuberculosis tb	637935	1.01312	185368	1.01567	640764	1.217	5230361	0.16038	NA	NA	NA	NA	Yes
Non cancer illness code self reported - tuberculosis tb/ICD10 A15	20002_Illness_code_SR_1440_tuberculosis_tb_Phe10_A15_combined_AnyInst__BIN	Non cancer illness code self reported - tuberculosis tb/Phe10_A15	637933	1.01138	185326	1.01352	644925	1.19314	5194547	0.1506	NA	NA	NA	NA	Yes
Non cancer illness code self reported - malaria	20002_Illness_code_SR_1441_malaria_AnyInst__BIN	Non cancer illness code self reported - malaria	637935	0.71413	185367	0.71181	640764	0.3862	5230345	0.03476	NA	NA	NA	NA	Yes
Non cancer illness code self reported - helicobacter pylori	20002_Illness_code_SR_1442_helicobacter_pylori_AnyInst__BIN	Non cancer illness code self reported - helicobacter pylori	637935	1.008	185368	1.00431	640764	1.01505	5230361	0.09106	NA	NA	NA	NA	Yes
Non cancer illness code self reported - helicobacter pylori/ICD10 B98	20002_Illness_code_SR_1442_helicobacter_pylori_Phe10_B98_combined_AnyInst__BIN	Non cancer illness code self reported - helicobacter pylori/Phe10_B98	637933	1.0025	185326	1.00437	644925	0.99099	5194547	0.08759	NA	NA	NA	NA	Yes
Non cancer illness code self reported - anaemia	20002_Illness_code_SR_1446_anaemia_AnyInst__BIN	Non cancer illness code self reported - anaemia	637935	1.02064	185368	1.029	640764	0.83578	5230361	0.06795	NA	NA	NA	NA	Yes
Non cancer illness code self reported - anaemia/ICD10 D64	20002_Illness_code_SR_1446_anaemia_Phe10_D64_combined_AnyInst__BIN	Non cancer illness code self reported - anaemia/Phe10_D64	637933	1.02165	185326	1.0213	644925	0.77802	5194547	0.06209	NA	NA	NA	NA	Yes
Non cancer illness code self reported - eczema dermatitis	20002_Illness_code_SR_1452_eczema_dermatitis_AnyInst__BIN	Non cancer illness code self reported - eczema dermatitis	637935	1.07478	185368	1.0169	640764	1.00807	5230361	0.8323	9198067	1.07024	1.0305 (0.0105)	0.3132 (0.1082)	Yes
Non cancer illness code self reported - eczema dermatitis/ICD10 L30	20002_Illness_code_SR_1452_eczema_dermatitis_Phe10_L30_combined_AnyInst__BIN	Non cancer illness code self reported - eczema dermatitis/Phe10_L30	637933	1.0569	185326	1.01927	644925	1.04868	5194547	0.70838	9197995	1.04621	1.0363 (0.0096)	0.5062 (0.1338)	Yes
Non cancer illness code self reported - psoriasis	20002_Illness_code_SR_1453_psoriasis_AnyInst__BIN	Non cancer illness code self reported - psoriasis	637935	1.08125	185368	1.02465	640764	1.02915	5230361	0.39265	9198067	1.05276	1.0104 (0.0114)	0.1254 (0.1385)	Yes
Non cancer illness code self reported - psoriasis/ICD10 L40	20002_Illness_code_SR_1453_psoriasis_Phe10_L40_combined_AnyInst__BIN	Non cancer illness code self reported - psoriasis/Phe10_L40	637933	1.07119	185326	1.02421	644925	1.18293	5194547	0.3246	9197995	1.04488	1.011 (0.0104)	0.1691 (0.1612)	Yes
Non cancer illness code self reported - blistering desquamating skin disorder	20002_Illness_code_SR_1454_blistering_desquamating_skin_disorder_AnyInst__BIN	Non cancer illness code self reported - blistering desquamating skin disorder	637935	0.9862	185368	0.96353	640764	0.63392	5230361	0.04801	NA	NA	NA	NA	Yes
Non cancer illness code self reported - blistering desquamating skin disorder/ICD10 L13	20002_Illness_code_SR_1454_blistering_desquamating_skin_disorder_Phe10_L13_combined_AnyInst__BIN	Non cancer illness code self reported - blistering desquamating skin disorder/Phe10_L13	637933	1.01299	185326	0.97206	644925	0.60086	5194547	0.04541	NA	NA	NA	NA	Yes
Non cancer illness code self reported - malabsorption coeliac disease	20002_Illness_code_SR_1456_malabsorption_coeliac_disease_AnyInst__BIN	Non cancer illness code self reported - malabsorption coeliac disease	637935	1.07369	185368	1.03017	640764	1.17189	5230361	0.14166	NA	NA	NA	NA	Yes
Non cancer illness code self reported - malabsorption coeliac disease/ICD10 K90	20002_Illness_code_SR_1456_malabsorption_coeliac_disease_Phe10_K90_combined_AnyInst__BIN	Non cancer illness code self reported - malabsorption coeliac disease/Phe10_K90	637932	1.07116	185326	1.03779	644925	1.12357	5194547	0.1267	NA	NA	NA	NA	Yes
Non cancer illness code self reported - duodenal ulcer	20002_Illness_code_SR_1457_duodenal_ulcer_AnyInst__BIN	Non cancer illness code self reported - duodenal ulcer	637935	1.01668	185368	1.00258	640764	1.15458	5230361	0.12995	NA	NA	NA	NA	Yes
Non cancer illness code self reported - duodenal ulcer/ICD10 K26	20002_Illness_code_SR_1457_duodenal_ulcer_Phe10_K26_combined_AnyInst__BIN	Non cancer illness code self reported - duodenal ulcer/Phe10_K26	637933	1.01376	185326	1.01143	644925	1.07928	5194547	0.10944	NA	NA	NA	NA	Yes
Non cancer illness code self reported - diverticular disease diverticulitis	20002_Illness_code_SR_1458_diverticular_disease_diverticulitis_AnyInst__BIN	Non cancer illness code self reported - diverticular disease diverticulitis	637935	1.04983	185368	1.00756	640764	1.03246	5230361	0.39297	NA	NA	NA	NA	Yes
Non cancer illness code self reported - diverticular disease diverticulitis/ICD10 K57	20002_Illness_code_SR_1458_diverticular_disease_diverticulitis_Phe10_K57_combined_AnyInst__BIN	Non cancer illness code self reported - diverticular disease diverticulitis/Phe10_K57	637933	1.05305	185326	1.00949	644925	1.09141	5194547	0.36812	NA	NA	NA	NA	Yes
Non cancer illness code self reported - colitis not crohns or ulcerative colitis	20002_Illness_code_SR_1459_colitis_not_crohns_or_ulcerative_colitis_AnyInst__BIN	Non cancer illness code self reported - colitis not crohns or ulcerative colitis	637935	1.02027	185368	1.026	640764	0.94634	5230361	0.08435	NA	NA	NA	NA	Yes
Non cancer illness code self reported - colitis not crohns or ulcerative colitis/ICD10 K52	20002_Illness_code_SR_1459_colitis_not_crohns_or_ulcerative_colitis_Phe10_K52_combined_AnyInst__BIN	Non cancer illness code self reported - colitis not crohns or ulcerative colitis/Phe10_K52	637933	1.01839	185326	1.03141	644925	0.89279	5194547	0.07749	NA	NA	NA	NA	Yes
Non cancer illness code self reported - rectal or colon adenoma polyps	20002_Illness_code_SR_1460_rectal_or_colon_adenoma_polyps_AnyInst__BIN	Non cancer illness code self reported - rectal or colon adenoma polyps	637935	1.01566	185368	1.00757	640764	1.07765	5230361	0.1079	9198067	1.00807	1.0106 (0.0089)	6.032 (5.0443)	Yes
Non cancer illness code self reported - rectal or colon adenoma polyps/ICD10 D12	20002_Illness_code_SR_1460_rectal_or_colon_adenoma_polyps_Phe10_D12_combined_AnyInst__BIN	Non cancer illness code self reported - rectal or colon adenoma polyps/Phe10_D12	637933	1.01802	185326	1.00187	644925	1.06324	5194547	0.10552	9197995	1.00973	1.0147 (0.0089)	2.8901 (1.7468)	Yes
Non cancer illness code self reported - crohns disease	20002_Illness_code_SR_1462_crohns_disease_AnyInst__BIN	Non cancer illness code self reported - crohns disease	637935	1.04165	185368	1.00614	640764	0.99805	5230361	0.09419	NA	NA	NA	NA	Yes
Non cancer illness code self reported - crohns disease/ICD10 K50	20002_Illness_code_SR_1462_crohns_disease_Phe10_K50_combined_AnyInst__BIN	Non cancer illness code self reported - crohns disease/Phe10_K50	637933	1.04197	185326	1.01844	644925	0.96223	5194547	0.08934	NA	NA	NA	NA	Yes
Non cancer illness code self reported - ulcerative colitis	20002_Illness_code_SR_1463_ulcerative_colitis_AnyInst__BIN	Non cancer illness code self reported - ulcerative colitis	637935	1.03937	185368	0.99938	640764	1.2151	5230361	0.16773	NA	NA	NA	NA	Yes
Non cancer illness code self reported - ulcerative colitis/ICD10 K51	20002_Illness_code_SR_1463_ulcerative_colitis_Phe10_K51_combined_AnyInst__BIN	Non cancer illness code self reported - ulcerative colitis/Phe10_K51	637933	1.05553	185326	1.02194	644925	1.20869	5194547	0.15999	NA	NA	NA	NA	Yes
Non cancer illness code self reported - rheumatoid arthritis	20002_Illness_code_SR_1464_rheumatoid_arthritis_AnyInst__BIN	Non cancer illness code self reported - rheumatoid arthritis	637935	1.05637	185368	1.01642	640764	1.06832	5230361	0.37532	NA	NA	NA	NA	Yes
Non cancer illness code self reported - rheumatoid arthritis/ICD10 M06	20002_Illness_code_SR_1464_rheumatoid_arthritis_Phe10_M06_combined_AnyInst__BIN	Non cancer illness code self reported - rheumatoid arthritis/Phe10_M06	637933	1.05028	185326	1.01391	644925	1.12122	5194547	0.35297	NA	NA	NA	NA	Yes
Non cancer illness code self reported - osteoarthritis	20002_Illness_code_SR_1465_osteoarthritis_AnyInst__BIN	Non cancer illness code self reported - osteoarthritis	637935	1.11719	185368	1.03239	640764	1.01816	5230361	1.30668	NA	NA	NA	NA	Yes
Non cancer illness code self reported - osteoarthritis/ICD10 M19	20002_Illness_code_SR_1465_osteoarthritis_Phe10_M19_combined_AnyInst__BIN	Non cancer illness code self reported - osteoarthritis/Phe10_M19	637933	1.10668	185326	1.02373	644925	1.02353	5194547	1.28618	NA	NA	NA	NA	Yes
Non cancer illness code self reported - gout	20002_Illness_code_SR_1466_gout_AnyInst__BIN	Non cancer illness code self reported - gout	637935	1.09772	185368	1.01018	640764	0.99768	5230360	0.48821	NA	NA	NA	NA	Yes
Non cancer illness code self reported - gout/ICD10 M10	20002_Illness_code_SR_1466_gout_Phe10_M10_combined_AnyInst__BIN	Non cancer illness code self reported - gout/Phe10_M10	637933	1.08403	185326	1.02242	644925	1.0358	5194545	0.40928	NA	NA	NA	NA	Yes
Non cancer illness code self reported - other joint disorder	20002_Illness_code_SR_1467_other_joint_disorder_AnyInst__BIN	Non cancer illness code self reported - other joint disorder	637935	0.98403	185368	0.99253	640764	1.27893	5230361	0.19113	NA	NA	NA	NA	Yes
Non cancer illness code self reported - other joint disorder/ICD10 M25	20002_Illness_code_SR_1467_other_joint_disorder_Phe10_M25_combined_AnyInst__BIN	Non cancer illness code self reported - other joint disorder/Phe10_M25	637933	0.97499	185326	0.99826	644925	1.18514	5194547	0.15922	NA	NA	NA	NA	Yes
Non cancer illness code self reported - atrial fibrillation	20002_Illness_code_SR_1471_atrial_fibrillation_AnyInst__BIN	Non cancer illness code self reported - atrial fibrillation	637935	1.04612	185368	1.02245	640764	1.27798	5230361	0.29537	9198067	1.03747	1.0359 (0.0112)	0.4294 (0.1342)	Yes
Non cancer illness code self reported - atrial fibrillation/ICD10 I48	20002_Illness_code_SR_1471_atrial_fibrillation_Phe10_I48_combined_AnyInst__BIN	Non cancer illness code self reported - atrial fibrillation/Phe10_I48	637933	1.04077	185326	1.01402	644925	1.31328	5194547	0.28495	9197995	1.03314	1.0326 (0.0113)	0.4095 (0.1422)	Yes
Non cancer illness code self reported - high cholesterol	20002_Illness_code_SR_1473_high_cholesterol_AnyInst__BIN	Non cancer illness code self reported - high cholesterol	637935	1.18733	185368	1.03263	640764	1.02023	5230361	1.17709	9198067	1.18597	1.0363 (0.0155)	0.0986 (0.0422)	Yes
Non cancer illness code self reported - high cholesterol/ICD10 E78	20002_Illness_code_SR_1473_high_cholesterol_Phe10_E78_combined_AnyInst__BIN	Non cancer illness code self reported - high cholesterol/Phe10_E78	637933	1.15869	185326	1.02566	644925	1.02033	5194547	1.24725	9197995	1.15686	1.0513 (0.0188)	0.1705 (0.0625)	Yes
Non cancer illness code self reported - hiatus hernia	20002_Illness_code_SR_1474_hiatus_hernia_AnyInst__BIN	Non cancer illness code self reported - hiatus hernia	637935	1.07822	185368	1.01286	640764	1.04071	5230361	0.72216	NA	NA	NA	NA	Yes
Non cancer illness code self reported - hiatus hernia/ICD10 K44	20002_Illness_code_SR_1474_hiatus_hernia_Phe10_K44_combined_AnyInst__BIN	Non cancer illness code self reported - hiatus hernia/Phe10_K44	637933	1.07416	185326	1.01935	644925	1.05982	5194547	0.68137	NA	NA	NA	NA	Yes
Non cancer illness code self reported - sciatica	20002_Illness_code_SR_1476_sciatica_AnyInst__BIN	Non cancer illness code self reported - sciatica	637935	1.0254	185368	1.00761	640764	1.06979	5230361	0.36488	NA	NA	NA	NA	Yes
Non cancer illness code self reported - sciatica/ICD10 M54	20002_Illness_code_SR_1476_sciatica_Phe10_M54_combined_AnyInst__BIN	Non cancer illness code self reported - sciatica/Phe10_M54	637933	1.02177	185326	1.00778	644925	1.24617	5194547	0.30295	NA	NA	NA	NA	Yes
Non cancer illness code self reported - psoriatic arthropathy	20002_Illness_code_SR_1477_psoriatic_arthropathy_AnyInst__BIN	Non cancer illness code self reported - psoriatic arthropathy	637935	1.02627	185368	1.02547	640764	0.74093	5230361	0.05908	NA	NA	NA	NA	Yes
Non cancer illness code self reported - psoriatic arthropathy/ICD10 L40	20002_Illness_code_SR_1477_psoriatic_arthropathy_Phe10_L40_combined_AnyInst__BIN	Non cancer illness code self reported - psoriatic arthropathy/Phe10_L40	637933	1.02499	185326	1.00836	644925	0.66547	5194547	0.05192	NA	NA	NA	NA	Yes
Non cancer illness code self reported - cervical spondylosis	20002_Illness_code_SR_1478_cervical_spondylosis_AnyInst__BIN	Non cancer illness code self reported - cervical spondylosis	637935	1.02785	185368	1.00678	640764	1.36749	5230361	0.22993	NA	NA	NA	NA	Yes
Non cancer illness code self reported - cervical spondylosis/ICD10 M47	20002_Illness_code_SR_1478_cervical_spondylosis_Phe10_M47_combined_AnyInst__BIN	Non cancer illness code self reported - cervical spondylosis/Phe10_M47	637933	1.02607	185326	1.00298	644925	1.31226	5194547	0.19807	NA	NA	NA	NA	Yes
Non cancer illness code self reported - rheumatic fever	20002_Illness_code_SR_1479_rheumatic_fever_AnyInst__BIN	Non cancer illness code self reported - rheumatic fever	637935	1.00733	185368	1.01822	640764	1.01829	5230361	0.09659	NA	NA	NA	NA	Yes
Non cancer illness code self reported - rheumatic fever/ICD10 I00	20002_Illness_code_SR_1479_rheumatic_fever_Phe10_I00_combined_AnyInst__BIN	Non cancer illness code self reported - rheumatic fever/Phe10_I00	637933	0.97192	185326	0.9841	644925	0.90924	5194547	0.08184	NA	NA	NA	NA	Yes
Non cancer illness code self reported - chronic fatigue syndrome	20002_Illness_code_SR_1482_chronic_fatigue_syndrome_AnyInst__BIN	Non cancer illness code self reported - chronic fatigue syndrome	637935	1.02529	185368	1.0054	640764	1.18297	5230361	0.14506	NA	NA	NA	NA	Yes
Non cancer illness code self reported - chronic fatigue syndrome/ICD10 R5382	20002_Illness_code_SR_1482_chronic_fatigue_syndrome_Phe10_R5382_combined_AnyInst__BIN	Non cancer illness code self reported - chronic fatigue syndrome/Phe10_R5382	637933	1.02876	185326	0.99524	644923	1.13282	5194537	0.12595	NA	NA	NA	NA	Yes
Non cancer illness code self reported - irregular heart beat	20002_Illness_code_SR_1485_irregular_heart_beat_AnyInst__BIN	Non cancer illness code self reported - irregular heart beat	637935	1.00099	185368	1.0316	640764	0.87129	5230360	0.07019	NA	NA	NA	NA	Yes
Non cancer illness code self reported - irregular heart beat/ICD10 I49	20002_Illness_code_SR_1485_irregular_heart_beat_Phe10_I49_combined_AnyInst__BIN	Non cancer illness code self reported - irregular heart beat/Phe10_I49	637933	1.00154	185326	1.03567	644925	0.80568	5194547	0.06303	NA	NA	NA	NA	Yes
Non cancer illness code self reported - varicose veins	20002_Illness_code_SR_1494_varicose_veins_AnyInst__BIN	Non cancer illness code self reported - varicose veins	637935	1.04298	185368	1.02319	640764	1.20072	5230361	0.15307	NA	NA	NA	NA	Yes
Non cancer illness code self reported - varicose veins/ICD10 I83	20002_Illness_code_SR_1494_varicose_veins_Phe10_I83_combined_AnyInst__BIN	Non cancer illness code self reported - varicose veins/Phe10_I83	637933	1.04122	185326	1.01777	644925	1.1385	5194547	0.12855	NA	NA	NA	NA	Yes
Non cancer illness code self reported - vertigo	20002_Illness_code_SR_1500_vertigo_AnyInst__BIN	Non cancer illness code self reported - vertigo	637935	0.87998	185368	0.89264	640764	0.62869	5230361	0.04839	NA	NA	NA	NA	Yes
Non cancer illness code self reported - vertigo/ICD10 R42	20002_Illness_code_SR_1500_vertigo_Phe10_R42_combined_AnyInst__BIN	Non cancer illness code self reported - vertigo/Phe10_R42	637933	0.79262	185326	0.77646	644925	0.47935	5194527	0.03608	NA	NA	NA	NA	Yes
Non cancer illness code self reported - appendicitis	20002_Illness_code_SR_1502_appendicitis_AnyInst__BIN	Non cancer illness code self reported - appendicitis	637935	1.0246	185368	1.01686	640764	1.15699	5230361	0.33952	NA	NA	NA	NA	Yes
Non cancer illness code self reported - appendicitis/ICD10 K37	20002_Illness_code_SR_1502_appendicitis_Phe10_K37_combined_AnyInst__BIN	Non cancer illness code self reported - appendicitis/Phe10_K37	637933	1.02272	185326	1.02097	644925	1.23669	5194547	0.31492	NA	NA	NA	NA	Yes
Non cancer illness code self reported - haemorrhoids piles	20002_Illness_code_SR_1505_haemorrhoids_piles_AnyInst__BIN	Non cancer illness code self reported - haemorrhoids piles	637935	1.02405	185368	1.01831	640764	1.09365	5230361	0.11407	NA	NA	NA	NA	Yes
Non cancer illness code self reported - haemorrhoids piles/ICD10 K64	20002_Illness_code_SR_1505_haemorrhoids_piles_Phe10_K64_combined_AnyInst__BIN	Non cancer illness code self reported - haemorrhoids piles/Phe10_K64	637933	1.01902	185326	1.01948	644925	0.98882	5194547	0.09166	NA	NA	NA	NA	Yes
Non cancer illness code self reported - jaundice unknown cause	20002_Illness_code_SR_1508_jaundice_unknown_cause_AnyInst__BIN	Non cancer illness code self reported - jaundice unknown cause	637935	1.0108	185368	0.98272	640764	0.57362	5230361	0.0422	NA	NA	NA	NA	Yes
Non cancer illness code self reported - jaundice unknown cause/ICD10 R17	20002_Illness_code_SR_1508_jaundice_unknown_cause_Phe10_R17_combined_AnyInst__BIN	Non cancer illness code self reported - jaundice unknown cause/Phe10_R17	637933	1.00703	185326	1.01403	644925	0.50791	5194547	0.0372	NA	NA	NA	NA	Yes
Non cancer illness code self reported - dyspepsia indigestion	20002_Illness_code_SR_1510_dyspepsia_indigestion_AnyInst__BIN	Non cancer illness code self reported - dyspepsia indigestion	637935	1.00302	185368	1.02006	640764	0.73286	5230360	0.05528	NA	NA	NA	NA	Yes
Non cancer illness code self reported - dyspepsia indigestion/ICD10 R12	20002_Illness_code_SR_1510_dyspepsia_indigestion_Phe10_R12_combined_AnyInst__BIN	Non cancer illness code self reported - dyspepsia indigestion/Phe10_R12	637933	1.0025	185326	1.00831	644925	0.69488	5194547	0.05233	NA	NA	NA	NA	Yes
Non cancer illness code self reported - umbilical hernia	20002_Illness_code_SR_1512_umbilical_hernia_AnyInst__BIN	Non cancer illness code self reported - umbilical hernia	637935	1.0014	185368	1.04067	640764	0.48697	5230360	0.03375	NA	NA	NA	NA	Yes
Non cancer illness code self reported - inguinal hernia	20002_Illness_code_SR_1513_inguinal_hernia_AnyInst__BIN	Non cancer illness code self reported - inguinal hernia	637935	1.02571	185368	1.01522	640764	1.24751	5230358	0.17791	NA	NA	NA	NA	Yes
Non cancer illness code self reported - inguinal hernia/ICD10 K40	20002_Illness_code_SR_1513_inguinal_hernia_Phe10_K40_combined_AnyInst__BIN	Non cancer illness code self reported - inguinal hernia/Phe10_K40	637933	1.02771	185326	1.01597	644925	1.20546	5194544	0.15335	NA	NA	NA	NA	Yes
Non cancer illness code self reported - cystitis	20002_Illness_code_SR_1514_cystitis_AnyInst__BIN	Non cancer illness code self reported - cystitis	637935	0.97228	185368	0.94249	640764	0.58837	5230334	0.04338	NA	NA	NA	NA	Yes
Non cancer illness code self reported - cystitis/ICD10 N30	20002_Illness_code_SR_1514_cystitis_Phe10_N30_combined_AnyInst__BIN	Non cancer illness code self reported - cystitis/Phe10_N30	637933	0.99176	185326	1.0001	644925	0.50274	5194547	0.03422	NA	NA	NA	NA	Yes
Non cancer illness code self reported - bph benign prostatic hypertrophy	20002_Illness_code_SR_1516_bph_benign_prostatic_hypertrophy_AnyInst__BIN	Non cancer illness code self reported - bph benign prostatic hypertrophy	637935	1.00393	185368	1.03194	640764	0.88502	5230206	0.06401	NA	NA	NA	NA	Yes
Non cancer illness code self reported - bph benign prostatic hypertrophy/ICD10 N40	20002_Illness_code_SR_1516_bph_benign_prostatic_hypertrophy_Phe10_N40_combined_AnyInst__BIN	Non cancer illness code self reported - bph benign prostatic hypertrophy/Phe10_N40	637966	0.99642	185286	1.02633	641117	0.82439	2755229	0.116	NA	NA	NA	NA	Yes
Non cancer illness code self reported - dry eyes	20002_Illness_code_SR_1529_dry_eyes_AnyInst__BIN	Non cancer illness code self reported - dry eyes	637935	0.99202	185368	1.00063	640764	0.87867	5230361	0.07143	NA	NA	NA	NA	Yes
Non cancer illness code self reported - dry eyes/ICD10 H04	20002_Illness_code_SR_1529_dry_eyes_Phe10_H04_combined_AnyInst__BIN	Non cancer illness code self reported - dry eyes/Phe10_H04	637933	0.99576	185326	1.03476	644925	0.7692	5194547	0.0586	NA	NA	NA	NA	Yes
Non cancer illness code self reported - post natal depression	20002_Illness_code_SR_1531_post_natal_depression_AnyInst__BIN	Non cancer illness code self reported - post natal depression	637935	0.87722	185368	0.8787	640764	0.42857	5230360	0.02926	NA	NA	NA	NA	Yes
Non cancer illness code self reported - disc degeneration	20002_Illness_code_SR_1533_disc_degeneration_AnyInst__BIN	Non cancer illness code self reported - disc degeneration	637935	1.01474	185368	1.0354	640764	0.86119	5230361	0.07213	NA	NA	NA	NA	Yes
Non cancer illness code self reported - disc degeneration/ICD10 M51	20002_Illness_code_SR_1533_disc_degeneration_Phe10_M51_combined_AnyInst__BIN	Non cancer illness code self reported - disc degeneration/Phe10_M51	637933	1.01045	185326	1.03982	644925	0.78089	5194547	0.06384	NA	NA	NA	NA	Yes
Non cancer illness code self reported - back pain	20002_Illness_code_SR_1534_back_pain_AnyInst__BIN	Non cancer illness code self reported - back pain	637935	1.00714	185368	0.99918	640764	1.25722	5230361	0.29722	NA	NA	NA	NA	Yes
Non cancer illness code self reported - back pain/ICD10 M54	20002_Illness_code_SR_1534_back_pain_Phe10_M54_combined_AnyInst__BIN	Non cancer illness code self reported - back pain/Phe10_M54	637933	0.94419	185326	0.93033	644925	1.26131	5194547	0.21698	NA	NA	NA	NA	Yes
Non cancer illness code self reported - joint pain	20002_Illness_code_SR_1537_joint_pain_AnyInst__BIN	Non cancer illness code self reported - joint pain	637935	1.00223	185368	1.0064	640764	1.21548	5230361	0.16233	NA	NA	NA	NA	Yes
Non cancer illness code self reported - joint pain/ICD10 M25	20002_Illness_code_SR_1537_joint_pain_Phe10_M25_combined_AnyInst__BIN	Non cancer illness code self reported - joint pain/Phe10_M25	637933	1.00154	185326	1.00782	644925	1.12389	5194547	0.12688	NA	NA	NA	NA	Yes
Non cancer illness code self reported - arthritis nos	20002_Illness_code_SR_1538_arthritis_nos_AnyInst__BIN	Non cancer illness code self reported - arthritis nos	637935	1.02642	185368	1.01234	640764	1.09418	5230361	0.3657	NA	NA	NA	NA	Yes
Non cancer illness code self reported - arthritis nos/ICD10 M13	20002_Illness_code_SR_1538_arthritis_nos_Phe10_M13_combined_AnyInst__BIN	Non cancer illness code self reported - arthritis nos/Phe10_M13	637933	1.02623	185326	1.01998	644925	1.161	5194547	0.33546	NA	NA	NA	NA	Yes
Non cancer illness code self reported - carpal tunnel syndrome	20002_Illness_code_SR_1541_carpal_tunnel_syndrome_AnyInst__BIN	Non cancer illness code self reported - carpal tunnel syndrome	637935	1.01278	185368	1.03792	640764	0.78882	5230361	0.06388	NA	NA	NA	NA	Yes
Non cancer illness code self reported - carpal tunnel syndrome/ICD10 G56	20002_Illness_code_SR_1541_carpal_tunnel_syndrome_Phe10_G56_combined_AnyInst__BIN	Non cancer illness code self reported - carpal tunnel syndrome/Phe10_G56	637933	1.01106	185326	1.02254	644925	0.72463	5194547	0.05717	NA	NA	NA	NA	Yes
Non cancer illness code self reported - fibromyalgia	20002_Illness_code_SR_1542_fibromyalgia_AnyInst__BIN	Non cancer illness code self reported - fibromyalgia	637935	1.01828	185368	1.0243	640764	0.74862	5230361	0.05678	NA	NA	NA	NA	Yes
Non cancer illness code self reported - fibromyalgia/ICD10 M79	20002_Illness_code_SR_1542_fibromyalgia_Phe10_M79_combined_AnyInst__BIN	Non cancer illness code self reported - fibromyalgia/Phe10_M79	637933	1.01385	185326	1.01035	644925	0.68265	5194547	0.05089	NA	NA	NA	NA	Yes
Non cancer illness code self reported - menorrhagia unknown cause	20002_Illness_code_SR_1556_menorrhagia_unknown_cause_AnyInst__BIN	Non cancer illness code self reported - menorrhagia unknown cause	637935	1.02622	185368	1.00519	640764	1.06611	5230297	0.0989	NA	NA	NA	NA	Yes
Non cancer illness code self reported - menorrhagia unknown cause/ICD10 N92	20002_Illness_code_SR_1556_menorrhagia_unknown_cause_Phe10_N92_combined_AnyInst__BIN	Non cancer illness code self reported - menorrhagia unknown cause/Phe10_N92	637702	1.02255	185436	1.01089	646089	1.00128	3184763	0.14642	NA	NA	NA	NA	Yes
Non cancer illness code self reported - miscarriage	20002_Illness_code_SR_1559_miscarriage_AnyInst__BIN	Non cancer illness code self reported - miscarriage	637935	1.01276	185368	1.01146	640764	1.02105	5230324	0.09142	NA	NA	NA	NA	Yes
Non cancer illness code self reported - miscarriage/ICD10 O04	20002_Illness_code_SR_1559_miscarriage_Phe10_O04_combined_AnyInst__BIN	Non cancer illness code self reported - miscarriage/Phe10_O04	637702	1.00772	185436	1.01742	646089	0.96556	3184763	0.13831	NA	NA	NA	NA	Yes
Non cancer illness code self reported - raynauds phenomenon disease	20002_Illness_code_SR_1561_raynauds_phenomenon_disease_AnyInst__BIN	Non cancer illness code self reported - raynauds phenomenon disease	637935	1.01743	185368	0.97564	640764	0.58276	5230361	0.04242	NA	NA	NA	NA	Yes
Non cancer illness code self reported - raynauds phenomenon disease/ICD10 I73	20002_Illness_code_SR_1561_raynauds_phenomenon_disease_Phe10_I73_combined_AnyInst__BIN	Non cancer illness code self reported - raynauds phenomenon disease/Phe10_I73	637933	1.01334	185326	1.0174	644925	0.49734	5194547	0.03577	NA	NA	NA	NA	Yes
Non cancer illness code self reported - infectious mononucleosis glandular fever epstein barr virus ebv	20002_Illness_code_SR_1567_infectious_mononucleosis_glandular_fever_epstein_barr_virus_ebv_AnyInst__BIN	Non cancer illness code self reported - infectious mononucleosis glandular fever epstein barr virus ebv	637935	1.0089	185368	1.01803	640764	0.87409	5230361	0.07403	NA	NA	NA	NA	Yes
Non cancer illness code self reported - infectious mononucleosis glandular fever epstein barr virus ebv/ICD10 B27	20002_Illness_code_SR_1567_infectious_mononucleosis_glandular_fever_epstein_barr_virus_ebv_Phe10_B27_combined_AnyInst__BIN	Non cancer illness code self reported - infectious mononucleosis glandular fever epstein barr virus ebv/Phe10_B27	637933	1.00199	185326	1.01274	644925	0.71972	5194547	0.05723	NA	NA	NA	NA	Yes
Non cancer illness code self reported - measles morbillivirus	20002_Illness_code_SR_1568_measles_morbillivirus_AnyInst__BIN	Non cancer illness code self reported - measles morbillivirus	637935	1.02966	185368	0.99699	640764	0.99638	5230361	0.43046	NA	NA	NA	NA	Yes
Non cancer illness code self reported - measles morbillivirus/ICD10 B05	20002_Illness_code_SR_1568_measles_morbillivirus_Phe10_B05_combined_AnyInst__BIN	Non cancer illness code self reported - measles morbillivirus/Phe10_B05	637933	1.02746	185326	1.00037	644925	1.05329	5194547	0.38096	NA	NA	NA	NA	Yes
Non cancer illness code self reported - mumps epidemic parotitis	20002_Illness_code_SR_1569_mumps_epidemic_parotitis_AnyInst__BIN	Non cancer illness code self reported - mumps epidemic parotitis	637935	1.02646	185368	1.00398	640764	1.34428	5230361	0.27315	NA	NA	NA	NA	Yes
Non cancer illness code self reported - mumps epidemic parotitis/ICD10 B26	20002_Illness_code_SR_1569_mumps_epidemic_parotitis_Phe10_B26_combined_AnyInst__BIN	Non cancer illness code self reported - mumps epidemic parotitis/Phe10_B26	637933	1.0298	185326	1.00664	644925	1.38154	5194547	0.23767	NA	NA	NA	NA	Yes
Non cancer illness code self reported - rubella german measles	20002_Illness_code_SR_1570_rubella_german_measles_AnyInst__BIN	Non cancer illness code self reported - rubella german measles	637935	1.00575	185368	1.006	640764	1.22024	5230361	0.16003	NA	NA	NA	NA	Yes
Non cancer illness code self reported - rubella german measles/ICD10 B06	20002_Illness_code_SR_1570_rubella_german_measles_Phe10_B06_combined_AnyInst__BIN	Non cancer illness code self reported - rubella german measles/Phe10_B06	637933	1.01169	185326	1.00051	644925	1.16764	5194547	0.13891	NA	NA	NA	NA	Yes
Non cancer illness code self reported - chickenpox	20002_Illness_code_SR_1571_chickenpox_AnyInst__BIN	Non cancer illness code self reported - chickenpox	637935	1.04073	185368	1.0058	640764	1.01028	5230361	0.52617	NA	NA	NA	NA	Yes
Non cancer illness code self reported - chickenpox/ICD10 B01	20002_Illness_code_SR_1571_chickenpox_Phe10_B01_combined_AnyInst__BIN	Non cancer illness code self reported - chickenpox/Phe10_B01	637933	1.03162	185326	1.01154	644925	0.9872	5194547	0.47006	NA	NA	NA	NA	Yes
Non cancer illness code self reported - whooping cough pertussis	20002_Illness_code_SR_1572_whooping_cough_pertussis_AnyInst__BIN	Non cancer illness code self reported - whooping cough pertussis	637935	0.95513	185368	0.93783	640763	0.92432	5230360	0.09258	NA	NA	NA	NA	Yes
Non cancer illness code self reported - whooping cough pertussis/ICD10 A37	20002_Illness_code_SR_1572_whooping_cough_pertussis_Phe10_A37_combined_AnyInst__BIN	Non cancer illness code self reported - whooping cough pertussis/Phe10_A37	637933	1.01212	185326	1.00564	644925	0.92623	5194547	0.08123	NA	NA	NA	NA	Yes
Non cancer illness code self reported - shingles	20002_Illness_code_SR_1573_shingles_AnyInst__BIN	Non cancer illness code self reported - shingles	637935	1.01888	185368	1.0111	640764	0.93293	5230361	0.07983	NA	NA	NA	NA	Yes
Non cancer illness code self reported - shingles/ICD10 B02	20002_Illness_code_SR_1573_shingles_Phe10_B02_combined_AnyInst__BIN	Non cancer illness code self reported - shingles/Phe10_B02	637933	0.86739	185326	0.88284	644925	0.64304	5194547	0.05159	NA	NA	NA	NA	Yes
Non cancer illness code self reported - tinnitus tiniitis	20002_Illness_code_SR_1597_tinnitus_tiniitis_AnyInst__BIN	Non cancer illness code self reported - tinnitus tiniitis	637935	1.01092	185368	1.01808	640764	1.08528	5230361	0.10827	NA	NA	NA	NA	Yes
Non cancer illness code self reported - tinnitus tiniitis/ICD10 H93	20002_Illness_code_SR_1597_tinnitus_tiniitis_Phe10_H93_combined_AnyInst__BIN	Non cancer illness code self reported - tinnitus tiniitis/Phe10_H93	637933	1.01218	185326	1.01537	644925	0.97182	5194547	0.0848	NA	NA	NA	NA	Yes
Non cancer illness code self reported - tonsiltis	20002_Illness_code_SR_1598_tonsiltis_AnyInst__BIN	Non cancer illness code self reported - tonsiltis	637935	1.0194	185368	1.01897	640764	1.06601	5230361	0.37874	NA	NA	NA	NA	Yes
Non cancer illness code self reported - tonsiltis/ICD10 J03	20002_Illness_code_SR_1598_tonsiltis_Phe10_J03_combined_AnyInst__BIN	Non cancer illness code self reported - tonsiltis/Phe10_J03	637933	1.01933	185326	1.01554	644925	1.15471	5194547	0.34048	NA	NA	NA	NA	Yes
Non cancer illness code self reported - constipation	20002_Illness_code_SR_1599_constipation_AnyInst__BIN	Non cancer illness code self reported - constipation	637935	1.00461	185368	0.98008	640764	0.57183	5230361	0.03998	NA	NA	NA	NA	Yes
Non cancer illness code self reported - constipation/ICD10 K59	20002_Illness_code_SR_1599_constipation_Phe10_K59_combined_AnyInst__BIN	Non cancer illness code self reported - constipation/Phe10_K59	637933	0.99549	185326	1.03148	644925	0.47219	5194547	0.0327	NA	NA	NA	NA	Yes
Non cancer illness code self reported - stress	20002_Illness_code_SR_1614_stress_AnyInst__BIN	Non cancer illness code self reported - stress	637935	1.01232	185368	1.02618	640764	0.81657	5230361	0.06533	NA	NA	NA	NA	Yes
Non cancer illness code self reported - stress/ICD10 F43	20002_Illness_code_SR_1614_stress_Phe10_F43_combined_AnyInst__BIN	Non cancer illness code self reported - stress/Phe10_F43	637933	1.01396	185326	1.02227	644925	0.72238	5194547	0.05571	NA	NA	NA	NA	Yes
Non cancer illness code self reported - osteopenia	20002_Illness_code_SR_1617_osteopenia_AnyInst__BIN	Non cancer illness code self reported - osteopenia	637935	1.02736	185368	1.02039	640764	1.10025	5230361	0.11107	NA	NA	NA	NA	Yes
Non cancer illness code self reported - osteopenia/ICD10 M89	20002_Illness_code_SR_1617_osteopenia_Phe10_M89_combined_AnyInst__BIN	Non cancer illness code self reported - osteopenia/Phe10_M89	637933	1.01873	185326	1.01143	644922	1.05506	5194539	0.10007	NA	NA	NA	NA	Yes
Non cancer illness code self reported - tendonitis tendinitis tenosynovitis	20002_Illness_code_SR_1619_tendonitis_tendinitis_tenosynovitis_AnyInst__BIN	Non cancer illness code self reported - tendonitis tendinitis tenosynovitis	637935	1.01265	185368	1.02421	640764	0.51146	5230360	0.03523	NA	NA	NA	NA	Yes
Non cancer illness code self reported - fracture nose	20002_Illness_code_SR_1628_fracture_nose_AnyInst__BIN	Non cancer illness code self reported - fracture nose	637935	0.84141	185368	0.84237	640764	0.55087	5230353	0.0456	NA	NA	NA	NA	Yes
Non cancer illness code self reported - fracture nose/ICD10 S022	20002_Illness_code_SR_1628_fracture_nose_Phe10_S022_combined_AnyInst__BIN	Non cancer illness code self reported - fracture nose/Phe10_S022	637933	0.71641	185326	0.70154	644925	0.39846	5194546	0.02975	NA	NA	NA	NA	Yes
Non cancer illness code self reported - fracture clavicle collar bone	20002_Illness_code_SR_1631_fracture_clavicle_collar_bone_AnyInst__BIN	Non cancer illness code self reported - fracture clavicle collar bone	637935	1.00999	185368	0.98892	640764	0.65014	5230361	0.04847	NA	NA	NA	NA	Yes
Non cancer illness code self reported - fracture clavicle collar bone/ICD10 S42	20002_Illness_code_SR_1631_fracture_clavicle_collar_bone_Phe10_S42_combined_AnyInst__BIN	Non cancer illness code self reported - fracture clavicle collar bone/Phe10_S42	637933	0.75678	185326	0.7474	644925	0.38768	5194546	0.02789	NA	NA	NA	NA	Yes
Non cancer illness code self reported - fracture upper arm humerus elbow	20002_Illness_code_SR_1633_fracture_upper_arm_humerus_elbow_AnyInst__BIN	Non cancer illness code self reported - fracture upper arm humerus elbow	637935	0.99217	185368	0.9949	640764	0.95979	5230361	0.08805	NA	NA	NA	NA	Yes
Non cancer illness code self reported - fracture upper arm humerus elbow/ICD10 S42	20002_Illness_code_SR_1633_fracture_upper_arm_humerus_elbow_Phe10_S42_combined_AnyInst__BIN	Non cancer illness code self reported - fracture upper arm humerus elbow/Phe10_S42	637933	0.91286	185326	0.92556	644925	0.77222	5194547	0.06539	NA	NA	NA	NA	Yes
Non cancer illness code self reported - fracture forearm wrist	20002_Illness_code_SR_1634_fracture_forearm_wrist_AnyInst__BIN	Non cancer illness code self reported - fracture forearm wrist	637935	1.01895	185368	1.01299	640764	0.94166	5230361	0.08257	NA	NA	NA	NA	Yes
Non cancer illness code self reported - fracture forearm wrist/ICD10 S52	20002_Illness_code_SR_1634_fracture_forearm_wrist_Phe10_S52_combined_AnyInst__BIN	Non cancer illness code self reported - fracture forearm wrist/Phe10_S52	637933	0.87463	185326	0.88199	644925	0.70229	5194545	0.06061	NA	NA	NA	NA	Yes
Non cancer illness code self reported - fracture wrist colles fracture	20002_Illness_code_SR_1637_fracture_wrist_colles_fracture_AnyInst__BIN	Non cancer illness code self reported - fracture wrist colles fracture	637935	1.01722	185368	1.0254	640764	1.10337	5230361	0.11586	NA	NA	NA	NA	Yes
Non cancer illness code self reported - fracture wrist colles fracture/ICD10 S62	20002_Illness_code_SR_1637_fracture_wrist_colles_fracture_Phe10_S62_combined_AnyInst__BIN	Non cancer illness code self reported - fracture wrist colles fracture/Phe10_S62	637933	1.01365	185326	1.01223	644925	1.02636	5194547	0.09774	NA	NA	NA	NA	Yes
Non cancer illness code self reported - fracture finger	20002_Illness_code_SR_1639_fracture_finger_AnyInst__BIN	Non cancer illness code self reported - fracture finger	637935	0.99681	185368	1.00634	640764	0.69782	5230360	0.05224	NA	NA	NA	NA	Yes
Non cancer illness code self reported - fracture finger/ICD10 S6260	20002_Illness_code_SR_1639_fracture_finger_Phe10_S6260_combined_AnyInst__BIN	Non cancer illness code self reported - fracture finger/Phe10_S6260	637933	0.99956	185326	0.9868	644925	0.61353	5194545	0.04429	NA	NA	NA	NA	Yes
Non cancer illness code self reported - fracture rib	20002_Illness_code_SR_1644_fracture_rib_AnyInst__BIN	Non cancer illness code self reported - fracture rib	637935	0.92776	185368	0.90591	640764	0.54618	5230357	0.0389	NA	NA	NA	NA	Yes
Non cancer illness code self reported - fracture rib/ICD10 S223	20002_Illness_code_SR_1644_fracture_rib_Phe10_S223_combined_AnyInst__BIN	Non cancer illness code self reported - fracture rib/Phe10_S223	637933	0.88896	185326	0.88345	644925	0.46745	5194532	0.03411	NA	NA	NA	NA	Yes
Non cancer illness code self reported - fracture lower leg ankle	20002_Illness_code_SR_1651_fracture_lower_leg_ankle_AnyInst__BIN	Non cancer illness code self reported - fracture lower leg ankle	637935	1.01093	185368	1.01447	640764	1.21776	5230361	0.16288	NA	NA	NA	NA	Yes
Non cancer illness code self reported - fracture lower leg ankle/ICD10 S82	20002_Illness_code_SR_1651_fracture_lower_leg_ankle_Phe10_S82_combined_AnyInst__BIN	Non cancer illness code self reported - fracture lower leg ankle/Phe10_S82	637933	1.00847	185326	1.00434	644925	1.13139	5194547	0.12871	NA	NA	NA	NA	Yes
Non cancer illness code self reported - fracture tibia	20002_Illness_code_SR_1652_fracture_tibia_AnyInst__BIN	Non cancer illness code self reported - fracture tibia	637935	1.00387	185368	0.97775	640764	0.61464	5230360	0.04651	NA	NA	NA	NA	Yes
Non cancer illness code self reported - fracture tibia/ICD10 S8220	20002_Illness_code_SR_1652_fracture_tibia_Phe10_S8220_combined_AnyInst__BIN	Non cancer illness code self reported - fracture tibia/Phe10_S8220	637933	1.00763	185326	0.98499	644925	0.53378	5194546	0.03991	NA	NA	NA	NA	Yes
Non cancer illness code self reported - fracture fibula	20002_Illness_code_SR_1653_fracture_fibula_AnyInst__BIN	Non cancer illness code self reported - fracture fibula	637935	0.99135	185368	0.99116	640764	0.60288	5230358	0.0433	NA	NA	NA	NA	Yes
Non cancer illness code self reported - fracture fibula/ICD10 S824	20002_Illness_code_SR_1653_fracture_fibula_Phe10_S824_combined_AnyInst__BIN	Non cancer illness code self reported - fracture fibula/Phe10_S824	637933	0.98931	185326	1.01214	644925	0.52945	5194545	0.0376	NA	NA	NA	NA	Yes
Non cancer illness code self reported - fracture toe	20002_Illness_code_SR_1656_fracture_toe_AnyInst__BIN	Non cancer illness code self reported - fracture toe	637935	1.00384	185368	0.99719	640764	0.51797	5230361	0.03617	NA	NA	NA	NA	Yes
Non cancer illness code self reported - rosacea	20002_Illness_code_SR_1660_rosacea_AnyInst__BIN	Non cancer illness code self reported - rosacea	637935	1.03071	185368	1.03235	640764	0.82117	5230361	0.06712	NA	NA	NA	NA	Yes
Non cancer illness code self reported - rosacea/ICD10 L71	20002_Illness_code_SR_1660_rosacea_Phe10_L71_combined_AnyInst__BIN	Non cancer illness code self reported - rosacea/Phe10_L71	637932	0.9132	185326	0.89	644923	0.59764	5194544	0.04766	NA	NA	NA	NA	Yes
Non cancer illness code self reported - abnormal smear cervix	20002_Illness_code_SR_1663_abnormal_smear_cervix_AnyInst__BIN	Non cancer illness code self reported - abnormal smear cervix	637935	0.88497	185368	0.8618	640761	0.58629	5225385	0.04782	NA	NA	NA	NA	Yes
Non cancer illness code self reported - abnormal smear cervix/ICD10 R87619	20002_Illness_code_SR_1663_abnormal_smear_cervix_Phe10_R87619_combined_AnyInst__BIN	Non cancer illness code self reported - abnormal smear cervix/Phe10_R87619	637933	0.76852	185326	0.74924	644923	0.46726	5186858	0.03855	NA	NA	NA	NA	Yes
Non cancer illness code self reported - benign breast lump	20002_Illness_code_SR_1666_benign_breast_lump_AnyInst__BIN	Non cancer illness code self reported - benign breast lump	637935	1.028	185368	1.02274	640764	1.10003	5230361	0.11291	NA	NA	NA	NA	Yes
Non cancer illness code self reported - benign breast lump/ICD10 N60	20002_Illness_code_SR_1666_benign_breast_lump_Phe10_N60_combined_AnyInst__BIN	Non cancer illness code self reported - benign breast lump/Phe10_N60	637702	1.02231	185436	1.01264	646089	1.01698	3184763	0.15655	NA	NA	NA	NA	Yes
Non cancer illness code self reported - allergy to house dust mite	20002_Illness_code_SR_1668_allergy_to_house_dust_mite_AnyInst__BIN	Non cancer illness code self reported - allergy to house dust mite	637935	1.01192	185368	1.01888	640764	0.49931	5230361	0.03467	NA	NA	NA	NA	Yes
Non cancer illness code self reported - scarlet fever scarlatina	20002_Illness_code_SR_1677_scarlet_fever_scarlatina_AnyInst__BIN	Non cancer illness code self reported - scarlet fever scarlatina	637935	1.00548	185368	1.01305	640764	0.84001	5230361	0.06972	NA	NA	NA	NA	Yes
Non cancer illness code self reported - scarlet fever scarlatina/ICD10 A38	20002_Illness_code_SR_1677_scarlet_fever_scarlatina_Phe10_A38_combined_AnyInst__BIN	Non cancer illness code self reported - scarlet fever scarlatina/Phe10_A38	637933	0.98095	185326	0.99498	644925	0.74495	5194547	0.06021	NA	NA	NA	NA	Yes
Non cancer illness code self reported - unclassifiable	20002_Illness_code_SR_99999_unclassifiable_AnyInst__BIN	Non cancer illness code self reported - unclassifiable	637935	1.0314	185368	1.01245	640764	1.0225	5230361	1.06607	NA	NA	NA	NA	No
Treatment or Medication Code - gtn 400micrograms spray	20003_Treatment_or_Medication_Code_1140851812_gtn_400micrograms_spray_AnyInst__BIN	Treatment or Medication Code - gtn 400micrograms spray	637921	1.01305	185412	1.01407	639270	0.89383	5097674	0.07382	NA	NA	NA	NA	Yes
Treatment or Medication Code - calcium vitamin d 500units tablet	20003_Treatment_or_Medication_Code_1140852948_calcium_vitamin_d_500units_tablet_AnyInst__BIN	Treatment or Medication Code - calcium vitamin d 500units tablet	637921	1.01876	185412	1.00809	639270	1.19693	5097674	0.1553	NA	NA	NA	NA	Yes
Treatment or Medication Code - multivitamins	20003_Treatment_or_Medication_Code_1140852976_multivitamins_AnyInst__BIN	Treatment or Medication Code - multivitamins	637921	1.01322	185412	0.99695	639270	1.01072	5097674	0.8891	NA	NA	NA	NA	Yes
Treatment or Medication Code - prempak 0 625 tablet	20003_Treatment_or_Medication_Code_1140857636_prempak_0_625_tablet_AnyInst__BIN	Treatment or Medication Code - prempak 0 625 tablet	637919	0.83154	185412	0.80021	639269	0.49423	5093807	0.04197	NA	NA	NA	NA	Yes
Treatment or Medication Code - lisinopril	20003_Treatment_or_Medication_Code_1140860696_lisinopril_AnyInst__BIN	Treatment or Medication Code - lisinopril	637921	1.06564	185412	1.00784	639270	1.03359	5097674	0.84008	NA	NA	NA	NA	Yes
Treatment or Medication Code - ramipril	20003_Treatment_or_Medication_Code_1140860806_ramipril_AnyInst__BIN	Treatment or Medication Code - ramipril	637921	1.0802	185412	1.01129	639270	1.01905	5097674	1.1475	NA	NA	NA	NA	Yes
Treatment or Medication Code - glyceryl trinitrate	20003_Treatment_or_Medication_Code_1140860834_glyceryl_trinitrate_AnyInst__BIN	Treatment or Medication Code - glyceryl trinitrate	637921	1.02963	185412	1.01283	639270	1.03356	5097674	0.09954	NA	NA	NA	NA	Yes
Treatment or Medication Code - isosorbide mononitrate	20003_Treatment_or_Medication_Code_1140860954_isosorbide_mononitrate_AnyInst__BIN	Treatment or Medication Code - isosorbide mononitrate	637921	1.01607	185412	1.02057	639270	1.05979	5097673	0.10504	NA	NA	NA	NA	Yes
Treatment or Medication Code - nifedipine	20003_Treatment_or_Medication_Code_1140861088_nifedipine_AnyInst__BIN	Treatment or Medication Code - nifedipine	637921	0.89548	185412	0.91054	639270	0.75588	5097674	0.06357	NA	NA	NA	NA	Yes
Treatment or Medication Code - adalat 5mg capsule	20003_Treatment_or_Medication_Code_1140861090_adalat_5mg_capsule_AnyInst__BIN	Treatment or Medication Code - adalat 5mg capsule	637921	1.01219	185412	1.03339	639270	0.84788	5097671	0.07132	NA	NA	NA	NA	Yes
Treatment or Medication Code - tildiem 60mg m r tablet	20003_Treatment_or_Medication_Code_1140861128_tildiem_60mg_m_r_tablet_AnyInst__BIN	Treatment or Medication Code - tildiem 60mg m r tablet	637921	1.00879	185412	1.03018	639270	0.7481	5097674	0.05875	NA	NA	NA	NA	Yes
Treatment or Medication Code - dipyridamole	20003_Treatment_or_Medication_Code_1140861778_dipyridamole_AnyInst__BIN	Treatment or Medication Code - dipyridamole	637921	0.93171	185412	0.9407	639270	0.65265	5097673	0.05056	NA	NA	NA	NA	Yes
Treatment or Medication Code - aspirin 75mg tablet	20003_Treatment_or_Medication_Code_1140861806_aspirin_75mg_tablet_AnyInst__BIN	Treatment or Medication Code - aspirin 75mg tablet	637921	1.0068	185412	1.01202	639270	1.31348	5097674	0.21655	NA	NA	NA	NA	Yes
Treatment or Medication Code - tranexamic acid	20003_Treatment_or_Medication_Code_1140861832_tranexamic_acid_AnyInst__BIN	Treatment or Medication Code - tranexamic acid	637921	0.97741	185412	0.96776	639270	0.51509	5097669	0.03116	NA	NA	NA	NA	Yes
Treatment or Medication Code - fenofibrate	20003_Treatment_or_Medication_Code_1140861954_fenofibrate_AnyInst__BIN	Treatment or Medication Code - fenofibrate	637920	1.01526	185412	0.98273	639270	0.58367	5097673	0.04318	NA	NA	NA	NA	Yes
Treatment or Medication Code - simvastatin	20003_Treatment_or_Medication_Code_1140861958_simvastatin_AnyInst__BIN	Treatment or Medication Code - simvastatin	637921	1.1338	185412	1.01926	639270	1.02224	5097674	1.20525	9198120	1.14857	1.0313 (0.0135)	0.1495 (0.0647)	Yes
Treatment or Medication Code - ventolin 100micrograms inhaler	20003_Treatment_or_Medication_Code_1140861998_ventolin_100micrograms_inhaler_AnyInst__BIN	Treatment or Medication Code - ventolin 100micrograms inhaler	637921	1.10172	185412	1.01687	639270	1.01516	5097674	0.86894	NA	NA	NA	NA	Yes
Treatment or Medication Code - salamol 100micrograms inhaler	20003_Treatment_or_Medication_Code_1140862086_salamol_100micrograms_inhaler_AnyInst__BIN	Treatment or Medication Code - salamol 100micrograms inhaler	637921	1.01508	185412	1.00452	639270	1.02024	5097674	0.09906	NA	NA	NA	NA	Yes
Treatment or Medication Code - salmeterol	20003_Treatment_or_Medication_Code_1140862144_salmeterol_AnyInst__BIN	Treatment or Medication Code - salmeterol	637921	1.01009	185412	1.02033	639270	0.93207	5097674	0.08317	NA	NA	NA	NA	Yes
Treatment or Medication Code - serevent 25mcg inhaler	20003_Treatment_or_Medication_Code_1140862148_serevent_25mcg_inhaler_AnyInst__BIN	Treatment or Medication Code - serevent 25mcg inhaler	637921	0.97625	185412	0.96659	639270	0.88086	5097674	0.07998	NA	NA	NA	NA	Yes
Treatment or Medication Code - bricanyl 250mcg inhaler	20003_Treatment_or_Medication_Code_1140862168_bricanyl_250mcg_inhaler_AnyInst__BIN	Treatment or Medication Code - bricanyl 250mcg inhaler	637921	1.00087	185412	1.03816	639270	0.85578	5097674	0.07098	NA	NA	NA	NA	Yes
Treatment or Medication Code - becotide 50 inhaler	20003_Treatment_or_Medication_Code_1140862382_becotide_50_inhaler_AnyInst__BIN	Treatment or Medication Code - becotide 50 inhaler	637921	1.0276	185412	1.01123	639270	1.31344	5097674	0.21323	NA	NA	NA	NA	Yes
Treatment or Medication Code - beclazone 50 inhaler	20003_Treatment_or_Medication_Code_1140862476_beclazone_50_inhaler_AnyInst__BIN	Treatment or Medication Code - beclazone 50 inhaler	637921	1.0293	185412	1.019	639270	0.95167	5097674	0.08932	NA	NA	NA	NA	Yes
Treatment or Medication Code - budesonide	20003_Treatment_or_Medication_Code_1140862572_budesonide_AnyInst__BIN	Treatment or Medication Code - budesonide	637921	0.9502	185412	0.96392	639270	0.7601	5097674	0.06381	NA	NA	NA	NA	Yes
Treatment or Medication Code - pulmicort ls 50micrograms inhaler	20003_Treatment_or_Medication_Code_1140862574_pulmicort_ls_50micrograms_inhaler_AnyInst__BIN	Treatment or Medication Code - pulmicort ls 50micrograms inhaler	637921	0.99759	185412	0.97305	639270	0.61786	5097674	0.04674	NA	NA	NA	NA	Yes
Treatment or Medication Code - piriton 4mg tablet	20003_Treatment_or_Medication_Code_1140862628_piriton_4mg_tablet_AnyInst__BIN	Treatment or Medication Code - piriton 4mg tablet	637921	1.00568	185412	0.98097	639270	0.61857	5097674	0.04864	NA	NA	NA	NA	Yes
Treatment or Medication Code - loratadine	20003_Treatment_or_Medication_Code_1140862772_loratadine_AnyInst__BIN	Treatment or Medication Code - loratadine	637921	1.02532	185412	1.01256	639270	1.40991	5097674	0.2627	NA	NA	NA	NA	Yes
Treatment or Medication Code - zopiclone	20003_Treatment_or_Medication_Code_1140863144_zopiclone_AnyInst__BIN	Treatment or Medication Code - zopiclone	637921	0.9741	185412	0.99537	639270	1.04909	5097674	0.1101	NA	NA	NA	NA	Yes
Treatment or Medication Code - diazepam	20003_Treatment_or_Medication_Code_1140863152_diazepam_AnyInst__BIN	Treatment or Medication Code - diazepam	637921	1.00087	185412	1.01449	639270	0.95307	5097674	0.08752	NA	NA	NA	NA	Yes
Treatment or Medication Code - temazepam	20003_Treatment_or_Medication_Code_1140863202_temazepam_AnyInst__BIN	Treatment or Medication Code - temazepam	637921	1.00704	185412	1.02535	639270	0.79665	5097674	0.06562	NA	NA	NA	NA	Yes
Treatment or Medication Code - flixotide 25micrograms inhaler	20003_Treatment_or_Medication_Code_1140864286_flixotide_25micrograms_inhaler_AnyInst__BIN	Treatment or Medication Code - flixotide 25micrograms inhaler	637921	1.01024	185412	0.9974	639270	0.67482	5097674	0.05214	NA	NA	NA	NA	Yes
Treatment or Medication Code - lansoprazole	20003_Treatment_or_Medication_Code_1140864752_lansoprazole_AnyInst__BIN	Treatment or Medication Code - lansoprazole	637921	1.06614	185412	1.01209	639270	1.03587	5097674	0.99585	NA	NA	NA	NA	Yes
Treatment or Medication Code - tramadol	20003_Treatment_or_Medication_Code_1140864992_tramadol_AnyInst__BIN	Treatment or Medication Code - tramadol	637921	1.05813	185412	1.0138	639270	1.08888	5097674	0.37496	NA	NA	NA	NA	Yes
Treatment or Medication Code - viscotears liquid eye gel	20003_Treatment_or_Medication_Code_1140865010_viscotears_liquid_eye_gel_AnyInst__BIN	Treatment or Medication Code - viscotears liquid eye gel	637921	0.93292	185412	0.94626	639270	0.80735	5097674	0.06827	NA	NA	NA	NA	Yes
Treatment or Medication Code - fybogel mebeverine sachet	20003_Treatment_or_Medication_Code_1140865350_fybogel_mebeverine_sachet_AnyInst__BIN	Treatment or Medication Code - fybogel mebeverine sachet	637921	0.82257	185412	0.7938	639270	0.49071	5097674	0.0378	NA	NA	NA	NA	Yes
Treatment or Medication Code - gaviscon liquid	20003_Treatment_or_Medication_Code_1140865354_gaviscon_liquid_AnyInst__BIN	Treatment or Medication Code - gaviscon liquid	637921	1.01542	185412	0.99708	639270	1.26494	5097674	0.18645	NA	NA	NA	NA	Yes
Treatment or Medication Code - mesalazine	20003_Treatment_or_Medication_Code_1140865578_mesalazine_AnyInst__BIN	Treatment or Medication Code - mesalazine	637921	0.62077	185412	0.59698	639270	0.37193	5097662	0.03562	NA	NA	NA	NA	Yes
Treatment or Medication Code - asacol 400mg e c tablet	20003_Treatment_or_Medication_Code_1140865580_asacol_400mg_e_c_tablet_AnyInst__BIN	Treatment or Medication Code - asacol 400mg e c tablet	637921	1.0243	185412	0.97548	639270	0.59837	5097674	0.04584	NA	NA	NA	NA	Yes
Treatment or Medication Code - omeprazole	20003_Treatment_or_Medication_Code_1140865634_omeprazole_AnyInst__BIN	Treatment or Medication Code - omeprazole	637921	1.09299	185412	1.0152	639270	1.01892	5097674	1.25352	NA	NA	NA	NA	Yes
Treatment or Medication Code - senna	20003_Treatment_or_Medication_Code_1140865716_senna_AnyInst__BIN	Treatment or Medication Code - senna	637921	1.01051	185412	1.03741	639270	0.77899	5097674	0.06245	NA	NA	NA	NA	Yes
Treatment or Medication Code - lactulose product	20003_Treatment_or_Medication_Code_1140865800_lactulose_product_AnyInst__BIN	Treatment or Medication Code - lactulose product	637921	0.90552	185412	0.91053	639270	0.85255	5097674	0.07728	NA	NA	NA	NA	Yes
Treatment or Medication Code - indapamide	20003_Treatment_or_Medication_Code_1140866078_indapamide_AnyInst__BIN	Treatment or Medication Code - indapamide	637921	1.02323	185412	1.01412	639270	1.09188	5097674	0.11945	NA	NA	NA	NA	Yes
Treatment or Medication Code - frusemide	20003_Treatment_or_Medication_Code_1140866116_frusemide_AnyInst__BIN	Treatment or Medication Code - frusemide	637921	1.0307	185412	0.99819	639270	0.69601	5097671	0.05413	NA	NA	NA	NA	Yes
Treatment or Medication Code - bendrofluazide	20003_Treatment_or_Medication_Code_1140866122_bendrofluazide_AnyInst__BIN	Treatment or Medication Code - bendrofluazide	637921	0.84138	185412	0.83589	639270	0.97358	5097672	0.16661	NA	NA	NA	NA	Yes
Treatment or Medication Code - spironolactone	20003_Treatment_or_Medication_Code_1140866236_spironolactone_AnyInst__BIN	Treatment or Medication Code - spironolactone	637921	0.83138	185412	0.8473	639270	0.6124	5097674	0.0499	9198120	1.00808	1.0009 (0.009)	0.1929 (1.8772)	Yes
Treatment or Medication Code - atenolol	20003_Treatment_or_Medication_Code_1140866738_atenolol_AnyInst__BIN	Treatment or Medication Code - atenolol	637921	1.1128	185412	1.01982	639270	1.03183	5097674	1.01307	NA	NA	NA	NA	Yes
Treatment or Medication Code - prozac 20mg capsule	20003_Treatment_or_Medication_Code_1140867876_prozac_20mg_capsule_AnyInst__BIN	Treatment or Medication Code - prozac 20mg capsule	637921	0.99898	185412	0.99028	639270	0.54099	5097674	0.04097	NA	NA	NA	NA	Yes
Treatment or Medication Code - sertraline	20003_Treatment_or_Medication_Code_1140867878_sertraline_AnyInst__BIN	Treatment or Medication Code - sertraline	637921	1.01183	185412	1.01924	639270	1.21848	5097674	0.16424	NA	NA	NA	NA	Yes
Treatment or Medication Code - paroxetine	20003_Treatment_or_Medication_Code_1140867888_paroxetine_AnyInst__BIN	Treatment or Medication Code - paroxetine	637921	1.02227	185412	1.00733	639270	1.05127	5097674	0.10565	NA	NA	NA	NA	Yes
Treatment or Medication Code - prochlorperazine	20003_Treatment_or_Medication_Code_1140868170_prochlorperazine_AnyInst__BIN	Treatment or Medication Code - prochlorperazine	637921	0.88407	185412	0.85911	639270	0.49458	5097674	0.03827	NA	NA	NA	NA	Yes
Treatment or Medication Code - aspirin	20003_Treatment_or_Medication_Code_1140868226_aspirin_AnyInst__BIN	Treatment or Medication Code - aspirin	637921	1.0902	185412	1.01595	639270	1.01206	5097674	1.14217	9198120	1.10549	1.0239 (0.009)	0.1624 (0.0608)	Yes
Treatment or Medication Code - premarin 625micrograms tablet	20003_Treatment_or_Medication_Code_1140868408_premarin_625micrograms_tablet_AnyInst__BIN	Treatment or Medication Code - premarin 625micrograms tablet	637919	0.93683	185412	0.92242	639269	1.05375	5095190	0.13715	NA	NA	NA	NA	Yes
Treatment or Medication Code - vagifem 25mcg pessary	20003_Treatment_or_Medication_Code_1140868472_vagifem_25mcg_pessary_AnyInst__BIN	Treatment or Medication Code - vagifem 25mcg pessary	637921	0.98592	185411	0.96481	639269	0.98245	5091482	0.11373	NA	NA	NA	NA	Yes
Treatment or Medication Code - tibolone	20003_Treatment_or_Medication_Code_1140868482_tibolone_AnyInst__BIN	Treatment or Medication Code - tibolone	637921	0.97213	185412	0.96524	639270	0.67723	5097122	0.05325	NA	NA	NA	NA	Yes
Treatment or Medication Code - finasteride	20003_Treatment_or_Medication_Code_1140868550_finasteride_AnyInst__BIN	Treatment or Medication Code - finasteride	637921	1.02412	185412	1.00964	639270	1.16815	5097628	0.13595	NA	NA	NA	NA	Yes
Treatment or Medication Code - microgynon 30 tablet	20003_Treatment_or_Medication_Code_1140869180_microgynon_30_tablet_AnyInst__BIN	Treatment or Medication Code - microgynon 30 tablet	637915	0.75913	185403	0.74651	639213	0.50737	4836946	0.1514	NA	NA	NA	NA	Yes
Treatment or Medication Code - micronor tablet	20003_Treatment_or_Medication_Code_1140869276_micronor_tablet_AnyInst__BIN	Treatment or Medication Code - micronor tablet	181669	0.80626	50315	0.79414	171543	0.45765	1376168	0.0303	NA	NA	NA	NA	Yes
Treatment or Medication Code - methotrexate	20003_Treatment_or_Medication_Code_1140869848_methotrexate_AnyInst__BIN	Treatment or Medication Code - methotrexate	637921	1.03725	185412	1.01431	639270	1.25259	5097674	0.18045	NA	NA	NA	NA	Yes
Treatment or Medication Code - azathioprine	20003_Treatment_or_Medication_Code_1140869930_azathioprine_AnyInst__BIN	Treatment or Medication Code - azathioprine	637921	1.00444	185412	1.02881	639270	0.80063	5097674	0.06638	NA	NA	NA	NA	Yes
Treatment or Medication Code - tamoxifen	20003_Treatment_or_Medication_Code_1140870164_tamoxifen_AnyInst__BIN	Treatment or Medication Code - tamoxifen	637921	0.97096	185412	0.96757	639270	1.00741	5097674	0.10337	NA	NA	NA	NA	Yes
Treatment or Medication Code - ferrous sulphate	20003_Treatment_or_Medication_Code_1140870390_ferrous_sulphate_AnyInst__BIN	Treatment or Medication Code - ferrous sulphate	637921	1.00702	185412	0.99682	639270	1.20993	5097674	0.16838	NA	NA	NA	NA	Yes
Treatment or Medication Code - folic acid product	20003_Treatment_or_Medication_Code_1140870422_folic_acid_product_AnyInst__BIN	Treatment or Medication Code - folic acid product	637921	1.03217	185412	1.01033	639270	1.32466	5097674	0.2911	NA	NA	NA	NA	Yes
Treatment or Medication Code - vitamin b12 preparation	20003_Treatment_or_Medication_Code_1140870570_vitamin_b12_preparation_AnyInst__BIN	Treatment or Medication Code - vitamin b12 preparation	637921	0.99245	185412	0.99457	639270	1.03356	5097674	0.10372	NA	NA	NA	NA	Yes
Treatment or Medication Code - calcium salts	20003_Treatment_or_Medication_Code_1140870788_calcium_salts_AnyInst__BIN	Treatment or Medication Code - calcium salts	637921	1.00799	185412	1.01294	639270	1.29975	5097674	0.20948	NA	NA	NA	NA	Yes
Treatment or Medication Code - calcichew 1 25g chewable tablet	20003_Treatment_or_Medication_Code_1140870856_calcichew_1_25g_chewable_tablet_AnyInst__BIN	Treatment or Medication Code - calcichew 1 25g chewable tablet	637921	1.00568	185412	1.01153	639270	0.90066	5097674	0.07716	NA	NA	NA	NA	Yes
Treatment or Medication Code - vitamin d product	20003_Treatment_or_Medication_Code_1140870954_vitamin_d_product_AnyInst__BIN	Treatment or Medication Code - vitamin d product	637921	0.84841	185412	0.84681	639270	0.99647	5097674	0.12326	NA	NA	NA	NA	Yes
Treatment or Medication Code - vitamin b compound tablet	20003_Treatment_or_Medication_Code_1140871024_vitamin_b_compound_tablet_AnyInst__BIN	Treatment or Medication Code - vitamin b compound tablet	637921	1.00576	185412	1.02244	639270	1.39492	5097674	0.25219	NA	NA	NA	NA	Yes
Treatment or Medication Code - calcichew d3 tablet	20003_Treatment_or_Medication_Code_1140871050_calcichew_d3_tablet_AnyInst__BIN	Treatment or Medication Code - calcichew d3 tablet	637921	1.04935	185412	1.00803	639270	1.14641	5097674	0.36062	NA	NA	NA	NA	Yes
Treatment or Medication Code - vitamin e product	20003_Treatment_or_Medication_Code_1140871112_vitamin_e_product_AnyInst__BIN	Treatment or Medication Code - vitamin e product	637921	1.00882	185412	1.03327	639270	1.11883	5097674	0.12363	NA	NA	NA	NA	Yes
Treatment or Medication Code - arthrotec tablet	20003_Treatment_or_Medication_Code_1140871266_arthrotec_tablet_AnyInst__BIN	Treatment or Medication Code - arthrotec tablet	637921	1.00761	185412	0.97219	639270	0.5677	5097674	0.04162	NA	NA	NA	NA	Yes
Treatment or Medication Code - ibuprofen	20003_Treatment_or_Medication_Code_1140871310_ibuprofen_AnyInst__BIN	Treatment or Medication Code - ibuprofen	637921	1.08269	185412	1.02534	639270	1.01474	5097674	1.15538	NA	NA	NA	NA	Yes
Treatment or Medication Code - naproxen	20003_Treatment_or_Medication_Code_1140871462_naproxen_AnyInst__BIN	Treatment or Medication Code - naproxen	637921	1.01369	185412	1.01425	639270	1.39341	5097674	0.25464	NA	NA	NA	NA	Yes
Treatment or Medication Code - tegretol 100mg tablet	20003_Treatment_or_Medication_Code_1140872072_tegretol_100mg_tablet_AnyInst__BIN	Treatment or Medication Code - tegretol 100mg tablet	637921	1.00933	185412	1.04429	639270	0.7948	5097674	0.06806	NA	NA	NA	NA	Yes
Treatment or Medication Code - epilim 100mg crushable tablet	20003_Treatment_or_Medication_Code_1140872200_epilim_100mg_crushable_tablet_AnyInst__BIN	Treatment or Medication Code - epilim 100mg crushable tablet	637921	1.00177	185412	1.00184	639270	0.61572	5097674	0.04946	NA	NA	NA	NA	Yes
Treatment or Medication Code - gabapentin	20003_Treatment_or_Medication_Code_1140872228_gabapentin_AnyInst__BIN	Treatment or Medication Code - gabapentin	637921	1.01267	185412	1.01557	639270	1.21301	5097674	0.16504	NA	NA	NA	NA	Yes
Treatment or Medication Code - lamotrigine	20003_Treatment_or_Medication_Code_1140872290_lamotrigine_AnyInst__BIN	Treatment or Medication Code - lamotrigine	52882	0.71197	18279	0.70217	65022	0.37409	513447	0.02851	NA	NA	NA	NA	Yes
Treatment or Medication Code - oxytetracycline	20003_Treatment_or_Medication_Code_1140873548_oxytetracycline_AnyInst__BIN	Treatment or Medication Code - oxytetracycline	637921	1.02158	185412	0.99504	639270	0.96631	5097674	0.08967	NA	NA	NA	NA	Yes
Treatment or Medication Code - quinine	20003_Treatment_or_Medication_Code_1140874420_quinine_AnyInst__BIN	Treatment or Medication Code - quinine	637921	1.04925	185412	1.01772	639270	1.35677	5097674	0.2287	NA	NA	NA	NA	Yes
Treatment or Medication Code - gliclazide	20003_Treatment_or_Medication_Code_1140874744_gliclazide_AnyInst__BIN	Treatment or Medication Code - gliclazide	637921	1.06561	185412	1.02608	639270	1.29288	5097674	0.30148	NA	NA	NA	NA	Yes
Treatment or Medication Code - betamethasone	20003_Treatment_or_Medication_Code_1140874790_betamethasone_AnyInst__BIN	Treatment or Medication Code - betamethasone	637921	0.7806	185412	0.77747	639270	0.50337	5097669	0.04486	NA	NA	NA	NA	Yes
Treatment or Medication Code - thyroxine sodium	20003_Treatment_or_Medication_Code_1140874852_thyroxine_sodium_AnyInst__BIN	Treatment or Medication Code - thyroxine sodium	637921	0.90956	185412	0.88931	639270	0.84578	5097672	0.08172	NA	NA	NA	NA	Yes
Treatment or Medication Code - hydrocortisone	20003_Treatment_or_Medication_Code_1140874896_hydrocortisone_AnyInst__BIN	Treatment or Medication Code - hydrocortisone	637921	0.69017	185412	0.67987	639270	0.47465	5097642	0.04666	NA	NA	NA	NA	Yes
Treatment or Medication Code - prednisolone	20003_Treatment_or_Medication_Code_1140874930_prednisolone_AnyInst__BIN	Treatment or Medication Code - prednisolone	637921	1.02105	185412	1.00544	639270	1.30111	5097674	0.20192	9198120	1.00954	0.9927 (0.0097)	<0 (NA)	Yes
Treatment or Medication Code - allopurinol	20003_Treatment_or_Medication_Code_1140875408_allopurinol_AnyInst__BIN	Treatment or Medication Code - allopurinol	637921	1.09264	185412	1.01787	639270	1.05165	5097670	0.40871	9198120	1.09748	1.0139 (0.0109)	0.0947 (0.0742)	Yes
Treatment or Medication Code - hypromellose	20003_Treatment_or_Medication_Code_1140875990_hypromellose_AnyInst__BIN	Treatment or Medication Code - hypromellose	637920	0.76247	185412	0.76097	639270	0.54117	5097657	0.04712	NA	NA	NA	NA	Yes
Treatment or Medication Code - flixonase 50micrograms aqueous nasal spray	20003_Treatment_or_Medication_Code_1140876076_flixonase_50micrograms_aqueous_nasal_spray_AnyInst__BIN	Treatment or Medication Code - flixonase 50micrograms aqueous nasal spray	637921	1.02599	185412	1.01104	639270	1.15434	5097674	0.1392	NA	NA	NA	NA	Yes
Treatment or Medication Code - beconase 50micrograms nasal spray	20003_Treatment_or_Medication_Code_1140876136_beconase_50micrograms_nasal_spray_AnyInst__BIN	Treatment or Medication Code - beconase 50micrograms nasal spray	637921	1.02416	185412	1.01033	639270	1.3835	5097674	0.24054	NA	NA	NA	NA	Yes
Treatment or Medication Code - multivitamin mineral preparations	20003_Treatment_or_Medication_Code_1140876592_multivitamin_mineral_preparations_AnyInst__BIN	Treatment or Medication Code - multivitamin mineral preparations	637921	1.02293	185412	1.00597	639270	0.96824	5097674	0.46906	NA	NA	NA	NA	Yes
Treatment or Medication Code - diprobase cream	20003_Treatment_or_Medication_Code_1140878226_diprobase_cream_AnyInst__BIN	Treatment or Medication Code - diprobase cream	637921	0.95865	185412	0.94615	639270	0.61858	5097674	0.04978	NA	NA	NA	NA	Yes
Treatment or Medication Code - ranitidine	20003_Treatment_or_Medication_Code_1140879406_ranitidine_AnyInst__BIN	Treatment or Medication Code - ranitidine	637921	1.03036	185412	1.01658	639270	1.01859	5097674	0.56357	NA	NA	NA	NA	Yes
Treatment or Medication Code - mebeverine	20003_Treatment_or_Medication_Code_1140879428_mebeverine_AnyInst__BIN	Treatment or Medication Code - mebeverine	637921	1.01443	185412	1.01595	639270	1.2281	5097674	0.16987	NA	NA	NA	NA	Yes
Treatment or Medication Code - domperidone	20003_Treatment_or_Medication_Code_1140879430_domperidone_AnyInst__BIN	Treatment or Medication Code - domperidone	637921	0.90982	185412	0.93385	639270	0.70783	5097674	0.057	NA	NA	NA	NA	Yes
Treatment or Medication Code - loperamide	20003_Treatment_or_Medication_Code_1140879464_loperamide_AnyInst__BIN	Treatment or Medication Code - loperamide	637921	0.96754	185412	0.95811	639270	1.00836	5097674	0.10362	NA	NA	NA	NA	Yes
Treatment or Medication Code - metoclopramide	20003_Treatment_or_Medication_Code_1140879494_metoclopramide_AnyInst__BIN	Treatment or Medication Code - metoclopramide	637921	0.93615	185412	0.94553	639270	0.45841	5097674	0.03398	NA	NA	NA	NA	Yes
Treatment or Medication Code - fluoxetine	20003_Treatment_or_Medication_Code_1140879540_fluoxetine_AnyInst__BIN	Treatment or Medication Code - fluoxetine	637921	1.01641	185412	1.0086	639270	1.03862	5097674	0.40214	NA	NA	NA	NA	Yes
Treatment or Medication Code - amitriptyline	20003_Treatment_or_Medication_Code_1140879616_amitriptyline_AnyInst__BIN	Treatment or Medication Code - amitriptyline	637921	1.04554	185412	1.00649	639270	1.05011	5097674	0.62896	NA	NA	NA	NA	Yes
Treatment or Medication Code - trazodone	20003_Treatment_or_Medication_Code_1140879634_trazodone_AnyInst__BIN	Treatment or Medication Code - trazodone	637921	1.00024	185412	0.97217	639270	0.57255	5097674	0.04339	NA	NA	NA	NA	Yes
Treatment or Medication Code - bisoprolol	20003_Treatment_or_Medication_Code_1140879760_bisoprolol_AnyInst__BIN	Treatment or Medication Code - bisoprolol	637921	1.0315	185412	1.0047	639270	1.014	5097674	0.5614	NA	NA	NA	NA	Yes
Treatment or Medication Code - alfuzosin	20003_Treatment_or_Medication_Code_1140879774_alfuzosin_AnyInst__BIN	Treatment or Medication Code - alfuzosin	637918	0.87128	185409	0.87979	639256	0.59307	5038863	1.42279	NA	NA	NA	NA	Yes
Treatment or Medication Code - doxazosin	20003_Treatment_or_Medication_Code_1140879778_doxazosin_AnyInst__BIN	Treatment or Medication Code - doxazosin	637921	1.05367	185412	1.02085	639270	1.05625	5097674	0.3954	9198120	1.05021	1.0181 (0.0109)	0.2664 (0.1598)	Yes
Treatment or Medication Code - terbutaline	20003_Treatment_or_Medication_Code_1140879792_terbutaline_AnyInst__BIN	Treatment or Medication Code - terbutaline	637921	1.00648	185412	0.98153	639270	0.60209	5097673	0.04466	NA	NA	NA	NA	Yes
Treatment or Medication Code - amlodipine	20003_Treatment_or_Medication_Code_1140879802_amlodipine_AnyInst__BIN	Treatment or Medication Code - amlodipine	637921	1.10826	185412	1.02776	639270	1.01855	5097674	1.09723	NA	NA	NA	NA	Yes
Treatment or Medication Code - diltiazem	20003_Treatment_or_Medication_Code_1140879806_diltiazem_AnyInst__BIN	Treatment or Medication Code - diltiazem	637921	1.01055	185412	1.02793	639270	0.77765	5097674	0.06311	NA	NA	NA	NA	Yes
Treatment or Medication Code - metoprolol	20003_Treatment_or_Medication_Code_1140879818_metoprolol_AnyInst__BIN	Treatment or Medication Code - metoprolol	637921	0.98374	185412	0.99001	639270	0.71203	5097674	0.05721	NA	NA	NA	NA	Yes
Treatment or Medication Code - propranolol	20003_Treatment_or_Medication_Code_1140879842_propranolol_AnyInst__BIN	Treatment or Medication Code - propranolol	637921	1.02732	185412	1.00586	639270	1.37143	5097674	0.23072	NA	NA	NA	NA	Yes
Treatment or Medication Code - sotalol	20003_Treatment_or_Medication_Code_1140879854_sotalol_AnyInst__BIN	Treatment or Medication Code - sotalol	637921	1.02262	185412	0.98528	639270	0.60975	5097673	0.04758	NA	NA	NA	NA	Yes
Treatment or Medication Code - lacri lube eye ointment	20003_Treatment_or_Medication_Code_1140881472_lacri_lube_eye_ointment_AnyInst__BIN	Treatment or Medication Code - lacri lube eye ointment	637921	0.98638	185412	0.96998	639270	0.62218	5097673	0.04687	NA	NA	NA	NA	Yes
Treatment or Medication Code - salbutamol	20003_Treatment_or_Medication_Code_1140881856_salbutamol_AnyInst__BIN	Treatment or Medication Code - salbutamol	637921	1.05484	185412	1.00907	639270	1.02449	5097674	0.41159	NA	NA	NA	NA	Yes
Treatment or Medication Code - seroxat 20mg tablet	20003_Treatment_or_Medication_Code_1140882236_seroxat_20mg_tablet_AnyInst__BIN	Treatment or Medication Code - seroxat 20mg tablet	599510	0.92816	173412	0.9074	595741	0.52629	4732903	0.04399	NA	NA	NA	NA	Yes
Treatment or Medication Code - betnovate cream	20003_Treatment_or_Medication_Code_1140882694_betnovate_cream_AnyInst__BIN	Treatment or Medication Code - betnovate cream	637921	1.02907	185412	1.02125	639270	1.07871	5097674	0.11516	NA	NA	NA	NA	Yes
Treatment or Medication Code - dermovate cream	20003_Treatment_or_Medication_Code_1140882782_dermovate_cream_AnyInst__BIN	Treatment or Medication Code - dermovate cream	637921	1.00577	185412	0.97619	639270	0.62187	5097674	0.04966	NA	NA	NA	NA	Yes
Treatment or Medication Code - livial 2 5mg tablet	20003_Treatment_or_Medication_Code_1140882946_livial_2_5mg_tablet_AnyInst__BIN	Treatment or Medication Code - livial 2 5mg tablet	637921	0.92134	185412	0.9032	639269	0.51949	5093603	0.04187	NA	NA	NA	NA	Yes
Treatment or Medication Code - insulin product	20003_Treatment_or_Medication_Code_1140883066_insulin_product_AnyInst__BIN	Treatment or Medication Code - insulin product	637921	1.03884	185412	0.98938	639270	1.13612	5097674	0.32697	NA	NA	NA	NA	Yes
Treatment or Medication Code - clonidine	20003_Treatment_or_Medication_Code_1140883468_clonidine_AnyInst__BIN	Treatment or Medication Code - clonidine	637921	0.96626	185412	0.94542	639270	0.53623	5097674	0.03805	NA	NA	NA	NA	Yes
Treatment or Medication Code - cetirizine	20003_Treatment_or_Medication_Code_1140883504_cetirizine_AnyInst__BIN	Treatment or Medication Code - cetirizine	637921	1.02989	185412	1.00091	639270	1.03622	5097674	0.40026	NA	NA	NA	NA	Yes
Treatment or Medication Code - ipratropium	20003_Treatment_or_Medication_Code_1140883548_ipratropium_AnyInst__BIN	Treatment or Medication Code - ipratropium	637921	1.00613	185412	1.00034	639270	0.52104	5097674	0.03755	NA	NA	NA	NA	Yes
Treatment or Medication Code - oxybutynin	20003_Treatment_or_Medication_Code_1140883568_oxybutynin_AnyInst__BIN	Treatment or Medication Code - oxybutynin	637921	1.00113	185412	1.03299	639270	0.88018	5097674	0.07655	NA	NA	NA	NA	Yes
Treatment or Medication Code - pizotifen	20003_Treatment_or_Medication_Code_1140883664_pizotifen_AnyInst__BIN	Treatment or Medication Code - pizotifen	637920	0.81875	185412	0.80118	639270	0.49168	5097666	0.03927	NA	NA	NA	NA	Yes
Treatment or Medication Code - selenium product	20003_Treatment_or_Medication_Code_1140883748_selenium_product_AnyInst__BIN	Treatment or Medication Code - selenium product	637921	1.00576	185412	1.01072	639270	1.04044	5097674	0.09977	NA	NA	NA	NA	Yes
Treatment or Medication Code - hydroxychloroquine	20003_Treatment_or_Medication_Code_1140884308_hydroxychloroquine_AnyInst__BIN	Treatment or Medication Code - hydroxychloroquine	637921	1.03147	185412	0.98824	639270	0.63222	5097674	0.04807	NA	NA	NA	NA	Yes
Treatment or Medication Code - sumatriptan	20003_Treatment_or_Medication_Code_1140884412_sumatriptan_AnyInst__BIN	Treatment or Medication Code - sumatriptan	637921	1.04181	185412	1.00521	639270	0.98392	5097674	0.09459	NA	NA	NA	NA	Yes
Treatment or Medication Code - codeine	20003_Treatment_or_Medication_Code_1140884444_codeine_AnyInst__BIN	Treatment or Medication Code - codeine	637921	1.02648	185412	1.01589	639270	1.24844	5097674	0.17813	NA	NA	NA	NA	Yes
Treatment or Medication Code - dihydrocodeine	20003_Treatment_or_Medication_Code_1140884464_dihydrocodeine_AnyInst__BIN	Treatment or Medication Code - dihydrocodeine	637921	1.02508	185412	1.02352	639270	1.06527	5097674	0.10803	NA	NA	NA	NA	Yes
Treatment or Medication Code - diclofenac	20003_Treatment_or_Medication_Code_1140884488_diclofenac_AnyInst__BIN	Treatment or Medication Code - diclofenac	637921	1.03954	185412	1.01332	639270	1.06622	5097674	0.64472	NA	NA	NA	NA	Yes
Treatment or Medication Code - thyroxine product	20003_Treatment_or_Medication_Code_1140884516_thyroxine_product_AnyInst__BIN	Treatment or Medication Code - thyroxine product	637921	1.07958	185412	1.01908	639270	1.04263	5097674	0.4152	NA	NA	NA	NA	Yes
Treatment or Medication Code - metformin	20003_Treatment_or_Medication_Code_1140884600_metformin_AnyInst__BIN	Treatment or Medication Code - metformin	637921	1.15238	185412	1.014	639270	1.02692	5097674	0.80318	9198120	1.1765	1.0358 (0.0129)	0.1333 (0.048)	Yes
Treatment or Medication Code - beclomethasone	20003_Treatment_or_Medication_Code_1140884654_beclomethasone_AnyInst__BIN	Treatment or Medication Code - beclomethasone	637921	1.01236	185412	0.98205	639270	1.14417	5097674	0.1339	NA	NA	NA	NA	Yes
Treatment or Medication Code - fluticasone	20003_Treatment_or_Medication_Code_1140888098_fluticasone_AnyInst__BIN	Treatment or Medication Code - fluticasone	637921	1.01693	185412	1.01156	639270	1.20688	5097674	0.15892	NA	NA	NA	NA	Yes
Treatment or Medication Code - mometasone	20003_Treatment_or_Medication_Code_1140888172_mometasone_AnyInst__BIN	Treatment or Medication Code - mometasone	637920	0.66381	185412	0.67689	639269	0.49352	5097672	0.05267	NA	NA	NA	NA	Yes
Treatment or Medication Code - warfarin	20003_Treatment_or_Medication_Code_1140888266_warfarin_AnyInst__BIN	Treatment or Medication Code - warfarin	637921	1.03704	185412	1.00763	639270	1.10774	5097674	0.36934	9198120	1.04712	1.0102 (0.0102)	0.1793 (0.1791)	Yes
Treatment or Medication Code - thiamine preparation	20003_Treatment_or_Medication_Code_1140888366_thiamine_preparation_AnyInst__BIN	Treatment or Medication Code - thiamine preparation	637921	0.78905	185412	0.78199	639269	0.45379	5097621	0.03595	NA	NA	NA	NA	Yes
Treatment or Medication Code - iron product	20003_Treatment_or_Medication_Code_1140888386_iron_product_AnyInst__BIN	Treatment or Medication Code - iron product	637921	0.96008	185412	0.96583	639270	0.9867	5097674	0.0958	NA	NA	NA	NA	Yes
Treatment or Medication Code - verapamil	20003_Treatment_or_Medication_Code_1140888510_verapamil_AnyInst__BIN	Treatment or Medication Code - verapamil	637921	1.00932	185412	1.0044	639270	0.69953	5097674	0.05403	NA	NA	NA	NA	Yes
Treatment or Medication Code - zinc product	20003_Treatment_or_Medication_Code_1140888538_zinc_product_AnyInst__BIN	Treatment or Medication Code - zinc product	637921	1.01143	185412	1.01544	639270	1.38372	5097674	0.22991	NA	NA	NA	NA	Yes
Treatment or Medication Code - enalapril	20003_Treatment_or_Medication_Code_1140888552_enalapril_AnyInst__BIN	Treatment or Medication Code - enalapril	637921	1.02922	185412	1.01136	639270	1.38013	5097674	0.25382	NA	NA	NA	NA	Yes
Treatment or Medication Code - perindopril	20003_Treatment_or_Medication_Code_1140888560_perindopril_AnyInst__BIN	Treatment or Medication Code - perindopril	637921	1.04105	185412	1.02704	639270	0.98336	5097674	0.48326	NA	NA	NA	NA	Yes
Treatment or Medication Code - flecainide	20003_Treatment_or_Medication_Code_1140888570_flecainide_AnyInst__BIN	Treatment or Medication Code - flecainide	637921	1.00521	185412	0.99994	639270	0.67528	5097673	0.05275	NA	NA	NA	NA	Yes
Treatment or Medication Code - felodipine	20003_Treatment_or_Medication_Code_1140888646_felodipine_AnyInst__BIN	Treatment or Medication Code - felodipine	637921	1.03456	185412	1.01341	639270	1.30567	5097674	0.29802	NA	NA	NA	NA	Yes
Treatment or Medication Code - pravastatin	20003_Treatment_or_Medication_Code_1140888648_pravastatin_AnyInst__BIN	Treatment or Medication Code - pravastatin	637921	1.00782	185412	1.01902	639270	1.27107	5097674	0.18798	NA	NA	NA	NA	Yes
Treatment or Medication Code - betahistine	20003_Treatment_or_Medication_Code_1140888688_betahistine_AnyInst__BIN	Treatment or Medication Code - betahistine	637921	0.94621	185412	0.9509	639270	0.95777	5097674	0.09227	NA	NA	NA	NA	Yes
Treatment or Medication Code - cod liver oil capsule	20003_Treatment_or_Medication_Code_1140909674_cod_liver_oil_capsule_AnyInst__BIN	Treatment or Medication Code - cod liver oil capsule	637921	1.0373	185412	1.0098	639270	1.0242	5097674	1.20499	NA	NA	NA	NA	Yes
Treatment or Medication Code - sulfasalazine	20003_Treatment_or_Medication_Code_1140909702_sulfasalazine_AnyInst__BIN	Treatment or Medication Code - sulfasalazine	637921	0.80333	185412	0.80192	639270	0.57742	5097673	0.04833	NA	NA	NA	NA	Yes
Treatment or Medication Code - furosemide	20003_Treatment_or_Medication_Code_1140909708_furosemide_AnyInst__BIN	Treatment or Medication Code - furosemide	637921	1.02798	185412	1.01918	639270	1.36484	5097674	0.25811	NA	NA	NA	NA	Yes
Treatment or Medication Code - vitamin c product	20003_Treatment_or_Medication_Code_1140909726_vitamin_c_product_AnyInst__BIN	Treatment or Medication Code - vitamin c product	637921	1.01583	185412	1.01171	639270	1.00926	5097674	0.42461	NA	NA	NA	NA	Yes
Treatment or Medication Code - beclometasone	20003_Treatment_or_Medication_Code_1140909786_beclometasone_AnyInst__BIN	Treatment or Medication Code - beclometasone	637921	1.03238	185412	1.00629	639270	1.22784	5097674	0.32033	NA	NA	NA	NA	Yes
Treatment or Medication Code - dosulepin	20003_Treatment_or_Medication_Code_1140909806_dosulepin_AnyInst__BIN	Treatment or Medication Code - dosulepin	637921	0.91186	185412	0.91453	639270	0.97832	5097674	0.10075	NA	NA	NA	NA	Yes
Treatment or Medication Code - vitamin b6 preparation	20003_Treatment_or_Medication_Code_1140909874_vitamin_b6_preparation_AnyInst__BIN	Treatment or Medication Code - vitamin b6 preparation	637921	0.84694	185412	0.86723	639270	0.46475	5097632	0.03948	NA	NA	NA	NA	Yes
Treatment or Medication Code - nicorandil	20003_Treatment_or_Medication_Code_1140910766_nicorandil_AnyInst__BIN	Treatment or Medication Code - nicorandil	637921	1.02019	185412	1.00754	639270	1.03465	5097674	0.09857	NA	NA	NA	NA	Yes
Treatment or Medication Code - imigran 50mg tablet	20003_Treatment_or_Medication_Code_1140911658_imigran_50mg_tablet_AnyInst__BIN	Treatment or Medication Code - imigran 50mg tablet	637921	1.00756	185412	0.99994	639270	0.66417	5097674	0.05288	NA	NA	NA	NA	Yes
Treatment or Medication Code - starflower oil	20003_Treatment_or_Medication_Code_1140911680_starflower_oil_AnyInst__BIN	Treatment or Medication Code - starflower oil	637921	0.9472	185412	0.93332	639270	0.57934	5097674	0.04326	NA	NA	NA	NA	Yes
Treatment or Medication Code - selenium ace tablet	20003_Treatment_or_Medication_Code_1140911682_selenium_ace_tablet_AnyInst__BIN	Treatment or Medication Code - selenium ace tablet	637921	1.01339	185412	0.99686	639270	0.53102	5097674	0.03962	NA	NA	NA	NA	Yes
Treatment or Medication Code - flax oil tablet	20003_Treatment_or_Medication_Code_1140911730_flax_oil_tablet_AnyInst__BIN	Treatment or Medication Code - flax oil tablet	637921	1.00912	185412	0.98998	639270	0.66167	5097674	0.05107	NA	NA	NA	NA	Yes
Treatment or Medication Code - garlic product	20003_Treatment_or_Medication_Code_1140911732_garlic_product_AnyInst__BIN	Treatment or Medication Code - garlic product	637921	1.01544	185412	1.01659	639270	1.00415	5097674	0.43511	NA	NA	NA	NA	Yes
Treatment or Medication Code - ginkgo forte tablet	20003_Treatment_or_Medication_Code_1140911734_ginkgo_forte_tablet_AnyInst__BIN	Treatment or Medication Code - ginkgo forte tablet	637921	1.01866	185412	1.01172	639270	1.2689	5097674	0.18556	NA	NA	NA	NA	Yes
Treatment or Medication Code - ginseng product	20003_Treatment_or_Medication_Code_1140911736_ginseng_product_AnyInst__BIN	Treatment or Medication Code - ginseng product	637921	1.00616	185412	0.98033	639270	0.58437	5097674	0.04288	NA	NA	NA	NA	Yes
Treatment or Medication Code - venlafaxine	20003_Treatment_or_Medication_Code_1140916282_venlafaxine_AnyInst__BIN	Treatment or Medication Code - venlafaxine	637921	1.02092	185412	1.00972	639270	1.15593	5097674	0.13672	NA	NA	NA	NA	Yes
Treatment or Medication Code - losartan	20003_Treatment_or_Medication_Code_1140916356_losartan_AnyInst__BIN	Treatment or Medication Code - losartan	637921	1.04683	185412	1.01947	639270	1.11605	5097674	0.35688	NA	NA	NA	NA	Yes
Treatment or Medication Code - evening primrose oil	20003_Treatment_or_Medication_Code_1140916682_evening_primrose_oil_AnyInst__BIN	Treatment or Medication Code - evening primrose oil	637921	1.01478	185412	1.01276	639270	0.99797	5097674	0.52314	NA	NA	NA	NA	Yes
Treatment or Medication Code - evorel 25 patch	20003_Treatment_or_Medication_Code_1140916790_evorel_25_patch_AnyInst__BIN	Treatment or Medication Code - evorel 25 patch	637921	1.00164	185412	0.99607	639270	0.64167	5097668	0.04891	NA	NA	NA	NA	Yes
Treatment or Medication Code - citalopram	20003_Treatment_or_Medication_Code_1140921600_citalopram_AnyInst__BIN	Treatment or Medication Code - citalopram	637921	1.02986	185412	1.00805	639270	1.03385	5097674	0.59487	NA	NA	NA	NA	Yes
Treatment or Medication Code - mirena 20mcg 24hrs intrauterine system	20003_Treatment_or_Medication_Code_1140921822_mirena_20mcg_24hrs_intrauterine_system_AnyInst__BIN	Treatment or Medication Code - mirena 20mcg 24hrs intrauterine system	637921	1.01318	185412	0.99463	639270	0.62117	5097636	0.04149	NA	NA	NA	NA	Yes
Treatment or Medication Code - dicloflex 25mg e c tablet	20003_Treatment_or_Medication_Code_1140921828_dicloflex_25mg_e_c_tablet_AnyInst__BIN	Treatment or Medication Code - dicloflex 25mg e c tablet	637921	0.9936	185412	1.03804	639270	0.47925	5097674	0.03597	NA	NA	NA	NA	Yes
Treatment or Medication Code - alendronate sodium	20003_Treatment_or_Medication_Code_1140922174_alendronate_sodium_AnyInst__BIN	Treatment or Medication Code - alendronate sodium	637921	1.05859	185412	1.0167	639270	1.03645	5097674	0.43062	NA	NA	NA	NA	Yes
Treatment or Medication Code - femoston 1 10 tablet	20003_Treatment_or_Medication_Code_1140922562_femoston_1_10_tablet_AnyInst__BIN	Treatment or Medication Code - femoston 1 10 tablet	637919	0.84158	185412	0.83647	639270	0.56188	5091508	0.05516	NA	NA	NA	NA	Yes
Treatment or Medication Code - premique 0 625mg 5mg tablet	20003_Treatment_or_Medication_Code_1140922804_premique_0_625mg_5mg_tablet_AnyInst__BIN	Treatment or Medication Code - premique 0 625mg 5mg tablet	637921	0.91515	185412	0.92179	639266	0.65389	5085778	0.07636	NA	NA	NA	NA	Yes
Treatment or Medication Code - arimidex 1mg tablet	20003_Treatment_or_Medication_Code_1140923022_arimidex_1mg_tablet_AnyInst__BIN	Treatment or Medication Code - arimidex 1mg tablet	637921	0.89338	185412	0.89815	639270	0.60597	5097674	0.04742	NA	NA	NA	NA	Yes
Treatment or Medication Code - co tenidone	20003_Treatment_or_Medication_Code_1140923336_co_tenidone_AnyInst__BIN	Treatment or Medication Code - co tenidone	637920	0.78256	185412	0.76256	639269	0.43643	5097662	0.03541	NA	NA	NA	NA	Yes
Treatment or Medication Code - co codamol	20003_Treatment_or_Medication_Code_1140923346_co_codamol_AnyInst__BIN	Treatment or Medication Code - co codamol	637921	1.05298	185412	1.01052	639270	1.04572	5097674	0.71818	NA	NA	NA	NA	Yes
Treatment or Medication Code - co dydramol	20003_Treatment_or_Medication_Code_1140923350_co_dydramol_AnyInst__BIN	Treatment or Medication Code - co dydramol	637921	1.02668	185412	1.01176	639270	1.30874	5097674	0.20786	NA	NA	NA	NA	Yes
Treatment or Medication Code - gtn glyceryl trinitrate	20003_Treatment_or_Medication_Code_1140923670_gtn_glyceryl_trinitrate_AnyInst__BIN	Treatment or Medication Code - gtn glyceryl trinitrate	637921	0.8221	185412	0.81217	639270	0.56061	5097674	0.04046	NA	NA	NA	NA	Yes
Treatment or Medication Code - elleste solo 1mg tablet	20003_Treatment_or_Medication_Code_1140923852_elleste_solo_1mg_tablet_AnyInst__BIN	Treatment or Medication Code - elleste solo 1mg tablet	637921	1.00821	185412	1.01775	639270	0.70993	5097661	0.05436	NA	NA	NA	NA	Yes
Treatment or Medication Code - movicol oral powder	20003_Treatment_or_Medication_Code_1140925800_movicol_oral_powder_AnyInst__BIN	Treatment or Medication Code - movicol oral powder	637921	1.02217	185412	1.01733	639270	1.04161	5097674	0.10439	NA	NA	NA	NA	Yes
Treatment or Medication Code - estraderm mx 25 patch	20003_Treatment_or_Medication_Code_1140926592_estraderm_mx_25_patch_AnyInst__BIN	Treatment or Medication Code - estraderm mx 25 patch	637921	0.77662	185412	0.76821	639268	0.48611	5092250	0.04155	NA	NA	NA	NA	Yes
Treatment or Medication Code - salbutamol 100micrograms spacehaler	20003_Treatment_or_Medication_Code_1140926606_salbutamol_100micrograms_spacehaler_AnyInst__BIN	Treatment or Medication Code - salbutamol 100micrograms spacehaler	637921	1.03732	185412	1.01354	639270	1.34177	5097674	0.22442	NA	NA	NA	NA	Yes
Treatment or Medication Code - meloxicam	20003_Treatment_or_Medication_Code_1140926732_meloxicam_AnyInst__BIN	Treatment or Medication Code - meloxicam	637921	1.00946	185412	1.0076	639270	0.96064	5097674	0.0892	NA	NA	NA	NA	Yes
Treatment or Medication Code - tamsulosin	20003_Treatment_or_Medication_Code_1140926934_tamsulosin_AnyInst__BIN	Treatment or Medication Code - tamsulosin	637921	1.03519	185412	1.0324	639270	1.15039	5097570	0.36083	NA	NA	NA	NA	Yes
Treatment or Medication Code - terbinafine	20003_Treatment_or_Medication_Code_1140927328_terbinafine_AnyInst__BIN	Treatment or Medication Code - terbinafine	637921	1.01334	185412	1.04639	639270	0.80288	5097674	0.06594	NA	NA	NA	NA	Yes
Treatment or Medication Code - olanzapine	20003_Treatment_or_Medication_Code_1140928916_olanzapine_AnyInst__BIN	Treatment or Medication Code - olanzapine	637921	0.80303	185412	0.82126	639270	0.37869	5097674	0.02808	NA	NA	NA	NA	Yes
Treatment or Medication Code - pantoprazole	20003_Treatment_or_Medication_Code_1140929012_pantoprazole_AnyInst__BIN	Treatment or Medication Code - pantoprazole	637921	0.68846	185412	0.6885	639269	0.48428	5097667	0.04936	NA	NA	NA	NA	Yes
Treatment or Medication Code - valsartan	20003_Treatment_or_Medication_Code_1141145660_valsartan_AnyInst__BIN	Treatment or Medication Code - valsartan	637921	1.01488	185412	1.02671	639270	1.20348	5097674	0.15526	NA	NA	NA	NA	Yes
Treatment or Medication Code - minerals magnesium	20003_Treatment_or_Medication_Code_1141145812_minerals_magnesium_AnyInst__BIN	Treatment or Medication Code - minerals magnesium	637921	0.82956	185412	0.83934	639270	0.68977	5097670	0.06478	NA	NA	NA	NA	Yes
Treatment or Medication Code - lipitor 10mg tablet	20003_Treatment_or_Medication_Code_1141146138_lipitor_10mg_tablet_AnyInst__BIN	Treatment or Medication Code - lipitor 10mg tablet	637921	0.99462	185412	0.98157	639270	1.30654	5097674	0.23912	NA	NA	NA	NA	Yes
Treatment or Medication Code - latanoprost	20003_Treatment_or_Medication_Code_1141146188_latanoprost_AnyInst__BIN	Treatment or Medication Code - latanoprost	637921	1.0181	185412	1.01863	639270	0.86192	5097674	0.07476	NA	NA	NA	NA	Yes
Treatment or Medication Code - xalatan 0 005 eye drops	20003_Treatment_or_Medication_Code_1141146198_xalatan_0_005_eye_drops_AnyInst__BIN	Treatment or Medication Code - xalatan 0 005 eye drops	637921	1.03304	185412	1.01335	639270	0.96051	5097673	0.08895	NA	NA	NA	NA	Yes
Treatment or Medication Code - atorvastatin	20003_Treatment_or_Medication_Code_1141146234_atorvastatin_AnyInst__BIN	Treatment or Medication Code - atorvastatin	637921	1.08141	185412	1.01584	639270	1.0306	5097674	0.99521	9198120	1.07462	1.0271 (0.0113)	0.2208 (0.0921)	Yes
Treatment or Medication Code - fexofenadine	20003_Treatment_or_Medication_Code_1141146428_fexofenadine_AnyInst__BIN	Treatment or Medication Code - fexofenadine	637921	1.00666	185412	1.02134	639270	1.07166	5097674	0.112	NA	NA	NA	NA	Yes
Treatment or Medication Code - calcium carbonate cholecalciferol 1 25g 200iu tablet	20003_Treatment_or_Medication_Code_1141146606_calcium_carbonate_cholecalciferol_1_25g_200iu_tablet_AnyInst__BIN	Treatment or Medication Code - calcium carbonate cholecalciferol 1 25g 200iu tablet	637921	0.97162	185412	0.97486	639270	0.66305	5097674	0.05098	NA	NA	NA	NA	Yes
Treatment or Medication Code - nasonex 0 05 aqueous nasal spray	20003_Treatment_or_Medication_Code_1141150944_nasonex_0_05_aqueous_nasal_spray_AnyInst__BIN	Treatment or Medication Code - nasonex 0 05 aqueous nasal spray	637921	0.99369	185412	0.99409	639270	1.21549	5097674	0.16793	NA	NA	NA	NA	Yes
Treatment or Medication Code - evorel conti patch	20003_Treatment_or_Medication_Code_1141151718_evorel_conti_patch_AnyInst__BIN	Treatment or Medication Code - evorel conti patch	637919	0.84523	185412	0.86183	639270	0.46897	5093420	0.04343	NA	NA	NA	NA	Yes
Treatment or Medication Code - mirtazapine	20003_Treatment_or_Medication_Code_1141152732_mirtazapine_AnyInst__BIN	Treatment or Medication Code - mirtazapine	637921	0.99705	185412	1.00332	639270	1.00049	5097673	0.09551	NA	NA	NA	NA	Yes
Treatment or Medication Code - irbesartan	20003_Treatment_or_Medication_Code_1141152998_irbesartan_AnyInst__BIN	Treatment or Medication Code - irbesartan	637921	1.03843	185412	1.02162	639270	1.37378	5097674	0.23904	NA	NA	NA	NA	Yes
Treatment or Medication Code - lercanidipine	20003_Treatment_or_Medication_Code_1141153026_lercanidipine_AnyInst__BIN	Treatment or Medication Code - lercanidipine	637921	0.93384	185412	0.9361	639270	0.88963	5097674	0.08011	NA	NA	NA	NA	Yes
Treatment or Medication Code - elleste duet conti tablet	20003_Treatment_or_Medication_Code_1141156644_elleste_duet_conti_tablet_AnyInst__BIN	Treatment or Medication Code - elleste duet conti tablet	637920	0.88237	185412	0.90628	639270	0.69152	5094037	0.06206	NA	NA	NA	NA	Yes
Treatment or Medication Code - candesartan cilexetil	20003_Treatment_or_Medication_Code_1141156836_candesartan_cilexetil_AnyInst__BIN	Treatment or Medication Code - candesartan cilexetil	637921	1.03784	185412	1.02115	639270	1.06272	5097674	0.39719	NA	NA	NA	NA	Yes
Treatment or Medication Code - montelukast product	20003_Treatment_or_Medication_Code_1141157126_montelukast_product_AnyInst__BIN	Treatment or Medication Code - montelukast product	637921	1.02585	185412	1.02979	639270	0.77482	5097674	0.06224	NA	NA	NA	NA	Yes
Treatment or Medication Code - salbutamol product	20003_Treatment_or_Medication_Code_1141157486_salbutamol_product_AnyInst__BIN	Treatment or Medication Code - salbutamol product	637921	0.88344	185412	0.87524	639270	0.55339	5097674	0.04272	NA	NA	NA	NA	Yes
Treatment or Medication Code - tolterodine l tartrate	20003_Treatment_or_Medication_Code_1141162764_tolterodine_l_tartrate_AnyInst__BIN	Treatment or Medication Code - tolterodine l tartrate	637921	1.01278	185412	1.02887	639270	0.76982	5097674	0.06323	NA	NA	NA	NA	Yes
Treatment or Medication Code - detrusitol 1mg tablet	20003_Treatment_or_Medication_Code_1141162824_detrusitol_1mg_tablet_AnyInst__BIN	Treatment or Medication Code - detrusitol 1mg tablet	637921	0.81976	185412	0.79858	639270	0.5094	5097674	0.03888	NA	NA	NA	NA	Yes
Treatment or Medication Code - salmeterol fluticasone propionate	20003_Treatment_or_Medication_Code_1141164086_salmeterol_fluticasone_propionate_AnyInst__BIN	Treatment or Medication Code - salmeterol fluticasone propionate	637921	1.01229	185412	1.01448	639270	0.69763	5097674	0.05612	NA	NA	NA	NA	Yes
Treatment or Medication Code - adcal d3 1 5g 10micrograms chewable tablet	20003_Treatment_or_Medication_Code_1141164828_adcal_d3_1_5g_10micrograms_chewable_tablet_AnyInst__BIN	Treatment or Medication Code - adcal d3 1 5g 10micrograms chewable tablet	637921	1.03568	185412	1.01525	639270	1.34748	5097674	0.26342	NA	NA	NA	NA	Yes
Treatment or Medication Code - telmisartan	20003_Treatment_or_Medication_Code_1141166006_telmisartan_AnyInst__BIN	Treatment or Medication Code - telmisartan	637921	1.00199	185412	1.0062	639270	0.62088	5097674	0.04955	NA	NA	NA	NA	Yes
Treatment or Medication Code - colofac 100 tablet	20003_Treatment_or_Medication_Code_1141167334_colofac_100_tablet_AnyInst__BIN	Treatment or Medication Code - colofac 100 tablet	637921	1.00123	185412	1.0129	639270	0.53028	5097673	0.03875	NA	NA	NA	NA	Yes
Treatment or Medication Code - qvar 50 inhaler	20003_Treatment_or_Medication_Code_1141167594_qvar_50_inhaler_AnyInst__BIN	Treatment or Medication Code - qvar 50 inhaler	637921	1.02893	185412	1.02482	639270	1.1234	5097674	0.12316	NA	NA	NA	NA	Yes
Treatment or Medication Code - clopidogrel	20003_Treatment_or_Medication_Code_1141168318_clopidogrel_AnyInst__BIN	Treatment or Medication Code - clopidogrel	637921	1.03205	185412	1.01167	639270	1.35454	5097674	0.24614	NA	NA	NA	NA	Yes
Treatment or Medication Code - kliovance 1mg 0 5mg tablet	20003_Treatment_or_Medication_Code_1141168326_kliovance_1mg_0_5mg_tablet_AnyInst__BIN	Treatment or Medication Code - kliovance 1mg 0 5mg tablet	637917	0.75626	185412	0.75703	639262	0.52152	5069560	0.13114	NA	NA	NA	NA	Yes
Treatment or Medication Code - migraleve tablet	20003_Treatment_or_Medication_Code_1141168554_migraleve_tablet_AnyInst__BIN	Treatment or Medication Code - migraleve tablet	637921	0.83366	185412	0.82378	639270	0.47647	5097662	0.04127	NA	NA	NA	NA	Yes
Treatment or Medication Code - rabeprazole sodium	20003_Treatment_or_Medication_Code_1141168584_rabeprazole_sodium_AnyInst__BIN	Treatment or Medication Code - rabeprazole sodium	637921	1.01113	185412	1.01569	639270	0.70413	5097674	0.05356	NA	NA	NA	NA	Yes
Treatment or Medication Code - orlistat	20003_Treatment_or_Medication_Code_1141168680_orlistat_AnyInst__BIN	Treatment or Medication Code - orlistat	637921	0.79055	185412	0.80373	639270	0.38614	5097674	0.02763	NA	NA	NA	NA	Yes
Treatment or Medication Code - sildenafil	20003_Treatment_or_Medication_Code_1141168936_sildenafil_AnyInst__BIN	Treatment or Medication Code - sildenafil	637921	1.00365	185412	1.03509	639270	0.7969	5097656	0.06345	NA	NA	NA	NA	Yes
Treatment or Medication Code - pioglitazone	20003_Treatment_or_Medication_Code_1141171646_pioglitazone_AnyInst__BIN	Treatment or Medication Code - pioglitazone	637921	1.01441	185412	1.04518	639270	0.77964	5097674	0.06444	NA	NA	NA	NA	Yes
Treatment or Medication Code - adcal 600mg chewable tablet	20003_Treatment_or_Medication_Code_1141171948_adcal_600mg_chewable_tablet_AnyInst__BIN	Treatment or Medication Code - adcal 600mg chewable tablet	637921	1.01995	185412	1.00523	639270	1.07163	5097674	0.10698	NA	NA	NA	NA	Yes
Treatment or Medication Code - desloratadine	20003_Treatment_or_Medication_Code_1141172924_desloratadine_AnyInst__BIN	Treatment or Medication Code - desloratadine	637921	0.99666	185412	0.97974	639270	0.53718	5097674	0.03987	NA	NA	NA	NA	Yes
Treatment or Medication Code - symbicort 100 6 turbohaler	20003_Treatment_or_Medication_Code_1141174520_symbicort_100_6_turbohaler_AnyInst__BIN	Treatment or Medication Code - symbicort 100 6 turbohaler	637921	1.0483	185412	1.01113	639270	1.33367	5097674	0.21266	NA	NA	NA	NA	Yes
Treatment or Medication Code - risedronate sodium	20003_Treatment_or_Medication_Code_1141175684_risedronate_sodium_AnyInst__BIN	Treatment or Medication Code - risedronate sodium	637920	0.86813	185412	0.88927	639270	0.68548	5097674	0.05595	NA	NA	NA	NA	Yes
Treatment or Medication Code - fosamax 5mg tablet	20003_Treatment_or_Medication_Code_1141176570_fosamax_5mg_tablet_AnyInst__BIN	Treatment or Medication Code - fosamax 5mg tablet	637921	1.00473	185412	1.02399	639270	0.51794	5097674	0.03332	NA	NA	NA	NA	Yes
Treatment or Medication Code - seretide 50 evohaler	20003_Treatment_or_Medication_Code_1141176832_seretide_50_evohaler_AnyInst__BIN	Treatment or Medication Code - seretide 50 evohaler	637921	1.06533	185412	1.01235	639270	1.0464	5097674	0.39809	NA	NA	NA	NA	Yes
Treatment or Medication Code - esomeprazole	20003_Treatment_or_Medication_Code_1141177526_esomeprazole_AnyInst__BIN	Treatment or Medication Code - esomeprazole	637921	1.02271	185412	1.02109	639270	1.0825	5097674	0.11052	NA	NA	NA	NA	Yes
Treatment or Medication Code - nexium 20mg tablet	20003_Treatment_or_Medication_Code_1141177532_nexium_20mg_tablet_AnyInst__BIN	Treatment or Medication Code - nexium 20mg tablet	637921	0.99533	185412	0.98794	639270	0.67555	5097674	0.05117	NA	NA	NA	NA	Yes
Treatment or Medication Code - rosiglitazone	20003_Treatment_or_Medication_Code_1141177600_rosiglitazone_AnyInst__BIN	Treatment or Medication Code - rosiglitazone	637921	1.01625	185412	0.98344	639270	0.56854	5097671	0.04164	NA	NA	NA	NA	Yes
Treatment or Medication Code - dovobet ointment	20003_Treatment_or_Medication_Code_1141179992_dovobet_ointment_AnyInst__BIN	Treatment or Medication Code - dovobet ointment	637921	1.02081	185412	1.0194	639270	0.50821	5097673	0.03689	NA	NA	NA	NA	Yes
Treatment or Medication Code - fybogel oranges f granules	20003_Treatment_or_Medication_Code_1141180036_fybogel_oranges_f_granules_AnyInst__BIN	Treatment or Medication Code - fybogel oranges f granules	637921	1.00527	185412	1.0455	639270	0.80212	5097674	0.06634	NA	NA	NA	NA	Yes
Treatment or Medication Code - escitalopram	20003_Treatment_or_Medication_Code_1141180212_escitalopram_AnyInst__BIN	Treatment or Medication Code - escitalopram	637921	1.00356	185412	1.02788	639270	0.72044	5097674	0.05645	NA	NA	NA	NA	Yes
Treatment or Medication Code - estradiol product	20003_Treatment_or_Medication_Code_1141181700_estradiol_product_AnyInst__BIN	Treatment or Medication Code - estradiol product	637921	1.0021	185412	1.03171	639270	0.77345	5097674	0.06377	NA	NA	NA	NA	Yes
Treatment or Medication Code - omacor 1g capsule	20003_Treatment_or_Medication_Code_1141181868_omacor_1g_capsule_AnyInst__BIN	Treatment or Medication Code - omacor 1g capsule	637920	0.72669	185412	0.71469	639270	0.38708	5097652	0.02859	NA	NA	NA	NA	Yes
Treatment or Medication Code - tiotropium	20003_Treatment_or_Medication_Code_1141182628_tiotropium_AnyInst__BIN	Treatment or Medication Code - tiotropium	637921	1.01297	185412	1.01279	639270	0.91743	5097674	0.07948	NA	NA	NA	NA	Yes
Treatment or Medication Code - spiriva 18micrograms inhalation capsule	20003_Treatment_or_Medication_Code_1141182632_spiriva_18micrograms_inhalation_capsule_AnyInst__BIN	Treatment or Medication Code - spiriva 18micrograms inhalation capsule	637921	1.01336	185412	0.99547	639270	0.60519	5097673	0.044	NA	NA	NA	NA	Yes
Treatment or Medication Code - cerazette 75micrograms tablet	20003_Treatment_or_Medication_Code_1141182800_cerazette_75micrograms_tablet_AnyInst__BIN	Treatment or Medication Code - cerazette 75micrograms tablet	637921	1.00966	185412	1.03787	639270	0.92064	5096886	0.06313	NA	NA	NA	NA	Yes
Treatment or Medication Code - tadalafil	20003_Treatment_or_Medication_Code_1141187810_tadalafil_AnyInst__BIN	Treatment or Medication Code - tadalafil	637921	0.84623	185412	0.85746	639270	0.45445	5097628	0.03185	NA	NA	NA	NA	Yes
Treatment or Medication Code - simvador 10mg tablet	20003_Treatment_or_Medication_Code_1141188146_simvador_10mg_tablet_AnyInst__BIN	Treatment or Medication Code - simvador 10mg tablet	637921	0.92298	185412	0.91497	639270	0.48378	5097674	0.02938	NA	NA	NA	NA	Yes
Treatment or Medication Code - glucosamine product	20003_Treatment_or_Medication_Code_1141188442_glucosamine_product_AnyInst__BIN	Treatment or Medication Code - glucosamine product	637921	1.04512	185412	1.01564	639270	1.01982	5097674	1.26215	NA	NA	NA	NA	Yes
Treatment or Medication Code - levothyroxine sodium	20003_Treatment_or_Medication_Code_1141191044_levothyroxine_sodium_AnyInst__BIN	Treatment or Medication Code - levothyroxine sodium	637921	1.17619	185412	1.03583	639270	1.01951	5097674	1.07956	9198120	1.15376	1.0094 (0.0164)	0.0281 (0.0488)	Yes
Treatment or Medication Code - rosuvastatin	20003_Treatment_or_Medication_Code_1141192410_rosuvastatin_AnyInst__BIN	Treatment or Medication Code - rosuvastatin	637921	1.02574	185412	1.00934	639270	1.33167	5097674	0.22123	9198120	1.02651	1.0129 (0.0082)	0.3334 (0.2125)	Yes
Treatment or Medication Code - ezetimibe	20003_Treatment_or_Medication_Code_1141192736_ezetimibe_AnyInst__BIN	Treatment or Medication Code - ezetimibe	637921	1.03424	185412	1.00458	639270	1.29794	5097674	0.20241	9198120	1.04795	0.9965 (0.0093)	<0 (NA)	Yes
Treatment or Medication Code - ezetrol 10mg tablet	20003_Treatment_or_Medication_Code_1141192740_ezetrol_10mg_tablet_AnyInst__BIN	Treatment or Medication Code - ezetrol 10mg tablet	637921	0.94927	185412	0.97222	639270	0.68357	5097665	0.06362	9198120	1.00218	0.9998 (0.0084)	<0 (NA)	Yes
Treatment or Medication Code - rino clenil 50micrograms nasal spray	20003_Treatment_or_Medication_Code_1141192916_rino_clenil_50micrograms_nasal_spray_AnyInst__BIN	Treatment or Medication Code - rino clenil 50micrograms nasal spray	637921	0.91158	185412	0.92391	639270	0.68027	5097674	0.05798	NA	NA	NA	NA	Yes
Treatment or Medication Code - olmesartan	20003_Treatment_or_Medication_Code_1141193282_olmesartan_AnyInst__BIN	Treatment or Medication Code - olmesartan	637921	1.01141	185412	1.0239	639270	0.48819	5097674	0.03587	NA	NA	NA	NA	Yes
Treatment or Medication Code - bendroflumethiazide	20003_Treatment_or_Medication_Code_1141194794_bendroflumethiazide_AnyInst__BIN	Treatment or Medication Code - bendroflumethiazide	637921	1.14605	185412	1.019	639270	1.02048	5097674	1.19753	NA	NA	NA	NA	Yes
Treatment or Medication Code - pregabalin	20003_Treatment_or_Medication_Code_1141200004_pregabalin_AnyInst__BIN	Treatment or Medication Code - pregabalin	637921	1.00708	185412	1.02262	639270	0.89235	5097674	0.07627	NA	NA	NA	NA	Yes
Treatment or Medication Code - solifenacin	20003_Treatment_or_Medication_Code_1141200322_solifenacin_AnyInst__BIN	Treatment or Medication Code - solifenacin	637921	0.67707	185412	0.66988	639270	0.47027	5097669	0.0447	NA	NA	NA	NA	Yes
Treatment or Medication Code - chondroitin product	20003_Treatment_or_Medication_Code_1187_chondroitin_product_AnyInst__BIN	Treatment or Medication Code - chondroitin product	637921	1.02761	185412	1.01177	639270	1.00929	5097674	0.42758	NA	NA	NA	NA	Yes
Treatment or Medication Code - co enzyme q10 ubiquinone bio quinone coenzyme q10	20003_Treatment_or_Medication_Code_1189_co_enzyme_q10_ubiquinone_bio_quinone_coenzyme_q10_AnyInst__BIN	Treatment or Medication Code - co enzyme q10 ubiquinone bio quinone coenzyme q10	637921	1.01097	185412	1.03012	639270	1.09753	5097674	0.11768	NA	NA	NA	NA	Yes
Treatment or Medication Code - omega 3 fish oil supplement	20003_Treatment_or_Medication_Code_1193_omega_3_fish_oil_supplement_AnyInst__BIN	Treatment or Medication Code - omega 3 fish oil supplement	637921	1.03051	185412	1.01979	639270	1.03525	5097674	1.01076	NA	NA	NA	NA	Yes
Treatment or Medication Code - vitamin c product	20003_Treatment_or_Medication_Code_1195_vitamin_c_product_AnyInst__BIN	Treatment or Medication Code - vitamin c product	637921	0.97047	185412	0.97446	639270	0.94994	5097674	0.08843	NA	NA	NA	NA	Yes
Treatment or Medication Code - evening primrose oil product	20003_Treatment_or_Medication_Code_1197_evening_primrose_oil_product_AnyInst__BIN	Treatment or Medication Code - evening primrose oil product	637921	1.00409	185412	1.02342	639270	0.83452	5097674	0.06947	NA	NA	NA	NA	Yes
Treatment or Medication Code - food supplement plant herbal extract	20003_Treatment_or_Medication_Code_1199_food_supplement_plant_herbal_extract_AnyInst__BIN	Treatment or Medication Code - food supplement plant herbal extract	637921	0.72642	185412	0.73172	639270	0.75746	5097672	0.08967	NA	NA	NA	NA	Yes
Treatment or Medication Code - st johns wort hypericum ctsu	20003_Treatment_or_Medication_Code_1201_st_johns_wort_hypericum_ctsu_AnyInst__BIN	Treatment or Medication Code - st johns wort hypericum ctsu	637921	0.99796	185412	1.00449	639270	0.68455	5097674	0.05393	NA	NA	NA	NA	Yes
Treatment or Medication Code - digoxin	20003_Treatment_or_Medication_Code_2038459814_digoxin_AnyInst__BIN	Treatment or Medication Code - digoxin	637921	1.0158	185412	1.01181	639270	0.94483	5097672	0.08383	9198120	1.01721	1.0032 (0.0088)	0.1098 (0.3071)	Yes
Treatment or Medication Code - paracetamol	20003_Treatment_or_Medication_Code_2038460150_paracetamol_AnyInst__BIN	Treatment or Medication Code - paracetamol	637921	1.12489	185412	1.02324	639270	1.01719	5097674	1.01427	NA	NA	NA	NA	Yes
Treatment or Medication Code - Free text entry unable to be coded	20003_Treatment_or_Medication_Code_99999_Free_text_entry_unable_to_be_coded_AnyInst__BIN	Treatment or Medication Code - Free text entry unable to be coded	637921	1.03237	185412	1.02461	639270	1.03795	5097674	1.01643	NA	NA	NA	NA	No
Interpolated Age of participant when non cancer illness first diagnosed (20009)	20009_Interpolated_Age_of_participant_when_non_cancer_illness_first_diagnosed_inst_mean__RINT	This is the interpolated time when the participant indicated the corresponding condition was first diagnosed by a doctor, given as their estimated age. If the participant gave a calendar year, then the best-fit time is their age at the mid-point of that year. For example if the year was given as 1970, and the participant was born on 1 April 1950, then their age on 1st July 1970 is 20.25 then the …	637936	1.08635	185367	1.02707	640764	0.99991	5230352	1.00143	NA	NA	NA	NA	Yes
Worry too long after embarrassment - Yes (2000)	2000_Worry_too_long_after_embarrassment_1_Yes_AnyInst__BIN	ACE touchscreen question ""Do you worry too long after an embarrassing experience?"" If the participant activated the Help button they were shown the message: Work through these questions quickly and do not think about the exact meaning of the question	637951	1.2719	185473	1.04702	643819	1.01589	6184834	1.02094	NA	NA	NA	NA	Yes
Interpolated Age of participant when operation took place (20011)	20011_Interpolated_Age_of_participant_when_operation_took_place_inst_mean__RINT	This is the age participant indicated they were when the corresponding operation took place.	637947	1.11775	185467	1.01449	638153	1.01059	5415245	1.0048	9198122	1.13357	1.0184 (0.0105)	0.1125 (0.0643)	Yes
Sitting height (20015)	20015_Sitting_height_inst_mean__RINT	Distance from rump to crown when sitting, calculated as the difference between ~F51~ and ~F3077~.	637965	2.08363	185537	1.24046	638260	1.06945	6362105	0.99933	9198215	2.18556	1.3011 (0.0463)	0.0908 (0.014)	Yes
Prospective memory result - Instruction not recalled either skipped or incorrect (20018)	20018_Prospective_memory_result_0_Instruction_not_recalled_either_skipped_or_incorrect_AnyInst__BIN	This field condenses the results of the prospective memory test into 3 groups. It does not distinguish between people who, at the first attempt, followed the on-screen instruction (thereby giving an incorrect result) and people who remembered to ignore the instruction but did not correctly recall what to do instead. Please see the constituent parts ~F4292~ and ~F4293~ if additional detail is requ…	637773	1.05623	184932	1.02704	639837	1.04654	3187935	0.93794	NA	NA	NA	NA	Yes
Prospective memory result - Correct recall on first attempt (20018)	20018_Prospective_memory_result_1_Correct_recall_on_first_attempt_AnyInst__BIN	This field condenses the results of the prospective memory test into 3 groups. It does not distinguish between people who, at the first attempt, followed the on-screen instruction (thereby giving an incorrect result) and people who remembered to ignore the instruction but did not correctly recall what to do instead. Please see the constituent parts ~F4292~ and ~F4293~ if additional detail is requ…	637773	1.12581	184932	1.03295	639837	1.03361	3187935	1.13356	NA	NA	NA	NA	Yes
Prospective memory result - Correct recall on second attempt (20018)	20018_Prospective_memory_result_2_Correct_recall_on_second_attempt_AnyInst__BIN	This field condenses the results of the prospective memory test into 3 groups. It does not distinguish between people who, at the first attempt, followed the on-screen instruction (thereby giving an incorrect result) and people who remembered to ignore the instruction but did not correctly recall what to do instead. Please see the constituent parts ~F4292~ and ~F4293~ if additional detail is requ…	637773	1.09914	184932	1.01646	639837	1.03226	3187935	1.23829	NA	NA	NA	NA	Yes
Speech reception threshold SRT estimate left (20019)	20019_Speech_reception_threshold_SRT_estimate_left_inst_mean__RINT	SRT is the Speech Reception Threshold, defined here as the signal-to-noise ratio at which half of the presented speech can be understood correctly. This was estimated as the value of the last round of the signal-to-noise ratio measurement for participants who completed all 15 rounds of the test (left-ear).	637764	1.05976	184781	1.02401	637225	1.00987	3099686	1.00787	NA	NA	NA	NA	Yes
Speech reception threshold SRT estimate right (20021)	20021_Speech_reception_threshold_SRT_estimate_right_inst_mean__RINT	SRT is the Speech Reception Threshold, defined here as the signal-to-noise ratio at which half of the presented speech can be understood correctly. This was estimated as the value of the last round of the signal-to-noise ratio measurement for participants who completed all 15 rounds of the test (right-ear).	637757	1.06405	184784	1.01948	637165	1.01461	3098603	1.00799	NA	NA	NA	NA	Yes
Birth weight (20022)	20022_Birth_weight_inst_mean__RINT	Participants were asked to enter their own birth-weight. The weight could be entered either in Kg or in Imperial pounds+ounces. Values entered as Imperial units are held in ~F121~ and ~F122~, and their values have been converted into Kg and incorporated into this field.	637801	1.29484	185113	1.06283	638241	1.01764	4181859	1.00292	9197486	1.29769	1.0617 (0.0153)	0.1124 (0.0279)	Yes
Mean time to correctly identify matches (20023)	20023_Mean_time_to_correctly_identify_matches_inst_mean__RINT	This field is the mean duration to first press of snap-button summed over rounds in which both cards matched. It gives a crude measure of the raw processing+reaction speed of a participant. The following data points were excluded when forming the average: Rounds 0-4 were regarded as ""training""; Times under 50ms must be due to anticipation rather than reaction; Times over 2000ms were ignored as …	637958	1.34387	185562	1.06405	641205	1.01847	6333217	1.00704	9198130	1.44204	1.0811 (0.0123)	0.1166 (0.0177)	Yes
Illnesses of father 10 Alzheimers disease dementia (20107)	20107_Illnesses_of_father_10_Alzheimers_disease_dementia_AnyInst__BIN	This field contains the combined results of 2 ACE touchscreen questions, both asked ""Has/did your father ever suffer from? (You can select more than one answer)"" for different sets of illnesses. For convenience, the illnesses were arbitrarily divided into two sets: Group 1 : Heart disease, Stroke, High blood pressure, Chronic bronchitis/emphysema, Alzheimer's disease/dementia, Diabetes. Group 2…	637948	1.07522	185516	1.03182	643554	1.04233	6236029	0.96369	NA	NA	NA	NA	Yes
Illnesses of father 11 Parkinsons disease (20107)	20107_Illnesses_of_father_11_Parkinsons_disease_AnyInst__BIN	This field contains the combined results of 2 ACE touchscreen questions, both asked ""Has/did your father ever suffer from? (You can select more than one answer)"" for different sets of illnesses. For convenience, the illnesses were arbitrarily divided into two sets: Group 1 : Heart disease, Stroke, High blood pressure, Chronic bronchitis/emphysema, Alzheimer's disease/dementia, Diabetes. Group 2…	637948	1.06246	185516	1.03648	643550	1.08797	6236021	0.55394	NA	NA	NA	NA	Yes
Illnesses of father 12 Severe depression (20107)	20107_Illnesses_of_father_12_Severe_depression_AnyInst__BIN	This field contains the combined results of 2 ACE touchscreen questions, both asked ""Has/did your father ever suffer from? (You can select more than one answer)"" for different sets of illnesses. For convenience, the illnesses were arbitrarily divided into two sets: Group 1 : Heart disease, Stroke, High blood pressure, Chronic bronchitis/emphysema, Alzheimer's disease/dementia, Diabetes. Group 2…	637948	1.07782	185516	1.03815	643550	1.03535	6236021	0.78906	NA	NA	NA	NA	Yes
Illnesses of father 13 Prostate cancer (20107)	20107_Illnesses_of_father_13_Prostate_cancer_AnyInst__BIN	This field contains the combined results of 2 ACE touchscreen questions, both asked ""Has/did your father ever suffer from? (You can select more than one answer)"" for different sets of illnesses. For convenience, the illnesses were arbitrarily divided into two sets: Group 1 : Heart disease, Stroke, High blood pressure, Chronic bronchitis/emphysema, Alzheimer's disease/dementia, Diabetes. Group 2…	637948	1.07933	185516	1.05816	643550	1.04138	6236021	1.17348	NA	NA	NA	NA	Yes
Illnesses of father - Heart disease (20107)	20107_Illnesses_of_father_1_Heart_disease_AnyInst__BIN	This field contains the combined results of 2 ACE touchscreen questions, both asked ""Has/did your father ever suffer from? (You can select more than one answer)"" for different sets of illnesses. For convenience, the illnesses were arbitrarily divided into two sets: Group 1 : Heart disease, Stroke, High blood pressure, Chronic bronchitis/emphysema, Alzheimer's disease/dementia, Diabetes. Group 2…	637948	1.15131	185516	1.06604	643554	1.03595	6236029	1.02114	NA	NA	NA	NA	Yes
Illnesses of father - Stroke (20107)	20107_Illnesses_of_father_2_Stroke_AnyInst__BIN	This field contains the combined results of 2 ACE touchscreen questions, both asked ""Has/did your father ever suffer from? (You can select more than one answer)"" for different sets of illnesses. For convenience, the illnesses were arbitrarily divided into two sets: Group 1 : Heart disease, Stroke, High blood pressure, Chronic bronchitis/emphysema, Alzheimer's disease/dementia, Diabetes. Group 2…	637948	1.07472	185516	1.03892	643554	1.04336	6236029	1.37633	NA	NA	NA	NA	Yes
Illnesses of father - Lung cancer (20107)	20107_Illnesses_of_father_3_Lung_cancer_AnyInst__BIN	This field contains the combined results of 2 ACE touchscreen questions, both asked ""Has/did your father ever suffer from? (You can select more than one answer)"" for different sets of illnesses. For convenience, the illnesses were arbitrarily divided into two sets: Group 1 : Heart disease, Stroke, High blood pressure, Chronic bronchitis/emphysema, Alzheimer's disease/dementia, Diabetes. Group 2…	637948	1.10644	185516	1.0469	643550	1.04536	6236021	1.23658	9197952	1.11759	1.0347 (0.0109)	0.2722 (0.0852)	Yes
Illnesses of father - Bowel cancer (20107)	20107_Illnesses_of_father_4_Bowel_cancer_AnyInst__BIN	This field contains the combined results of 2 ACE touchscreen questions, both asked ""Has/did your father ever suffer from? (You can select more than one answer)"" for different sets of illnesses. For convenience, the illnesses were arbitrarily divided into two sets: Group 1 : Heart disease, Stroke, High blood pressure, Chronic bronchitis/emphysema, Alzheimer's disease/dementia, Diabetes. Group 2…	637948	1.06453	185516	1.03999	643550	1.04635	6236021	1.01706	NA	NA	NA	NA	Yes
Illnesses of father - Chronic bronchitis emphysema (20107)	20107_Illnesses_of_father_6_Chronic_bronchitis_emphysema_AnyInst__BIN	This field contains the combined results of 2 ACE touchscreen questions, both asked ""Has/did your father ever suffer from? (You can select more than one answer)"" for different sets of illnesses. For convenience, the illnesses were arbitrarily divided into two sets: Group 1 : Heart disease, Stroke, High blood pressure, Chronic bronchitis/emphysema, Alzheimer's disease/dementia, Diabetes. Group 2…	637948	1.09782	185516	1.03634	643554	1.04265	6236029	1.31108	NA	NA	NA	NA	Yes
Illnesses of father - High blood pressure (20107)	20107_Illnesses_of_father_8_High_blood_pressure_AnyInst__BIN	This field contains the combined results of 2 ACE touchscreen questions, both asked ""Has/did your father ever suffer from? (You can select more than one answer)"" for different sets of illnesses. For convenience, the illnesses were arbitrarily divided into two sets: Group 1 : Heart disease, Stroke, High blood pressure, Chronic bronchitis/emphysema, Alzheimer's disease/dementia, Diabetes. Group 2…	637948	1.12121	185516	1.04236	643554	1.03223	6236029	1.10114	NA	NA	NA	NA	Yes
Illnesses of father - Diabetes (20107)	20107_Illnesses_of_father_9_Diabetes_AnyInst__BIN	This field contains the combined results of 2 ACE touchscreen questions, both asked ""Has/did your father ever suffer from? (You can select more than one answer)"" for different sets of illnesses. For convenience, the illnesses were arbitrarily divided into two sets: Group 1 : Heart disease, Stroke, High blood pressure, Chronic bronchitis/emphysema, Alzheimer's disease/dementia, Diabetes. Group 2…	637948	1.12597	185516	1.04096	643554	1.046	6236029	1.26778	9197952	1.13703	1.0583 (0.0115)	0.3043 (0.0602)	Yes
Illnesses of father neg 11 Do not know group 1 (20107)	20107_Illnesses_of_father_neg_11_Do_not_know_group_1_AnyInst__BIN	This field contains the combined results of 2 ACE touchscreen questions, both asked ""Has/did your father ever suffer from? (You can select more than one answer)"" for different sets of illnesses. For convenience, the illnesses were arbitrarily divided into two sets: Group 1 : Heart disease, Stroke, High blood pressure, Chronic bronchitis/emphysema, Alzheimer's disease/dementia, Diabetes. Group 2…	637948	1.07635	185516	1.02292	643554	1.01974	6236029	1.16808	NA	NA	NA	NA	Yes
Illnesses of father neg 17 None of the above group 1 (20107)	20107_Illnesses_of_father_neg_17_None_of_the_above_group_1_AnyInst__BIN	This field contains the combined results of 2 ACE touchscreen questions, both asked ""Has/did your father ever suffer from? (You can select more than one answer)"" for different sets of illnesses. For convenience, the illnesses were arbitrarily divided into two sets: Group 1 : Heart disease, Stroke, High blood pressure, Chronic bronchitis/emphysema, Alzheimer's disease/dementia, Diabetes. Group 2…	637948	1.11482	185516	1.03548	643554	1.03296	6236029	1.08006	NA	NA	NA	NA	Yes
Illnesses of father neg 21 Do not know group 2 (20107)	20107_Illnesses_of_father_neg_21_Do_not_know_group_2_AnyInst__BIN	This field contains the combined results of 2 ACE touchscreen questions, both asked ""Has/did your father ever suffer from? (You can select more than one answer)"" for different sets of illnesses. For convenience, the illnesses were arbitrarily divided into two sets: Group 1 : Heart disease, Stroke, High blood pressure, Chronic bronchitis/emphysema, Alzheimer's disease/dementia, Diabetes. Group 2…	637948	1.08865	185516	1.02546	643550	1.02245	6236021	1.22945	NA	NA	NA	NA	Yes
Illnesses of father neg 27 None of the above group 2 (20107)	20107_Illnesses_of_father_neg_27_None_of_the_above_group_2_AnyInst__BIN	This field contains the combined results of 2 ACE touchscreen questions, both asked ""Has/did your father ever suffer from? (You can select more than one answer)"" for different sets of illnesses. For convenience, the illnesses were arbitrarily divided into two sets: Group 1 : Heart disease, Stroke, High blood pressure, Chronic bronchitis/emphysema, Alzheimer's disease/dementia, Diabetes. Group 2…	637948	1.0959	185516	1.02697	643550	1.03668	6236021	1.04685	NA	NA	NA	NA	Yes
Suffer from nerves - Yes (2010)	2010_Suffer_from_nerves_1_Yes_AnyInst__BIN	ACE touchscreen question ""Do you suffer from 'nerves'?"" If the participant activated the Help button they were shown the message: Work through these questions quickly and do not think about the exact meaning of the question	637947	1.18407	185489	1.03536	638717	1.01208	6206658	1.06329	NA	NA	NA	NA	Yes
Illnesses of mother - Alzheimers disease dementia (20110)	20110_Illnesses_of_mother_10_Alzheimers_disease_dementia_AnyInst__BIN	This field contains the combined results of 2 ACE touchscreen questions, both asked ""Has/did your mother ever suffer from? (You can select more than one answer)"" for different sets of illnesses. For convenience, the illnesses were arbitrarily divided into two sets: Group 1 : Heart disease, Stroke, High blood pressure, Chronic bronchitis/emphysema, Alzheimer's disease/dementia, Diabetes. Group 2…	637957	1.0865	185525	1.04781	642346	1.04372	6283744	1.26533	NA	NA	NA	NA	Yes
Illnesses of mother - Parkinsons disease (20110)	20110_Illnesses_of_mother_11_Parkinsons_disease_AnyInst__BIN	This field contains the combined results of 2 ACE touchscreen questions, both asked ""Has/did your mother ever suffer from? (You can select more than one answer)"" for different sets of illnesses. For convenience, the illnesses were arbitrarily divided into two sets: Group 1 : Heart disease, Stroke, High blood pressure, Chronic bronchitis/emphysema, Alzheimer's disease/dementia, Diabetes. Group 2…	637957	1.05591	185525	1.03797	642343	0.99553	6283735	0.39145	9198076	1.05423	1.0422 (0.0101)	0.9391 (0.2252)	Yes
Illnesses of mother - Severe depression (20110)	20110_Illnesses_of_mother_12_Severe_depression_AnyInst__BIN	This field contains the combined results of 2 ACE touchscreen questions, both asked ""Has/did your mother ever suffer from? (You can select more than one answer)"" for different sets of illnesses. For convenience, the illnesses were arbitrarily divided into two sets: Group 1 : Heart disease, Stroke, High blood pressure, Chronic bronchitis/emphysema, Alzheimer's disease/dementia, Diabetes. Group 2…	637957	1.08113	185525	1.03124	642343	1.03388	6283735	1.11787	NA	NA	NA	NA	Yes
Illnesses of mother - Heart disease (20110)	20110_Illnesses_of_mother_1_Heart_disease_AnyInst__BIN	This field contains the combined results of 2 ACE touchscreen questions, both asked ""Has/did your mother ever suffer from? (You can select more than one answer)"" for different sets of illnesses. For convenience, the illnesses were arbitrarily divided into two sets: Group 1 : Heart disease, Stroke, High blood pressure, Chronic bronchitis/emphysema, Alzheimer's disease/dementia, Diabetes. Group 2…	637957	1.10917	185525	1.03774	642346	1.03075	6283744	1.14223	NA	NA	NA	NA	Yes
Illnesses of mother - Stroke (20110)	20110_Illnesses_of_mother_2_Stroke_AnyInst__BIN	This field contains the combined results of 2 ACE touchscreen questions, both asked ""Has/did your mother ever suffer from? (You can select more than one answer)"" for different sets of illnesses. For convenience, the illnesses were arbitrarily divided into two sets: Group 1 : Heart disease, Stroke, High blood pressure, Chronic bronchitis/emphysema, Alzheimer's disease/dementia, Diabetes. Group 2…	637957	1.0709	185525	1.02368	642346	1.03444	6283744	1.35535	NA	NA	NA	NA	Yes
Illnesses of mother - cancer (20110)	20110_Illnesses_of_mother_3_Lung_cancer_AnyInst__BIN	This field contains the combined results of 2 ACE touchscreen questions, both asked ""Has/did your mother ever suffer from? (You can select more than one answer)"" for different sets of illnesses. For convenience, the illnesses were arbitrarily divided into two sets: Group 1 : Heart disease, Stroke, High blood pressure, Chronic bronchitis/emphysema, Alzheimer's disease/dementia, Diabetes. Group 2…	637957	1.06649	185525	1.04089	642343	1.04965	6283735	0.82704	NA	NA	NA	NA	Yes
Illnesses of mother - Bowel cancer (20110)	20110_Illnesses_of_mother_4_Bowel_cancer_AnyInst__BIN	This field contains the combined results of 2 ACE touchscreen questions, both asked ""Has/did your mother ever suffer from? (You can select more than one answer)"" for different sets of illnesses. For convenience, the illnesses were arbitrarily divided into two sets: Group 1 : Heart disease, Stroke, High blood pressure, Chronic bronchitis/emphysema, Alzheimer's disease/dementia, Diabetes. Group 2…	637957	1.06392	185525	1.0343	642343	1.0487	6283735	0.96524	NA	NA	NA	NA	Yes
Illnesses of mother - Breast cancer (20110)	20110_Illnesses_of_mother_5_Breast_cancer_AnyInst__BIN	This field contains the combined results of 2 ACE touchscreen questions, both asked ""Has/did your mother ever suffer from? (You can select more than one answer)"" for different sets of illnesses. For convenience, the illnesses were arbitrarily divided into two sets: Group 1 : Heart disease, Stroke, High blood pressure, Chronic bronchitis/emphysema, Alzheimer's disease/dementia, Diabetes. Group 2…	637957	1.0773	185525	1.04554	642343	1.04638	6283735	1.2161	9198076	1.08131	1.0623 (0.0108)	0.5385 (0.0929)	Yes
Illnesses of mother - Chronic bronchitis emphysema (20110)	20110_Illnesses_of_mother_6_Chronic_bronchitis_emphysema_AnyInst__BIN	This field contains the combined results of 2 ACE touchscreen questions, both asked ""Has/did your mother ever suffer from? (You can select more than one answer)"" for different sets of illnesses. For convenience, the illnesses were arbitrarily divided into two sets: Group 1 : Heart disease, Stroke, High blood pressure, Chronic bronchitis/emphysema, Alzheimer's disease/dementia, Diabetes. Group 2…	637957	1.07976	185525	1.03119	642346	1.04259	6283744	1.05534	NA	NA	NA	NA	Yes
Illnesses of mother - blood pressure (20110)	20110_Illnesses_of_mother_8_High_blood_pressure_AnyInst__BIN	This field contains the combined results of 2 ACE touchscreen questions, both asked ""Has/did your mother ever suffer from? (You can select more than one answer)"" for different sets of illnesses. For convenience, the illnesses were arbitrarily divided into two sets: Group 1 : Heart disease, Stroke, High blood pressure, Chronic bronchitis/emphysema, Alzheimer's disease/dementia, Diabetes. Group 2…	637957	1.16332	185525	1.03925	642346	1.02709	6283744	1.03415	NA	NA	NA	NA	Yes
Illnesses of mother - Diabetes (20110)	20110_Illnesses_of_mother_9_Diabetes_AnyInst__BIN	This field contains the combined results of 2 ACE touchscreen questions, both asked ""Has/did your mother ever suffer from? (You can select more than one answer)"" for different sets of illnesses. For convenience, the illnesses were arbitrarily divided into two sets: Group 1 : Heart disease, Stroke, High blood pressure, Chronic bronchitis/emphysema, Alzheimer's disease/dementia, Diabetes. Group 2…	637957	1.14699	185525	1.03288	642346	1.04588	6283744	1.27481	NA	NA	NA	NA	Yes
Illnesses of mother - Do not know group 1 (20110)	20110_Illnesses_of_mother_neg_11_Do_not_know_group_1_AnyInst__BIN	This field contains the combined results of 2 ACE touchscreen questions, both asked ""Has/did your mother ever suffer from? (You can select more than one answer)"" for different sets of illnesses. For convenience, the illnesses were arbitrarily divided into two sets: Group 1 : Heart disease, Stroke, High blood pressure, Chronic bronchitis/emphysema, Alzheimer's disease/dementia, Diabetes. Group 2…	637957	1.05691	185525	1.00881	642346	1.0135	6283744	0.88575	NA	NA	NA	NA	Yes
Illnesses of mother - None of the above group 1 (20110)	20110_Illnesses_of_mother_neg_17_None_of_the_above_group_1_AnyInst__BIN	This field contains the combined results of 2 ACE touchscreen questions, both asked ""Has/did your mother ever suffer from? (You can select more than one answer)"" for different sets of illnesses. For convenience, the illnesses were arbitrarily divided into two sets: Group 1 : Heart disease, Stroke, High blood pressure, Chronic bronchitis/emphysema, Alzheimer's disease/dementia, Diabetes. Group 2…	637957	1.13406	185525	1.04092	642346	1.03667	6283744	1.12827	NA	NA	NA	NA	Yes
Illnesses of mother - Do not know group 2 (20110)	20110_Illnesses_of_mother_neg_21_Do_not_know_group_2_AnyInst__BIN	This field contains the combined results of 2 ACE touchscreen questions, both asked ""Has/did your mother ever suffer from? (You can select more than one answer)"" for different sets of illnesses. For convenience, the illnesses were arbitrarily divided into two sets: Group 1 : Heart disease, Stroke, High blood pressure, Chronic bronchitis/emphysema, Alzheimer's disease/dementia, Diabetes. Group 2…	637957	1.07489	185525	1.01278	642343	1.02978	6283735	0.98822	NA	NA	NA	NA	Yes
Illnesses of mother - None of the above group 2 (20110)	20110_Illnesses_of_mother_neg_27_None_of_the_above_group_2_AnyInst__BIN	This field contains the combined results of 2 ACE touchscreen questions, both asked ""Has/did your mother ever suffer from? (You can select more than one answer)"" for different sets of illnesses. For convenience, the illnesses were arbitrarily divided into two sets: Group 1 : Heart disease, Stroke, High blood pressure, Chronic bronchitis/emphysema, Alzheimer's disease/dementia, Diabetes. Group 2…	637957	1.07497	185525	1.02089	642343	1.03036	6283735	1.00467	9198076	1.08931	1.0396 (0.009)	0.3781 (0.0857)	Yes
Illnesses of siblings 10 Alzheimers disease dementia (20111)	20111_Illnesses_of_siblings_10_Alzheimers_disease_dementia_AnyInst__BIN	This field contains the combined results of 2 ACE touchscreen questions, both asked ""Have any of your brothers or sisters suffered from any of the following diseases? (You can select more than one answer)"" for different sets of illnesses. For convenience, the illnesses were arbitrarily divided into two sets: Group 1 : Heart disease, Stroke, High blood pressure, Chronic bronchitis/emphysema, Alz…	637923	1.0307	185501	1.02506	639868	1.26316	5717548	0.15968	NA	NA	NA	NA	Yes
Illnesses of siblings 11 Parkinsons disease (20111)	20111_Illnesses_of_siblings_11_Parkinsons_disease_AnyInst__BIN	This field contains the combined results of 2 ACE touchscreen questions, both asked ""Have any of your brothers or sisters suffered from any of the following diseases? (You can select more than one answer)"" for different sets of illnesses. For convenience, the illnesses were arbitrarily divided into two sets: Group 1 : Heart disease, Stroke, High blood pressure, Chronic bronchitis/emphysema, Alz…	637923	1.02903	185501	1.04035	639868	1.2063	5717549	0.13862	NA	NA	NA	NA	Yes
Illnesses of siblings 12 Severe depression (20111)	20111_Illnesses_of_siblings_12_Severe_depression_AnyInst__BIN	This field contains the combined results of 2 ACE touchscreen questions, both asked ""Have any of your brothers or sisters suffered from any of the following diseases? (You can select more than one answer)"" for different sets of illnesses. For convenience, the illnesses were arbitrarily divided into two sets: Group 1 : Heart disease, Stroke, High blood pressure, Chronic bronchitis/emphysema, Alz…	637923	1.07329	185501	1.01827	639868	1.03244	5717549	1.16399	NA	NA	NA	NA	Yes
Illnesses of siblings 13 Prostate cancer (20111)	20111_Illnesses_of_siblings_13_Prostate_cancer_AnyInst__BIN	This field contains the combined results of 2 ACE touchscreen questions, both asked ""Have any of your brothers or sisters suffered from any of the following diseases? (You can select more than one answer)"" for different sets of illnesses. For convenience, the illnesses were arbitrarily divided into two sets: Group 1 : Heart disease, Stroke, High blood pressure, Chronic bronchitis/emphysema, Alz…	637923	1.04342	185501	1.03187	639868	1.00097	5717549	0.42731	NA	NA	NA	NA	Yes
Illnesses of siblings - Heart disease (20111)	20111_Illnesses_of_siblings_1_Heart_disease_AnyInst__BIN	This field contains the combined results of 2 ACE touchscreen questions, both asked ""Have any of your brothers or sisters suffered from any of the following diseases? (You can select more than one answer)"" for different sets of illnesses. For convenience, the illnesses were arbitrarily divided into two sets: Group 1 : Heart disease, Stroke, High blood pressure, Chronic bronchitis/emphysema, Alz…	637923	1.10402	185501	1.03477	639868	1.03672	5717549	1.28953	NA	NA	NA	NA	Yes
Illnesses of siblings - Stroke (20111)	20111_Illnesses_of_siblings_2_Stroke_AnyInst__BIN	This field contains the combined results of 2 ACE touchscreen questions, both asked ""Have any of your brothers or sisters suffered from any of the following diseases? (You can select more than one answer)"" for different sets of illnesses. For convenience, the illnesses were arbitrarily divided into two sets: Group 1 : Heart disease, Stroke, High blood pressure, Chronic bronchitis/emphysema, Alz…	637923	1.04739	185501	1.02769	639868	1.03827	5717549	0.73646	NA	NA	NA	NA	Yes
Illnesses of siblings - Lung cancer (20111)	20111_Illnesses_of_siblings_3_Lung_cancer_AnyInst__BIN	This field contains the combined results of 2 ACE touchscreen questions, both asked ""Have any of your brothers or sisters suffered from any of the following diseases? (You can select more than one answer)"" for different sets of illnesses. For convenience, the illnesses were arbitrarily divided into two sets: Group 1 : Heart disease, Stroke, High blood pressure, Chronic bronchitis/emphysema, Alz…	637923	1.05384	185501	1.03372	639868	1.04658	5717549	0.52298	NA	NA	NA	NA	Yes
Illnesses of siblings - Bowel cancer (20111)	20111_Illnesses_of_siblings_4_Bowel_cancer_AnyInst__BIN	This field contains the combined results of 2 ACE touchscreen questions, both asked ""Have any of your brothers or sisters suffered from any of the following diseases? (You can select more than one answer)"" for different sets of illnesses. For convenience, the illnesses were arbitrarily divided into two sets: Group 1 : Heart disease, Stroke, High blood pressure, Chronic bronchitis/emphysema, Alz…	637923	1.03753	185501	1.03299	639868	1.06197	5717549	0.57163	9198236	1.0468	1.0286 (0.0083)	0.5256 (0.1527)	Yes
Illnesses of siblings - Breast cancer (20111)	20111_Illnesses_of_siblings_5_Breast_cancer_AnyInst__BIN	This field contains the combined results of 2 ACE touchscreen questions, both asked ""Have any of your brothers or sisters suffered from any of the following diseases? (You can select more than one answer)"" for different sets of illnesses. For convenience, the illnesses were arbitrarily divided into two sets: Group 1 : Heart disease, Stroke, High blood pressure, Chronic bronchitis/emphysema, Alz…	637923	1.06412	185501	1.0394	639868	1.05917	5717549	0.90973	9198236	1.06958	1.0403 (0.0078)	0.5086 (0.098)	Yes
Illnesses of siblings - Chronic bronchitis emphysema (20111)	20111_Illnesses_of_siblings_6_Chronic_bronchitis_emphysema_AnyInst__BIN	This field contains the combined results of 2 ACE touchscreen questions, both asked ""Have any of your brothers or sisters suffered from any of the following diseases? (You can select more than one answer)"" for different sets of illnesses. For convenience, the illnesses were arbitrarily divided into two sets: Group 1 : Heart disease, Stroke, High blood pressure, Chronic bronchitis/emphysema, Alz…	637923	1.04594	185501	1.01634	639868	1.05789	5717549	0.64501	NA	NA	NA	NA	Yes
Illnesses of siblings - High blood pressure (20111)	20111_Illnesses_of_siblings_8_High_blood_pressure_AnyInst__BIN	This field contains the combined results of 2 ACE touchscreen questions, both asked ""Have any of your brothers or sisters suffered from any of the following diseases? (You can select more than one answer)"" for different sets of illnesses. For convenience, the illnesses were arbitrarily divided into two sets: Group 1 : Heart disease, Stroke, High blood pressure, Chronic bronchitis/emphysema, Alz…	637923	1.17355	185501	1.04105	639868	1.03125	5717549	1.11718	NA	NA	NA	NA	Yes
Illnesses of siblings - Diabetes (20111)	20111_Illnesses_of_siblings_9_Diabetes_AnyInst__BIN	This field contains the combined results of 2 ACE touchscreen questions, both asked ""Have any of your brothers or sisters suffered from any of the following diseases? (You can select more than one answer)"" for different sets of illnesses. For convenience, the illnesses were arbitrarily divided into two sets: Group 1 : Heart disease, Stroke, High blood pressure, Chronic bronchitis/emphysema, Alz…	637923	1.13434	185501	1.06253	639868	1.04319	5717549	1.23792	NA	NA	NA	NA	Yes
Illnesses of siblings neg 11 Do not know group 1 (20111)	20111_Illnesses_of_siblings_neg_11_Do_not_know_group_1_AnyInst__BIN	This field contains the combined results of 2 ACE touchscreen questions, both asked ""Have any of your brothers or sisters suffered from any of the following diseases? (You can select more than one answer)"" for different sets of illnesses. For convenience, the illnesses were arbitrarily divided into two sets: Group 1 : Heart disease, Stroke, High blood pressure, Chronic bronchitis/emphysema, Alz…	637923	1.07294	185501	1.01101	639868	1.02141	5717549	1.18018	NA	NA	NA	NA	Yes
Illnesses of siblings neg 17 None of the above group 1 (20111)	20111_Illnesses_of_siblings_neg_17_None_of_the_above_group_1_AnyInst__BIN	This field contains the combined results of 2 ACE touchscreen questions, both asked ""Have any of your brothers or sisters suffered from any of the following diseases? (You can select more than one answer)"" for different sets of illnesses. For convenience, the illnesses were arbitrarily divided into two sets: Group 1 : Heart disease, Stroke, High blood pressure, Chronic bronchitis/emphysema, Alz…	637923	1.20191	185501	1.04794	639868	1.03155	5717549	1.09228	NA	NA	NA	NA	Yes
Illnesses of siblings neg 21 Do not know group 2 (20111)	20111_Illnesses_of_siblings_neg_21_Do_not_know_group_2_AnyInst__BIN	This field contains the combined results of 2 ACE touchscreen questions, both asked ""Have any of your brothers or sisters suffered from any of the following diseases? (You can select more than one answer)"" for different sets of illnesses. For convenience, the illnesses were arbitrarily divided into two sets: Group 1 : Heart disease, Stroke, High blood pressure, Chronic bronchitis/emphysema, Alz…	637923	1.10575	185501	1.01403	639868	1.02298	5717549	1.18147	NA	NA	NA	NA	Yes
Illnesses of siblings neg 27 None of the above group 2 (20111)	20111_Illnesses_of_siblings_neg_27_None_of_the_above_group_2_AnyInst__BIN	This field contains the combined results of 2 ACE touchscreen questions, both asked ""Have any of your brothers or sisters suffered from any of the following diseases? (You can select more than one answer)"" for different sets of illnesses. For convenience, the illnesses were arbitrarily divided into two sets: Group 1 : Heart disease, Stroke, High blood pressure, Chronic bronchitis/emphysema, Alz…	637923	1.10359	185501	1.02286	639868	1.02051	5717549	1.08182	NA	NA	NA	NA	Yes
Smoking status - Never (20116)	20116_Smoking_status_0_Never_AnyInst__BIN	This field summarises the current/past smoking status of the participant.	637960	1.37455	185548	1.05772	643275	1.01763	6347328	1.04473	9198227	1.50471	1.0661 (0.0126)	0.0821 (0.0156)	Yes
Smoking status - Previous (20116)	20116_Smoking_status_1_Previous_AnyInst__BIN	This field summarises the current/past smoking status of the participant.	637960	1.23151	185548	1.04333	643275	1.01678	6347328	1.0726	NA	NA	NA	NA	Yes
Smoking status - Current (20116)	20116_Smoking_status_2_Current_AnyInst__BIN	This field summarises the current/past smoking status of the participant.	637960	1.20942	185548	1.02416	643275	1.01479	6347328	1.2893	9198227	1.28128	1.0233 (0.0115)	0.0562 (0.0278)	Yes
Alcohol drinker status - Never (20117)	20117_Alcohol_drinker_status_0_Never_AnyInst__BIN	20117_Alcohol_drinker_status_0_Never_AnyInst	637960	1.1014	185568	1.0294	638017	1.03283	6363996	0.78272	NA	NA	NA	NA	Yes
Alcohol drinker status - Previous (20117)	20117_Alcohol_drinker_status_1_Previous_AnyInst__BIN	20117_Alcohol_drinker_status_1_Previous_AnyInst	637960	1.07499	185568	1.01023	638017	1.03818	6363996	0.80777	NA	NA	NA	NA	Yes
Alcohol drinker status - Current (20117)	20117_Alcohol_drinker_status_2_Current_AnyInst__BIN	20117_Alcohol_drinker_status_2_Current_AnyInst	637960	1.12786	185568	1.02433	638017	1.03083	6363996	1.13878	NA	NA	NA	NA	Yes
Bipolar disorder status - Bipolar Type I Mania (20122)	20122_Bipolar_disorder_status_1_Bipolar_Type_I_Mania_AnyInst__BIN	This derived data field has come from Professor Jill Pell from the Institute of Health &amp; Wellbeing, University of Glasgow. Methods on how these fields were derived can be found in the Additional Resources tab.	637744	0.95944	135189	0.99854	0	NA	0	NA	NA	NA	NA	NA	Yes
Bipolar disorder status - Bipolar Type II Hypomania (20122)	20122_Bipolar_disorder_status_2_Bipolar_Type_II_Hypomania_AnyInst__BIN	This derived data field has come from Professor Jill Pell from the Institute of Health &amp; Wellbeing, University of Glasgow. Methods on how these fields were derived can be found in the Additional Resources tab.	637744	0.95945	135189	0.9985	0	NA	0	NA	NA	NA	NA	NA	Yes
Bipolar and major depression status - No Bipolar or Depression (20126)	20126_Bipolar_and_major_depression_status_0_No_Bipolar_or_Depression_AnyInst__BIN	Bipolar and major depression status. This derived data field has come from Professor Jill Pell from the Institute of Health &amp; Wellbeing, University of Glasgow. Methods on how these fields were derived can be found in the Additional Resources tab.	637773	1.09081	184914	1.01992	654024	1.03296	1951076	1.02259	NA	NA	NA	NA	Yes
Bipolar and major depression status - Bipolar I Disorder (20126)	20126_Bipolar_and_major_depression_status_1_Bipolar_I_Disorder_AnyInst__BIN	Bipolar and major depression status. This derived data field has come from Professor Jill Pell from the Institute of Health &amp; Wellbeing, University of Glasgow. Methods on how these fields were derived can be found in the Additional Resources tab.	637773	0.97738	184914	0.95051	654024	0.60354	1951076	0.10913	NA	NA	NA	NA	Yes
Bipolar and major depression status - Bipolar II Disorder (20126)	20126_Bipolar_and_major_depression_status_2_Bipolar_II_Disorder_AnyInst__BIN	Bipolar and major depression status. This derived data field has come from Professor Jill Pell from the Institute of Health &amp; Wellbeing, University of Glasgow. Methods on how these fields were derived can be found in the Additional Resources tab.	637773	1.0039	184914	1.00743	654024	0.58999	1951076	0.10532	NA	NA	NA	NA	Yes
Bipolar and major depression status - Probable Recurrent major depression severe (20126)	20126_Bipolar_and_major_depression_status_3_Probable_Recurrent_major_depression_severe_AnyInst__BIN	Bipolar and major depression status. This derived data field has come from Professor Jill Pell from the Institute of Health &amp; Wellbeing, University of Glasgow. Methods on how these fields were derived can be found in the Additional Resources tab.	637773	1.04546	184914	1.03834	654024	1.02426	1951076	1.21321	NA	NA	NA	NA	Yes
Bipolar and major depression status - Probable Recurrent major depression moderate (20126)	20126_Bipolar_and_major_depression_status_4_Probable_Recurrent_major_depression_moderate_AnyInst__BIN	Bipolar and major depression status. This derived data field has come from Professor Jill Pell from the Institute of Health &amp; Wellbeing, University of Glasgow. Methods on how these fields were derived can be found in the Additional Resources tab.	637773	1.05632	184914	1.02534	654024	1.04581	1951076	1.39661	NA	NA	NA	NA	Yes
Bipolar and major depression status - Single Probable major depression episode (20126)	20126_Bipolar_and_major_depression_status_5_Single_Probable_major_depression_episode_AnyInst__BIN	Bipolar and major depression status. This derived data field has come from Professor Jill Pell from the Institute of Health &amp; Wellbeing, University of Glasgow. Methods on how these fields were derived can be found in the Additional Resources tab.	637773	1.02754	184914	1.01617	654024	0.99647	1951076	1.16739	NA	NA	NA	NA	Yes
Time to complete round (20133)	20133_Time_to_complete_round_inst_mean__RINT	These timings were made using Javascript Date.getTime() running in a web-browser on the participants own equipment, and researchers should read ~R501~ before making use of this data. Timings which have obviously been affected by the issues discussed have been flagged as Invalid.	637844	1.10356	185402	1.01796	648203	1.00144	1914112	0.99997	NA	NA	NA	NA	Yes
Interval between previous point and current one in numeric path trail 1 (20149)	20149_Interval_between_previous_point_and_current_one_in_numeric_path_trail_1_inst_mean__RINT	These timings were made using Javascript Date.getTime() running in a web-browser on the participants own equipment, and researchers should read ~R501~ before making use of this data. Timings which have obviously been affected by the issues discussed have been flagged as Invalid.	637860	1.08499	185585	1.0138	645876	1.00694	1910013	1.00516	NA	NA	NA	NA	Yes
Forced expiratory volume in 1 second FEV1 Best measure (20150)	20150_Forced_expiratory_volume_in_1_second_FEV1_Best_measure_inst_mean__RINT	Highest measure from the array of values for Forced Expiratory Volume in 1-second (FEV1) ~F3063~, which was ""acceptable"" according to corresponding acceptability field (~F3061~). A blow was deemed acceptable if recorded as 0 (no problems) or 32 (0x20 - ""USER_ACCEPTED""). This derived data field has come from Professor Martin Tobin at the University of Leicester.	637838	1.61915	185068	1.12857	635154	1.0302	5110932	0.98422	9196157	1.71114	1.1122 (0.0186)	0.081 (0.0135)	Yes
Forced vital capacity FVC Best measure (20151)	20151_Forced_vital_capacity_FVC_Best_measure_inst_mean__RINT	Highest measure from the array of values for Forced Vital Capacity (FVC) (~F3062~), which was ""acceptable"" according to corresponding acceptability field (~F3061~). A blow was deemed acceptable if recorded as 0 (no problems) or 32 (0x20 - ""USER_ACCEPTED""). This derived data field has come from Professor Martin Tobin at the University of Leicester.	637838	1.67396	185068	1.1446	635154	1.03773	5110932	0.98681	9196157	1.77626	1.1469 (0.0219)	0.0929 (0.0138)	Yes
Reproduciblity of spirometry measurement using ERS ATS criteria - Yes (20152)	20152_Reproduciblity_of_spirometry_measurement_using_ERS_ATS_criteria_1_Yes_AnyInst__BIN	Indicates whether an individual's spirometry meets European Respiratory Society/American Thoracic Society (ERS/ATS) Criteria, that is their highest acceptable measure was reproducible (the highest acceptable measure and any other measure were within 150 millilitres for both for Forced Expiratory Volume in 1-second (FEV1) and Forced Vital Capacity (FVC), although not necessarily the same blow. Not…	637838	1.08058	185068	1.03914	635154	1.02466	5110932	1.06882	NA	NA	NA	NA	Yes
Forced expiratory volume in 1 second FEV1 predicted (20153)	20153_Forced_expiratory_volume_in_1_second_FEV1_predicted_inst_mean__RINT	Predicted Forced Expiratory Volume in 1-second (FEV1), was calculated using a subset of ""healthy never smokers"" from UK Biobank. ""Healthy never smokers"", were selected as individuals with ""Ever Smoking Status""=0 and with ""Reproducible measure using the European Respiratory Society/American Thoracic Society (ERS/ATS) Criteria""=YES (1), with the following exclusions: ~F2316~: Individuals wh…	637736	1.53105	185046	1.11195	637902	1.02896	2509894	0.97444	9195374	1.56743	1.1443 (0.021)	0.1144 (0.0167)	Yes
Forced expiratory volume in 1 second FEV1 predicted percentage (20154)	20154_Forced_expiratory_volume_in_1_second_FEV1_predicted_percentage_inst_mean__RINT	This value was only calculated for samples with non-missing predicted Forced Expiratory Volume in 1-second, using derived variables Force Expiratory Volume in 1-second (FEV1) and predicted Forced Expiratory Volume in 1-second (pred.FEV1). It is defined as the Force Expiratory Volume in 1-second divided by the Percent predicted Forced Expiratory Volume in 1-second multiplied by 100: FEV1 /pred.FEV…	637736	1.29694	185046	1.06091	637902	1.00732	2509894	1.00178	NA	NA	NA	NA	Yes
Interval between previous point and current one in alphanumeric path trail 2 (20155)	20155_Interval_between_previous_point_and_current_one_in_alphanumeric_path_trail_2_inst_mean__RINT	These timings were made using Javascript Date.getTime() running in a web-browser on the participants own equipment, and researchers should read ~R501~ before making use of this data. Timings which have obviously been affected by the issues discussed have been flagged as Invalid.	637869	1.17064	185286	1.01878	651667	1.01163	1822147	1.00059	NA	NA	NA	NA	Yes
Duration to complete numeric path trail 1 (20156)	20156_Duration_to_complete_numeric_path_trail_1_inst_mean__RINT	Derived by summing the values in ~F20149~. Where some of the individual timings were flagged as Invalid, the total duration was calculated by interpolating from the valid timings.	637869	1.0822	185209	1.01163	648941	1.00595	1713541	1.00502	NA	NA	NA	NA	Yes
Duration to complete alphanumeric path trail 2 (20157)	20157_Duration_to_complete_alphanumeric_path_trail_2_inst_mean__RINT	Derived by summing the values in ~F20155~	637869	1.16358	185208	1.02622	648931	1.0137	1713511	1.00205	NA	NA	NA	NA	Yes
Ever smoked - Yes (20160)	20160_Ever_smoked_1_Yes_AnyInst__BIN	Derived using variables ""Current tobacco smoking"" (~F1239~) and ""Past tobacco smoking"" (~F1249~). Individual classed as Eversmoker if Current tobacco smoking= most days (1) or occasionally (2) OR Past tobacco smoking= most days (1) or occasionally (2) or tried once or twice (3). Individual were classed as Neversmoker if Current tobacco smoking= no (0) AND Past tobacco smoking= never (4). Indi…	637965	1.30293	185555	1.0558	643346	1.02234	6347873	1.09175	9198257	1.40883	1.0478 (0.0118)	0.0784 (0.0193)	Yes
Pack years of smoking (20161)	20161_Pack_years_of_smoking_inst_mean__RINT	Pack years calculated for individuals who have ever smoked according to data field Ever smoking status=1, using appropriate data: Current cigarette (either manufactured or hand rolled) smokers who smoke most days (smoking data fields used: ~F3436~ and ~F6183~). Past cigarette (either manufactured or hand rolled) smokers who smoked most days (smoking data fields used: ~F2867~, ~F2897~ and ~F2887~)…	637887	1.18182	185608	1.04549	655642	1.00419	2466749	1.00288	9198206	1.21857	1.0195 (0.01)	0.0659 (0.034)	Yes
Pack years adult smoking as proportion of life span exposed to smoking (20162)	20162_Pack_years_adult_smoking_as_proportion_of_life_span_exposed_to_smoking_inst_mean__RINT	Average number of pack-years smoked by an individual each year, over their adult lifetime, calculated using pack-years data field. Pack years as a proportion of lifespan exposed to smoking is defined as pack years divided by the number of years between the participants' age at recruitment and the age of 16: Pack years / (Age at recruitment - 16) This derived data field has come from Professor Mar…	637887	1.18128	185608	1.04463	655642	1.00691	2466749	1.00396	9198206	1.21978	1.0196 (0.0101)	0.0667 (0.0345)	Yes
FI1 numeric addition test - 14 (20165)	20165_FI1_numeric_addition_test_2_14_AnyInst__BIN	ACE touchscreen question ""Add the following numbers together: 1 2 3 4 5 - is the answer?"". Part 1 of Fluid Intelligence test. Asked to choose from 13, 14, 15, 16 or 17.	637865	1.00551	185516	1.02244	657042	0.72206	2033305	0.13301	NA	NA	NA	NA	Yes
FI1 numeric addition test - 15 (20165)	20165_FI1_numeric_addition_test_3_15_AnyInst__BIN	ACE touchscreen question ""Add the following numbers together: 1 2 3 4 5 - is the answer?"". Part 1 of Fluid Intelligence test. Asked to choose from 13, 14, 15, 16 or 17.	637865	1.01673	185516	1.0246	657042	1.32073	2033305	0.53347	NA	NA	NA	NA	Yes
FI1 numeric addition test - 16 (20165)	20165_FI1_numeric_addition_test_4_16_AnyInst__BIN	ACE touchscreen question ""Add the following numbers together: 1 2 3 4 5 - is the answer?"". Part 1 of Fluid Intelligence test. Asked to choose from 13, 14, 15, 16 or 17.	637865	1.01757	185516	1.02035	657042	0.93336	2033305	0.20038	NA	NA	NA	NA	Yes
FI2 identify largest number - 987 (20167)	20167_FI2_identify_largest_number_3_987_AnyInst__BIN	ACE touchscreen question ""Which number is the largest?"". Part 2 of Fluid Intelligence test. Asked to choose from 642, 308, 987, 714 and 253.	637859	1.007	185531	1.03953	657053	0.80119	2033247	0.15532	NA	NA	NA	NA	Yes
FI2 identify largest number - 714 (20167)	20167_FI2_identify_largest_number_4_714_AnyInst__BIN	ACE touchscreen question ""Which number is the largest?"". Part 2 of Fluid Intelligence test. Asked to choose from 642, 308, 987, 714 and 253.	637859	1.00944	185531	1.02461	657053	0.73343	2033247	0.13641	NA	NA	NA	NA	Yes
FI3 word interpolation - grow (20169)	20169_FI3_word_interpolation_1_grow_AnyInst__BIN	ACE touchscreen question ""Bud is to Flower as Child is to?"". Part 3 of Fluid Intelligence test. Offered choice from Grow, Develop, Improve, Adult and Old.	637857	1.04974	185521	1.02154	657006	1.06419	2033005	1.29625	NA	NA	NA	NA	Yes
FI3 word interpolation - develop (20169)	20169_FI3_word_interpolation_2_develop_AnyInst__BIN	ACE touchscreen question ""Bud is to Flower as Child is to?"". Part 3 of Fluid Intelligence test. Offered choice from Grow, Develop, Improve, Adult and Old.	637857	1.0372	185521	1.0237	657006	1.0274	2033005	1.19219	NA	NA	NA	NA	Yes
FI3 word interpolation - adult (20169)	20169_FI3_word_interpolation_4_adult_AnyInst__BIN	ACE touchscreen question ""Bud is to Flower as Child is to?"". Part 3 of Fluid Intelligence test. Offered choice from Grow, Develop, Improve, Adult and Old.	637857	1.07588	185521	1.03376	657006	1.03885	2033005	1.33169	NA	NA	NA	NA	Yes
FI4 positional arithmetic - 5 (20171)	20171_FI4_positional_arithmetic_1_5_AnyInst__BIN	ACE touchscreen question ""11 12 13 14 15 16 17 18 Divide the sixth number to the right of twelve by three. Is the answer?"". Part 4 of Fluid Intelligence test. Offered choice from 5, 6, 7, or 8.	637861	1.03782	185478	1.02585	653986	1.0131	2025773	1.03702	NA	NA	NA	NA	Yes
FI4 positional arithmetic - 6 (20171)	20171_FI4_positional_arithmetic_2_6_AnyInst__BIN	ACE touchscreen question ""11 12 13 14 15 16 17 18 Divide the sixth number to the right of twelve by three. Is the answer?"". Part 4 of Fluid Intelligence test. Offered choice from 5, 6, 7, or 8.	637861	1.05632	185478	1.0309	653986	1.03746	2025773	1.37723	NA	NA	NA	NA	Yes
FI4 positional arithmetic - 7 (20171)	20171_FI4_positional_arithmetic_3_7_AnyInst__BIN	ACE touchscreen question ""11 12 13 14 15 16 17 18 Divide the sixth number to the right of twelve by three. Is the answer?"". Part 4 of Fluid Intelligence test. Offered choice from 5, 6, 7, or 8.	637861	1.01621	185478	1.00817	653986	0.69057	2025773	0.12797	NA	NA	NA	NA	Yes
FI4 positional arithmetic - 8 (20171)	20171_FI4_positional_arithmetic_4_8_AnyInst__BIN	ACE touchscreen question ""11 12 13 14 15 16 17 18 Divide the sixth number to the right of twelve by three. Is the answer?"". Part 4 of Fluid Intelligence test. Offered choice from 5, 6, 7, or 8.	637861	1.03029	185478	1.02753	653986	1.10132	2025773	0.28421	NA	NA	NA	NA	Yes
FI4 positional arithmetic - 9 (20171)	20171_FI4_positional_arithmetic_5_9_AnyInst__BIN	ACE touchscreen question ""11 12 13 14 15 16 17 18 Divide the sixth number to the right of twelve by three. Is the answer?"". Part 4 of Fluid Intelligence test. Offered choice from 5, 6, 7, or 8.	637861	1.0231	185478	1.01904	653986	1.34108	2025773	0.7132	NA	NA	NA	NA	Yes
FI5 family relationship calculation - aunt (20173)	20173_FI5_family_relationship_calculation_1_aunt_AnyInst__BIN	ACE touchscreen question ""If Truda's mother's brother is Tim's sister's father, what relation is Truda to Tim?"". Part 5 of Fluid Intelligence test. Offered choice from Aunt, Sister, Niece, Cousin, No-relation.	637862	1.03631	185369	1.02004	642171	1.0623	1997056	1.32145	NA	NA	NA	NA	Yes
FI5 family relationship calculation - sister (20173)	20173_FI5_family_relationship_calculation_2_sister_AnyInst__BIN	ACE touchscreen question ""If Truda's mother's brother is Tim's sister's father, what relation is Truda to Tim?"". Part 5 of Fluid Intelligence test. Offered choice from Aunt, Sister, Niece, Cousin, No-relation.	637862	1.01147	185369	0.99675	642171	1.03947	1997056	1.30687	NA	NA	NA	NA	Yes
FI5 family relationship calculation - niece (20173)	20173_FI5_family_relationship_calculation_3_niece_AnyInst__BIN	ACE touchscreen question ""If Truda's mother's brother is Tim's sister's father, what relation is Truda to Tim?"". Part 5 of Fluid Intelligence test. Offered choice from Aunt, Sister, Niece, Cousin, No-relation.	637862	1.02958	185369	1.02397	642171	1.03786	1997056	1.3977	NA	NA	NA	NA	Yes
FI5 family relationship calculation - cousin (20173)	20173_FI5_family_relationship_calculation_4_cousin_AnyInst__BIN	ACE touchscreen question ""If Truda's mother's brother is Tim's sister's father, what relation is Truda to Tim?"". Part 5 of Fluid Intelligence test. Offered choice from Aunt, Sister, Niece, Cousin, No-relation.	637862	1.04666	185369	1.01672	642171	1.01432	1997056	1.06332	NA	NA	NA	NA	Yes
FI5 family relationship calculation - no relation (20173)	20173_FI5_family_relationship_calculation_5_no_relation_AnyInst__BIN	ACE touchscreen question ""If Truda's mother's brother is Tim's sister's father, what relation is Truda to Tim?"". Part 5 of Fluid Intelligence test. Offered choice from Aunt, Sister, Niece, Cousin, No-relation.	637862	1.03314	185369	1.00213	642171	1.01786	1997056	1.58478	NA	NA	NA	NA	Yes
FI6 conditional arithmetic - 68 (20175)	20175_FI6_conditional_arithmetic_1_68_AnyInst__BIN	ACE touchscreen question ""If sixty is more than half of seventy-five, multiply twenty-three by three. If not subtract 15 from eighty-five. Is the answer?"". Part 6 of Fluid Intelligence test. Offered choice from 68, 69, 70, 71, 72.	637832	1.0062	185248	1.00135	639031	0.59838	1790743	0.11313	NA	NA	NA	NA	Yes
FI6 conditional arithmetic - 69 (20175)	20175_FI6_conditional_arithmetic_2_69_AnyInst__BIN	ACE touchscreen question ""If sixty is more than half of seventy-five, multiply twenty-three by three. If not subtract 15 from eighty-five. Is the answer?"". Part 6 of Fluid Intelligence test. Offered choice from 68, 69, 70, 71, 72.	637832	1.07289	185248	1.03427	639031	1.03621	1790743	1.04498	NA	NA	NA	NA	Yes
FI6 conditional arithmetic - 70 (20175)	20175_FI6_conditional_arithmetic_3_70_AnyInst__BIN	ACE touchscreen question ""If sixty is more than half of seventy-five, multiply twenty-three by three. If not subtract 15 from eighty-five. Is the answer?"". Part 6 of Fluid Intelligence test. Offered choice from 68, 69, 70, 71, 72.	637832	1.05852	185248	1.03036	639031	1.03957	1790743	1.10165	NA	NA	NA	NA	Yes
FI6 conditional arithmetic - 71 (20175)	20175_FI6_conditional_arithmetic_4_71_AnyInst__BIN	ACE touchscreen question ""If sixty is more than half of seventy-five, multiply twenty-three by three. If not subtract 15 from eighty-five. Is the answer?"". Part 6 of Fluid Intelligence test. Offered choice from 68, 69, 70, 71, 72.	637832	1.01328	185248	1.02699	639031	0.92453	1790743	0.2109	NA	NA	NA	NA	Yes
FI6 conditional arithmetic - 72 (20175)	20175_FI6_conditional_arithmetic_5_72_AnyInst__BIN	ACE touchscreen question ""If sixty is more than half of seventy-five, multiply twenty-three by three. If not subtract 15 from eighty-five. Is the answer?"". Part 6 of Fluid Intelligence test. Offered choice from 68, 69, 70, 71, 72.	637832	1.00315	185248	1.02997	639031	0.89708	1790743	0.19811	NA	NA	NA	NA	Yes
FI7 synonym - pause (20177)	20177_FI7_synonym_1_pause_AnyInst__BIN	ACE touchscreen question ""Stop means the same as?"". Part 7 of Fluid Intelligence test. Offered choice from Pause, Close, Cease, Break or Rest.	637812	1.03238	185183	1.02084	659283	1.34695	1408613	0.86405	NA	NA	NA	NA	Yes
FI7 synonym - close (20177)	20177_FI7_synonym_2_close_AnyInst__BIN	ACE touchscreen question ""Stop means the same as?"". Part 7 of Fluid Intelligence test. Offered choice from Pause, Close, Cease, Break or Rest.	637812	1.01104	185183	0.99484	659283	0.64033	1408613	0.14481	NA	NA	NA	NA	Yes
FI7 synonym - cease (20177)	20177_FI7_synonym_3_cease_AnyInst__BIN	ACE touchscreen question ""Stop means the same as?"". Part 7 of Fluid Intelligence test. Offered choice from Pause, Close, Cease, Break or Rest.	637812	1.02986	185183	1.0231	659283	1.08255	1408613	1.1347	NA	NA	NA	NA	Yes
FI8 chained arithmetic - 25 (20179)	20179_FI8_chained_arithmetic_1_25_AnyInst__BIN	ACE touchscreen question ""If David is twenty-one and Owen is nineteen and Daniel is nine years younger than David, what is half their combined age?"". Part 8 of Fluid Intelligence test. Offered choice from 25, 26, 27, 28 or 29.	637809	1.01806	185153	1.02526	643957	1.05896	1270975	1.42753	NA	NA	NA	NA	Yes
FI8 chained arithmetic - 26 (20179)	20179_FI8_chained_arithmetic_2_26_AnyInst__BIN	ACE touchscreen question ""If David is twenty-one and Owen is nineteen and Daniel is nine years younger than David, what is half their combined age?"". Part 8 of Fluid Intelligence test. Offered choice from 25, 26, 27, 28 or 29.	637809	1.04891	185153	1.02943	643957	1.03125	1270975	1.04584	NA	NA	NA	NA	Yes
FI8 chained arithmetic - 27 (20179)	20179_FI8_chained_arithmetic_3_27_AnyInst__BIN	ACE touchscreen question ""If David is twenty-one and Owen is nineteen and Daniel is nine years younger than David, what is half their combined age?"". Part 8 of Fluid Intelligence test. Offered choice from 25, 26, 27, 28 or 29.	637809	1.01473	185153	1.00808	643957	1.22284	1270975	1.03844	NA	NA	NA	NA	Yes
FI8 chained arithmetic - 28 (20179)	20179_FI8_chained_arithmetic_4_28_AnyInst__BIN	ACE touchscreen question ""If David is twenty-one and Owen is nineteen and Daniel is nine years younger than David, what is half their combined age?"". Part 8 of Fluid Intelligence test. Offered choice from 25, 26, 27, 28 or 29.	637809	1.02209	185153	1.02236	643957	1.21554	1270975	0.5057	NA	NA	NA	NA	Yes
FI8 chained arithmetic - 29 (20179)	20179_FI8_chained_arithmetic_5_29_AnyInst__BIN	ACE touchscreen question ""If David is twenty-one and Owen is nineteen and Daniel is nine years younger than David, what is half their combined age?"". Part 8 of Fluid Intelligence test. Offered choice from 25, 26, 27, 28 or 29.	637809	1.03528	185153	1.03147	643957	1.35937	1270975	0.806	NA	NA	NA	NA	Yes
FI9 concept interpolation - long (20181)	20181_FI9_concept_interpolation_1_long_AnyInst__BIN	ACE touchscreen question ""Age is to Years as Height is to?"". Part 9 of Fluid Intelligence test. Offered choice from Long, Deep, Top, Metres or Tall.	637661	1.00701	185857	1.03499	721424	0.49672	160297	0.19096	NA	NA	NA	NA	Yes
FI9 concept interpolation - metres (20181)	20181_FI9_concept_interpolation_4_metres_AnyInst__BIN	ACE touchscreen question ""Age is to Years as Height is to?"". Part 9 of Fluid Intelligence test. Offered choice from Long, Deep, Top, Metres or Tall.	637661	1.07204	185857	1.03115	721424	1.1081	160297	1.04506	NA	NA	NA	NA	Yes
FI9 concept interpolation - tall (20181)	20181_FI9_concept_interpolation_5_tall_AnyInst__BIN	ACE touchscreen question ""Age is to Years as Height is to?"". Part 9 of Fluid Intelligence test. Offered choice from Long, Deep, Top, Metres or Tall.	637661	1.03638	185857	1.00422	721424	1.13293	160297	0.74539	NA	NA	NA	NA	Yes
FI10 arithmetic sequence recognition - 96 (20183)	20183_FI10_arithmetic_sequence_recognition_1_96_AnyInst__BIN	ACE touchscreen question ""150 ... 137 ... 125 ... 114 ... 104 ... What comes next?"". Part 10 of Fluid Intelligence test. Offered choice from 92, 93, 94, 95 or 96.	637659	1.01057	184805	1.02101	604194	0.75111	0	NA	NA	NA	NA	NA	Yes
FI10 arithmetic sequence recognition - 95 (20183)	20183_FI10_arithmetic_sequence_recognition_2_95_AnyInst__BIN	ACE touchscreen question ""150 ... 137 ... 125 ... 114 ... 104 ... What comes next?"". Part 10 of Fluid Intelligence test. Offered choice from 92, 93, 94, 95 or 96.	637659	1.07869	184805	1.07271	604194	1.28214	0	NA	NA	NA	NA	NA	Yes
FI10 arithmetic sequence recognition - 94 (20183)	20183_FI10_arithmetic_sequence_recognition_3_94_AnyInst__BIN	ACE touchscreen question ""150 ... 137 ... 125 ... 114 ... 104 ... What comes next?"". Part 10 of Fluid Intelligence test. Offered choice from 92, 93, 94, 95 or 96.	637659	1.03195	184805	1.05612	604194	0.92451	0	NA	NA	NA	NA	NA	Yes
FI10 arithmetic sequence recognition - 93 (20183)	20183_FI10_arithmetic_sequence_recognition_4_93_AnyInst__BIN	ACE touchscreen question ""150 ... 137 ... 125 ... 114 ... 104 ... What comes next?"". Part 10 of Fluid Intelligence test. Offered choice from 92, 93, 94, 95 or 96.	637659	1.04085	184805	1.04321	604194	1.03261	0	NA	NA	NA	NA	NA	Yes
FI10 arithmetic sequence recognition - 92 (20183)	20183_FI10_arithmetic_sequence_recognition_5_92_AnyInst__BIN	ACE touchscreen question ""150 ... 137 ... 125 ... 114 ... 104 ... What comes next?"". Part 10 of Fluid Intelligence test. Offered choice from 92, 93, 94, 95 or 96.	637659	1.01913	184805	1.03955	604194	0.63145	0	NA	NA	NA	NA	NA	Yes
FI11 antonym - anxious (20185)	20185_FI11_antonym_2_anxious_AnyInst__BIN	ACE touchscreen question ""Relaxed means the opposite of?"". Part 11 of Fluid Intelligence test. Offered choice from Calm, Anxious, Cool, Worried, Tense.	637418	1.04809	184742	1.07049	272259	1.1619	0	NA	NA	NA	NA	NA	Yes
FI11 antonym - tense (20185)	20185_FI11_antonym_5_tense_AnyInst__BIN	ACE touchscreen question ""Relaxed means the opposite of?"". Part 11 of Fluid Intelligence test. Offered choice from Calm, Anxious, Cool, Worried, Tense.	637418	1.00781	184742	1.01513	272259	1.00083	0	NA	NA	NA	NA	NA	Yes
FI12 square sequence recognition - 50 (20187)	20187_FI12_square_sequence_recognition_1_50_AnyInst__BIN	ACE touchscreen question ""100 ... 99 ... 95 ... 86 ... 70 ... What comes next?"". Part 12 of Fluid Intelligence test. Offered choice from 45, 46, 47, 48, 49, 50.	637184	1.04457	189338	1.06287	153821	1.15198	0	NA	NA	NA	NA	NA	Yes
FI12 square sequence recognition - 49 (20187)	20187_FI12_square_sequence_recognition_2_49_AnyInst__BIN	ACE touchscreen question ""100 ... 99 ... 95 ... 86 ... 70 ... What comes next?"". Part 12 of Fluid Intelligence test. Offered choice from 45, 46, 47, 48, 49, 50.	637184	1.04316	189338	1.0681	153821	1.38848	0	NA	NA	NA	NA	NA	Yes
FI12 square sequence recognition - 47 (20187)	20187_FI12_square_sequence_recognition_3_47_AnyInst__BIN	ACE touchscreen question ""100 ... 99 ... 95 ... 86 ... 70 ... What comes next?"". Part 12 of Fluid Intelligence test. Offered choice from 45, 46, 47, 48, 49, 50.	637184	1.01913	189338	1.04713	153821	1.34868	0	NA	NA	NA	NA	NA	Yes
FI12 square sequence recognition - 45 (20187)	20187_FI12_square_sequence_recognition_5_45_AnyInst__BIN	ACE touchscreen question ""100 ... 99 ... 95 ... 86 ... 70 ... What comes next?"". Part 12 of Fluid Intelligence test. Offered choice from 45, 46, 47, 48, 49, 50.	637184	1.06058	189338	1.06081	153821	1.13182	0	NA	NA	NA	NA	NA	Yes
Loneliness isolation - Yes (2020)	2020_Loneliness_isolation_1_Yes_AnyInst__BIN	ACE touchscreen question ""Do you often feel lonely?"" If the participant activated the Help button they were shown the message: Work through these questions quickly and do not think about the exact meaning of the question	637936	1.17667	185581	1.02862	643308	1.01742	6290874	1.12446	NA	NA	NA	NA	Yes
Values entered (20229)	20229_Values_entered_inst_mean__RINT	This is the value entered by the participant. To be a correct match it must be the same as the corresponding value in ~F20200~.	637878	1.0014	185225	0.99685	635529	0.99902	1982747	1.00296	NA	NA	NA	NA	Yes
Duration to entering value (20230)	20230_Duration_to_entering_value_inst_mean__RINT	This is the time in milliseconds between the participant being shown a pattern and their entering this value. The counter is reset to zero at the beginning of each round (i.e. when a new pattern is displayed). These timings were made using Javascript Date.getTime() running in a web-browser on the participants own equipment, and researchers should read ~R501~ before making use of this data. Timing…	637878	1.18003	185225	1.01647	635529	1.0071	1982747	0.99817	NA	NA	NA	NA	Yes
Fluid intelligence completion status - Completed (20242)	20242_Fluid_intelligence_completion_status_0_Completed_AnyInst__BIN	Indicates whether a participant fully completed the test or chose to abandon it part-way through.	637861	1.0409	185440	1.02392	659409	1.03807	2038784	1.4241	NA	NA	NA	NA	Yes
Fluid intelligence completion status - Abandoned (20242)	20242_Fluid_intelligence_completion_status_1_Abandoned_AnyInst__BIN	Indicates whether a participant fully completed the test or chose to abandon it part-way through.	637861	1.01732	185440	1.02826	659409	1.37678	2038784	0.61069	NA	NA	NA	NA	Yes
Fluid intelligence completion status - Completed with pause (20242)	20242_Fluid_intelligence_completion_status_2_Completed_with_pause_AnyInst__BIN	Indicates whether a participant fully completed the test or chose to abandon it part-way through.	637861	1.03807	185440	1.02632	659409	1.06206	2038784	1.32137	NA	NA	NA	NA	Yes
Pairs matching completion status - Completed (20244)	20244_Pairs_matching_completion_status_0_Completed_AnyInst__BIN	Indicates whether a participant fully completed the test or chose to abandon it part-way through.	637873	1.03371	185422	1.02424	634479	1.02606	1978283	1.15944	NA	NA	NA	NA	Yes
Pairs matching completion status - Abandoned (20244)	20244_Pairs_matching_completion_status_1_Abandoned_AnyInst__BIN	Indicates whether a participant fully completed the test or chose to abandon it part-way through.	637873	1.02682	185422	1.02102	634479	1.34438	1978283	0.6524	NA	NA	NA	NA	Yes
Pairs matching completion status - Completed with pause (20244)	20244_Pairs_matching_completion_status_2_Completed_with_pause_AnyInst__BIN	Indicates whether a participant fully completed the test or chose to abandon it part-way through.	637873	1.02435	185422	1.02176	634479	1.29135	1978283	0.74952	NA	NA	NA	NA	Yes
Symbol digit completion status - Completed (20245)	20245_Symbol_digit_completion_status_0_Completed_AnyInst__BIN	Indicates whether a participant fully completed the test or chose to abandon it part-way through.	637876	1.01693	185446	1.01238	642212	1.17826	1998951	0.82669	NA	NA	NA	NA	Yes
Symbol digit completion status - Abandoned (20245)	20245_Symbol_digit_completion_status_1_Abandoned_AnyInst__BIN	Indicates whether a participant fully completed the test or chose to abandon it part-way through.	637876	1.00846	185446	1.01378	642212	1.22157	1998951	0.39062	NA	NA	NA	NA	Yes
Symbol digit completion status - Completed with pause (20245)	20245_Symbol_digit_completion_status_2_Completed_with_pause_AnyInst__BIN	Indicates whether a participant fully completed the test or chose to abandon it part-way through.	637877	1.01371	185446	1.01986	642212	1.24472	1998951	0.42484	NA	NA	NA	NA	Yes
Trail making completion status - Completed (20246)	20246_Trail_making_completion_status_0_Completed_AnyInst__BIN	Indicates whether a participant fully completed the test or chose to abandon it part-way through.	637859	1.03493	185213	1.03331	643880	1.03107	2001518	1.41156	NA	NA	NA	NA	Yes
Trail making completion status - Abandoned (20246)	20246_Trail_making_completion_status_1_Abandoned_AnyInst__BIN	Indicates whether a participant fully completed the test or chose to abandon it part-way through.	637859	1.01776	185213	1.02268	643880	1.1868	2001518	0.82521	NA	NA	NA	NA	Yes
Trail making completion status - Completed with pause (20246)	20246_Trail_making_completion_status_2_Completed_with_pause_AnyInst__BIN	Indicates whether a participant fully completed the test or chose to abandon it part-way through.	637859	1.00824	185213	1.02518	643880	1.33463	2001518	0.55175	NA	NA	NA	NA	Yes
Trail making completion status - Timed out due to inactivity (20246)	20246_Trail_making_completion_status_3_Timed_out_due_to_inactivity_AnyInst__BIN	Indicates whether a participant fully completed the test or chose to abandon it part-way through.	637859	1.023	185213	1.00843	643880	1.01839	2001518	1.15752	NA	NA	NA	NA	Yes
Forced expiratory volume in 1 second FEV1 Z score (20256)	20256_Forced_expiratory_volume_in_1_second_FEV1_Z_score_inst_mean__RINT	Inverted GLI 2012 z-score for FEV1 (forced expiratory volume). Methods for deriving this variable can be found in Gupta RP, Strachan DP. Ventilatory function as a predictor of mortality in lifelong non-smokers: evidence from large British cohort studies. BMJ Open 2017;7:e015381. doi: 10.1136/bmjopen-2016-015381. Pubmed PMID: 28706094	637832	1.63424	185034	1.105	637062	1.03051	5361185	1.00689	9196300	1.73659	1.0909 (0.0195)	0.0632 (0.0135)	Yes
Forced vital capacity FVC Z score (20257)	20257_Forced_vital_capacity_FVC_Z_score_inst_mean__RINT	Inverted GLI 2012 z-score for FVC (forced vital capacity). Methods for deriving this variable can be found in Gupta RP, Strachan DP. Ventilatory function as a predictor of mortality in lifelong non-smokers: evidence from large British cohort studies. BMJ Open 2017;7:e015381. doi: 10.1136/bmjopen-2016-015381. Pubmed PMID: 28706094	637832	1.62319	185034	1.10284	637062	1.03587	5361185	1.00713	9196300	1.73143	1.1172 (0.018)	0.0844 (0.013)	Yes
FEV1 FVC ratio Z score (20258)	20258_FEV1_FVC_ratio_Z_score_inst_mean__RINT	Inverted GLI 2012 z-score for FEV1/FVC ratio. Methods for deriving this variable can be found in Gupta RP, Strachan DP. Ventilatory function as a predictor of mortality in lifelong non-smokers: evidence from large British cohort studies. BMJ Open 2017;7:e015381. doi: 10.1136/bmjopen-2016-015381. Pubmed PMID: 28706094	637832	1.58253	185034	1.11543	637062	1.03293	5361185	1.00597	9196300	1.6473	1.0907 (0.0245)	0.0628 (0.0169)	Yes
avMSE (20261)	20261_avMSE_inst_mean__RINT	Specifyies the mean spherical equivalent refractive error, averaged between the fellow eyes, in Dioptres. Derived variable from application 735/15716 - myopia variables. Used in the following publications: Guggenheim JA, Williams C, for the UK Biobank Eye and Vision Consortium. Role of Educational Exposure in the Association Between Myopia and Birth Order. JAMA Ophthalmol. 2015;133(12):1408 1414.…	637744	1.30253	184784	1.04941	664850	1.01027	1751937	0.99826	9202117	1.33968	1.0558 (0.0156)	0.0877 (0.0244)	Yes
Myopia diagnosis - non myopic (20262)	20262_Myopia_diagnosis_0_non_myopic_AnyInst__BIN	Myopia classification Derived variable from application 735/15716 - myopia variables. Used in the following publications: Guggenheim JA, Williams C, for the UK Biobank Eye and Vision Consortium. Role of Educational Exposure in the Association Between Myopia and Birth Order. JAMA Ophthalmol. 2015;133(12):1408 1414. doi:10.1001/jamaophthalmol.2015.3556 Guggenheim JA, Williams C, for the UK Biobank …	637744	1.21041	184784	1.0487	664850	1.02647	1751937	1.04178	NA	NA	NA	NA	Yes
Myopia diagnosis - moderate low myopia (20262)	20262_Myopia_diagnosis_1_moderate_low_myopia_AnyInst__BIN	Myopia classification Derived variable from application 735/15716 - myopia variables. Used in the following publications: Guggenheim JA, Williams C, for the UK Biobank Eye and Vision Consortium. Role of Educational Exposure in the Association Between Myopia and Birth Order. JAMA Ophthalmol. 2015;133(12):1408 1414. doi:10.1001/jamaophthalmol.2015.3556 Guggenheim JA, Williams C, for the UK Biobank …	637744	1.14193	184784	1.03375	664850	1.02611	1751937	1.02128	NA	NA	NA	NA	Yes
Myopia diagnosis - highly myopic (20262)	20262_Myopia_diagnosis_2_highly_myopic_AnyInst__BIN	Myopia classification Derived variable from application 735/15716 - myopia variables. Used in the following publications: Guggenheim JA, Williams C, for the UK Biobank Eye and Vision Consortium. Role of Educational Exposure in the Association Between Myopia and Birth Order. JAMA Ophthalmol. 2015;133(12):1408 1414. doi:10.1001/jamaophthalmol.2015.3556 Guggenheim JA, Williams C, for the UK Biobank …	637744	1.0846	184784	1.02445	664850	1.33616	1751937	0.79238	NA	NA	NA	NA	Yes
Guilty feelings - Yes (2030)	2030_Guilty_feelings_1_Yes_AnyInst__BIN	ACE touchscreen question ""Are you often troubled by feelings of guilt?"" If the participant activated the Help button they were shown the message: Work through these questions quickly and do not think about the exact meaning of the question	637945	1.22318	185553	1.03913	637821	1.01796	6253442	1.01801	NA	NA	NA	NA	Yes
Ever addicted to any substance or behaviour - Yes (20401)	20401_Ever_addicted_to_any_substance_or_behaviour_1_Yes_AnyInst__BIN	Question asked: ""Have you been addicted to or dependent on one or more things, including substances (not cigarettes/coffee) or behaviours (such as gambling)?""	637832	1.03852	185149	1.01336	646632	1.04867	2557778	1.09049	NA	NA	NA	NA	Yes
Amount of alcohol drunk on a typical drinking day 1 - or 2 (20403)	20403_Amount_of_alcohol_drunk_on_a_typical_drinking_day_1_1_or_2_AnyInst__BIN	Question asked: ""In the next two questions, a ""drink"" is defined as one unit of alcohol. How many drinks containing alcohol do you have on a typical day when you are drinking?"" Question was asked when ~F20414~ was not Never.	637805	1.08008	185217	1.0212	645123	1.0184	2375905	1.04816	NA	NA	NA	NA	Yes
Amount of alcohol drunk on a typical drinking day 2 - or 4 (20403)	20403_Amount_of_alcohol_drunk_on_a_typical_drinking_day_2_3_or_4_AnyInst__BIN	Question asked: ""In the next two questions, a ""drink"" is defined as one unit of alcohol. How many drinks containing alcohol do you have on a typical day when you are drinking?"" Question was asked when ~F20414~ was not Never.	637805	1.02764	185217	1.02768	645123	1.02583	2375905	1.01131	NA	NA	NA	NA	Yes
Amount of alcohol drunk on a typical drinking day 3 - or 6 (20403)	20403_Amount_of_alcohol_drunk_on_a_typical_drinking_day_3_5_or_6_AnyInst__BIN	Question asked: ""In the next two questions, a ""drink"" is defined as one unit of alcohol. How many drinks containing alcohol do you have on a typical day when you are drinking?"" Question was asked when ~F20414~ was not Never.	637805	1.02414	185217	1.00433	645123	1.03	2375905	1.37638	NA	NA	NA	NA	Yes
Amount of alcohol drunk on a typical drinking day 4 7 - or 9 (20403)	20403_Amount_of_alcohol_drunk_on_a_typical_drinking_day_4_7_8_or_9_AnyInst__BIN	Question asked: ""In the next two questions, a ""drink"" is defined as one unit of alcohol. How many drinks containing alcohol do you have on a typical day when you are drinking?"" Question was asked when ~F20414~ was not Never.	637805	1.04098	185217	1.01887	645123	1.05204	2375905	1.11685	NA	NA	NA	NA	Yes
Amount of alcohol drunk on a typical drinking day - 10 or more (20403)	20403_Amount_of_alcohol_drunk_on_a_typical_drinking_day_5_10_or_more_AnyInst__BIN	Question asked: ""In the next two questions, a ""drink"" is defined as one unit of alcohol. How many drinks containing alcohol do you have on a typical day when you are drinking?"" Question was asked when ~F20414~ was not Never.	637805	1.04311	185217	1.03269	645123	1.26885	2375905	0.59415	NA	NA	NA	NA	Yes
Ever physically dependent on alcohol - Yes (20404)	20404_Ever_physically_dependent_on_alcohol_1_Yes_AnyInst__BIN	Question asked: ""Have you been physically dependent on alcohol?"" Question was asked when ~F20406~ was Yes.	636889	1.02389	180673	1.06225	44733	1.05746	0	NA	NA	NA	NA	NA	Yes
Ever had known person concerned about or recommend reduction of alcohol consumption - Yes but not in the last year (20405)	20405_Ever_had_known_person_concerned_about_or_recommend_reduction_of_alcohol_consumption_1_Yes_but_not_in_the_last_year_AnyInst__BIN	Question asked: ""Has a relative or friend or a doctor or another health worker been concerned about your drinking or suggested you cut down?""	637808	1.03234	185159	1.01783	652264	1.01846	2575112	0.91315	NA	NA	NA	NA	Yes
Ever had known person concerned about or recommend reduction of alcohol consumption - Yes during the last year (20405)	20405_Ever_had_known_person_concerned_about_or_recommend_reduction_of_alcohol_consumption_2_Yes_during_the_last_year_AnyInst__BIN	Question asked: ""Has a relative or friend or a doctor or another health worker been concerned about your drinking or suggested you cut down?""	637808	1.04564	185159	1.01321	652264	1.03924	2575112	0.84802	NA	NA	NA	NA	Yes
Ever addicted to alcohol - Yes (20406)	20406_Ever_addicted_to_alcohol_1_Yes_AnyInst__BIN	Question asked: ""Have you been addicted to alcohol?"" Question was asked when ~F20401~ was Yes.	637482	1.08342	185983	1.08269	222580	1.1316	0	NA	NA	NA	NA	NA	Yes
Frequency of failure to fulfil normal expectations due to drinking alcohol in last year - Never (20407)	20407_Frequency_of_failure_to_fulfil_normal_expectations_due_to_drinking_alcohol_in_last_year_1_Never_AnyInst__BIN	Question asked: ""How often during the last year have you failed to do what was normally expected from you because of drinking?"" Question was asked when the sum of the answer to ~F20403~ plus the answer to ~F20416~ was 3 or above. Participants responding ""prefer not to answer"" to one of these trigger questions were scored as 1 for that question.	637676	1.03051	184674	1.01876	639242	1.02959	1372190	1.20031	NA	NA	NA	NA	Yes
Frequency of failure to fulfil normal expectations due to drinking alcohol in last year - Less than monthly (20407)	20407_Frequency_of_failure_to_fulfil_normal_expectations_due_to_drinking_alcohol_in_last_year_2_Less_than_monthly_AnyInst__BIN	Question asked: ""How often during the last year have you failed to do what was normally expected from you because of drinking?"" Question was asked when the sum of the answer to ~F20403~ plus the answer to ~F20416~ was 3 or above. Participants responding ""prefer not to answer"" to one of these trigger questions were scored as 1 for that question.	637676	1.03945	184674	1.03089	639242	1.11397	1372190	1.09908	NA	NA	NA	NA	Yes
Frequency of failure to fulfil normal expectations due to drinking alcohol in last year - Monthly (20407)	20407_Frequency_of_failure_to_fulfil_normal_expectations_due_to_drinking_alcohol_in_last_year_3_Monthly_AnyInst__BIN	Question asked: ""How often during the last year have you failed to do what was normally expected from you because of drinking?"" Question was asked when the sum of the answer to ~F20403~ plus the answer to ~F20416~ was 3 or above. Participants responding ""prefer not to answer"" to one of these trigger questions were scored as 1 for that question.	637676	0.78922	184674	0.80529	639242	0.41377	1372188	0.09167	NA	NA	NA	NA	Yes
Frequency of memory loss due to drinking alcohol in last year - Never (20408)	20408_Frequency_of_memory_loss_due_to_drinking_alcohol_in_last_year_1_Never_AnyInst__BIN	Question asked: ""How often during the last year have you been unable to remember what happened the night before because you had been drinking?"" Question was asked when the sum of the answer to ~F20403~ plus the answer to ~F20416~ was 3 or above. Participants responding ""prefer not to answer"" to one of these trigger questions were scored as 1 for that question.	637656	1.04873	184664	1.01217	639032	1.0531	1371789	1.43164	NA	NA	NA	NA	Yes
Frequency of memory loss due to drinking alcohol in last year - Less than monthly (20408)	20408_Frequency_of_memory_loss_due_to_drinking_alcohol_in_last_year_2_Less_than_monthly_AnyInst__BIN	Question asked: ""How often during the last year have you been unable to remember what happened the night before because you had been drinking?"" Question was asked when the sum of the answer to ~F20403~ plus the answer to ~F20416~ was 3 or above. Participants responding ""prefer not to answer"" to one of these trigger questions were scored as 1 for that question.	637656	1.03179	184664	1.00949	639032	1.06202	1371789	1.37783	NA	NA	NA	NA	Yes
Frequency of memory loss due to drinking alcohol in last year - Monthly (20408)	20408_Frequency_of_memory_loss_due_to_drinking_alcohol_in_last_year_3_Monthly_AnyInst__BIN	Question asked: ""How often during the last year have you been unable to remember what happened the night before because you had been drinking?"" Question was asked when the sum of the answer to ~F20403~ plus the answer to ~F20416~ was 3 or above. Participants responding ""prefer not to answer"" to one of these trigger questions were scored as 1 for that question.	637656	1.0133	184664	1.00938	639032	1.01918	1371789	0.29234	NA	NA	NA	NA	Yes
Frequency of memory loss due to drinking alcohol in last year - Weekly (20408)	20408_Frequency_of_memory_loss_due_to_drinking_alcohol_in_last_year_4_Weekly_AnyInst__BIN	Question asked: ""How often during the last year have you been unable to remember what happened the night before because you had been drinking?"" Question was asked when the sum of the answer to ~F20403~ plus the answer to ~F20416~ was 3 or above. Participants responding ""prefer not to answer"" to one of these trigger questions were scored as 1 for that question.	637656	0.99668	184664	0.98448	639032	0.54279	1371789	0.11837	NA	NA	NA	NA	Yes
Frequency of feeling guilt or remorse after drinking alcohol in last year - Never (20409)	20409_Frequency_of_feeling_guilt_or_remorse_after_drinking_alcohol_in_last_year_1_Never_AnyInst__BIN	Question asked: ""How often during the last year have you had a feeling of guilt or remorse after drinking?"" Question was asked when the sum of the answer to ~F20403~ plus the answer to ~F20416~ was 3 or above. Participants responding ""prefer not to answer"" to one of these trigger questions were scored as 1 for that question.	637676	1.04614	184650	1.02081	638820	1.03085	1371400	1.18201	NA	NA	NA	NA	Yes
Frequency of feeling guilt or remorse after drinking alcohol in last year - Less than monthly (20409)	20409_Frequency_of_feeling_guilt_or_remorse_after_drinking_alcohol_in_last_year_2_Less_than_monthly_AnyInst__BIN	Question asked: ""How often during the last year have you had a feeling of guilt or remorse after drinking?"" Question was asked when the sum of the answer to ~F20403~ plus the answer to ~F20416~ was 3 or above. Participants responding ""prefer not to answer"" to one of these trigger questions were scored as 1 for that question.	637676	1.03237	184650	1.00925	638820	1.03263	1371400	1.5314	NA	NA	NA	NA	Yes
Frequency of feeling guilt or remorse after drinking alcohol in last year - Monthly (20409)	20409_Frequency_of_feeling_guilt_or_remorse_after_drinking_alcohol_in_last_year_3_Monthly_AnyInst__BIN	Question asked: ""How often during the last year have you had a feeling of guilt or remorse after drinking?"" Question was asked when the sum of the answer to ~F20403~ plus the answer to ~F20416~ was 3 or above. Participants responding ""prefer not to answer"" to one of these trigger questions were scored as 1 for that question.	637676	1.01896	184650	1.01402	638820	1.20965	1371400	0.48225	NA	NA	NA	NA	Yes
Frequency of feeling guilt or remorse after drinking alcohol in last year - Weekly (20409)	20409_Frequency_of_feeling_guilt_or_remorse_after_drinking_alcohol_in_last_year_4_Weekly_AnyInst__BIN	Question asked: ""How often during the last year have you had a feeling of guilt or remorse after drinking?"" Question was asked when the sum of the answer to ~F20403~ plus the answer to ~F20416~ was 3 or above. Participants responding ""prefer not to answer"" to one of these trigger questions were scored as 1 for that question.	637676	1.022	184650	1.02142	638820	1.12993	1371400	0.38119	NA	NA	NA	NA	Yes
Frequency of feeling guilt or remorse after drinking alcohol in last year - Daily or almost daily (20409)	20409_Frequency_of_feeling_guilt_or_remorse_after_drinking_alcohol_in_last_year_5_Daily_or_almost_daily_AnyInst__BIN	Question asked: ""How often during the last year have you had a feeling of guilt or remorse after drinking?"" Question was asked when the sum of the answer to ~F20403~ plus the answer to ~F20416~ was 3 or above. Participants responding ""prefer not to answer"" to one of these trigger questions were scored as 1 for that question.	637676	0.99519	184650	0.99963	638820	0.5492	1371400	0.11668	NA	NA	NA	NA	Yes
Risk taking - Yes (2040)	2040_Risk_taking_1_Yes_AnyInst__BIN	ACE touchscreen question ""Would you describe yourself as someone who takes risks?"" If the participant activated the Help button they were shown the message: Work through these questions quickly and do not think about the exact meaning of the question	637929	1.23414	185532	1.03221	639596	1.02084	6208783	1.0266	NA	NA	NA	NA	Yes
Ever been injured or injured someone else through drinking alcohol - Yes but not in the last year (20411)	20411_Ever_been_injured_or_injured_someone_else_through_drinking_alcohol_1_Yes_but_not_in_the_last_year_AnyInst__BIN	Question asked: ""Have you or someone else been injured as a result of your drinking?""	637825	1.01933	185139	1.01152	652919	1.08443	2576874	0.78334	NA	NA	NA	NA	Yes
Ever been injured or injured someone else through drinking alcohol - Yes during the last year (20411)	20411_Ever_been_injured_or_injured_someone_else_through_drinking_alcohol_2_Yes_during_the_last_year_AnyInst__BIN	Question asked: ""Have you or someone else been injured as a result of your drinking?""	637825	1.00577	185139	0.98464	652919	0.57669	2576874	0.08234	NA	NA	NA	NA	Yes
Frequency of inability to cease drinking in last year - Never (20413)	20413_Frequency_of_inability_to_cease_drinking_in_last_year_1_Never_AnyInst__BIN	Question asked: ""How often during the last year have you found that you were not able to stop drinking once you had started?"" Question was asked when the sum of the answer to ~F20403~ plus the answer to ~F20416~ was 3 or above. Participants responding ""prefer not to answer"" to one of these trigger questions were scored as 1 for that question.	637669	1.04812	184638	1.03661	638525	1.07504	1370897	1.40622	NA	NA	NA	NA	Yes
Frequency of inability to cease drinking in last year - Less than monthly (20413)	20413_Frequency_of_inability_to_cease_drinking_in_last_year_2_Less_than_monthly_AnyInst__BIN	Question asked: ""How often during the last year have you found that you were not able to stop drinking once you had started?"" Question was asked when the sum of the answer to ~F20403~ plus the answer to ~F20416~ was 3 or above. Participants responding ""prefer not to answer"" to one of these trigger questions were scored as 1 for that question.	637669	1.02809	184638	1.02817	638525	1.05112	1370897	1.18133	NA	NA	NA	NA	Yes
Frequency of inability to cease drinking in last year - Monthly (20413)	20413_Frequency_of_inability_to_cease_drinking_in_last_year_3_Monthly_AnyInst__BIN	Question asked: ""How often during the last year have you found that you were not able to stop drinking once you had started?"" Question was asked when the sum of the answer to ~F20403~ plus the answer to ~F20416~ was 3 or above. Participants responding ""prefer not to answer"" to one of these trigger questions were scored as 1 for that question.	637669	1.01842	184638	1.02364	638525	1.04681	1370897	0.31105	NA	NA	NA	NA	Yes
Frequency of inability to cease drinking in last year - Weekly (20413)	20413_Frequency_of_inability_to_cease_drinking_in_last_year_4_Weekly_AnyInst__BIN	Question asked: ""How often during the last year have you found that you were not able to stop drinking once you had started?"" Question was asked when the sum of the answer to ~F20403~ plus the answer to ~F20416~ was 3 or above. Participants responding ""prefer not to answer"" to one of these trigger questions were scored as 1 for that question.	637669	1.02103	184638	1.01841	638525	1.08207	1370897	0.33766	NA	NA	NA	NA	Yes
Frequency of inability to cease drinking in last year - Daily or almost daily (20413)	20413_Frequency_of_inability_to_cease_drinking_in_last_year_5_Daily_or_almost_daily_AnyInst__BIN	Question asked: ""How often during the last year have you found that you were not able to stop drinking once you had started?"" Question was asked when the sum of the answer to ~F20403~ plus the answer to ~F20416~ was 3 or above. Participants responding ""prefer not to answer"" to one of these trigger questions were scored as 1 for that question.	637146	0.99943	184577	0.98716	638403	0.59007	1370831	0.13195	NA	NA	NA	NA	Yes
Frequency of drinking alcohol - Never (20414)	20414_Frequency_of_drinking_alcohol_0_Never_AnyInst__BIN	Question asked: ""How often do you have a drink containing alcohol?""	637825	1.0599	185121	1.01389	652489	1.04134	2575605	1.25123	NA	NA	NA	NA	Yes
Frequency of drinking alcohol - Monthly or less (20414)	20414_Frequency_of_drinking_alcohol_1_Monthly_or_less_AnyInst__BIN	Question asked: ""How often do you have a drink containing alcohol?""	637825	1.06366	185121	1.02392	652489	1.02816	2575605	1.38844	NA	NA	NA	NA	Yes
Frequency of drinking alcohol 2 2 to - times a month (20414)	20414_Frequency_of_drinking_alcohol_2_2_to_4_times_a_month_AnyInst__BIN	Question asked: ""How often do you have a drink containing alcohol?""	637825	1.02139	185121	1.0143	652489	1.01811	2575605	1.19533	NA	NA	NA	NA	Yes
Frequency of drinking alcohol 3 2 to - times a week (20414)	20414_Frequency_of_drinking_alcohol_3_2_to_3_times_a_week_AnyInst__BIN	Question asked: ""How often do you have a drink containing alcohol?""	637825	1.02106	185121	1.02461	652489	1.02311	2575605	1.01317	NA	NA	NA	NA	Yes
Frequency of drinking alcohol 4 - or more times a week (20414)	20414_Frequency_of_drinking_alcohol_4_4_or_more_times_a_week_AnyInst__BIN	Question asked: ""How often do you have a drink containing alcohol?""	637825	1.09374	185121	1.0323	652489	1.02468	2575605	1.02766	NA	NA	NA	NA	Yes
Ongoing addiction to alcohol - Yes (20415)	20415_Ongoing_addiction_to_alcohol_1_Yes_AnyInst__BIN	Question asked: ""Is this addiction ongoing?"" Question was asked when ~F20406~ was Yes.	636850	1.04527	183742	1.07874	45922	1.13177	0	NA	NA	NA	NA	NA	Yes
Frequency of consuming six or more units of alcohol - Never (20416)	20416_Frequency_of_consuming_six_or_more_units_of_alcohol_1_Never_AnyInst__BIN	Question asked: ""In the next two questions, a ""drink"" is defined as one unit of alcohol. How often do you have six or more drinks on one occasion?"" Question was asked when ~F20414~ was not Never.	637814	1.08533	185047	1.02285	646600	1.01571	2379464	1.05066	NA	NA	NA	NA	Yes
Frequency of consuming six or more units of alcohol - Less than monthly (20416)	20416_Frequency_of_consuming_six_or_more_units_of_alcohol_2_Less_than_monthly_AnyInst__BIN	Question asked: ""In the next two questions, a ""drink"" is defined as one unit of alcohol. How often do you have six or more drinks on one occasion?"" Question was asked when ~F20414~ was not Never.	637814	1.02793	185047	1.01994	646600	1.02853	2379464	1.044	NA	NA	NA	NA	Yes
Frequency of consuming six or more units of alcohol - Monthly (20416)	20416_Frequency_of_consuming_six_or_more_units_of_alcohol_3_Monthly_AnyInst__BIN	Question asked: ""In the next two questions, a ""drink"" is defined as one unit of alcohol. How often do you have six or more drinks on one occasion?"" Question was asked when ~F20414~ was not Never.	637814	1.01967	185047	1.0173	646600	1.03837	2379464	1.27543	NA	NA	NA	NA	Yes
Frequency of consuming six or more units of alcohol - Weekly (20416)	20416_Frequency_of_consuming_six_or_more_units_of_alcohol_4_Weekly_AnyInst__BIN	Question asked: ""In the next two questions, a ""drink"" is defined as one unit of alcohol. How often do you have six or more drinks on one occasion?"" Question was asked when ~F20414~ was not Never.	637814	1.054	185047	1.01295	646600	1.03251	2379464	1.33344	NA	NA	NA	NA	Yes
Frequency of consuming six or more units of alcohol - Daily or almost daily (20416)	20416_Frequency_of_consuming_six_or_more_units_of_alcohol_5_Daily_or_almost_daily_AnyInst__BIN	Question asked: ""In the next two questions, a ""drink"" is defined as one unit of alcohol. How often do you have six or more drinks on one occasion?"" Question was asked when ~F20414~ was not Never.	637814	1.02753	185047	1.02676	646600	1.18682	2379464	0.72586	NA	NA	NA	NA	Yes
Tense sore or aching muscles during worst period of anxiety - Yes (20417)	20417_Tense_sore_or_aching_muscles_during_worst_period_of_anxiety_1_Yes_AnyInst__BIN	Question asked: ""When you were worried or anxious, were you also: Having tense, sore, or aching muscles?"" Question was asked when ~F20425~ was Yes or ~F20420~ was at least 6 months.	637748	1.03022	184998	1.01344	702276	1.03553	454497	1.19762	NA	NA	NA	NA	Yes
Difficulty concentrating during worst period of anxiety - Yes (20419)	20419_Difficulty_concentrating_during_worst_period_of_anxiety_1_Yes_AnyInst__BIN	Question asked: ""When you were worried or anxious, were you also: Having difficulty keeping your mind on what you were doing?"" Question was asked when ~F20425~ was Yes or ~F20420~ was at least 6 months.	637797	1.01647	185656	1.01554	647551	1.04207	555979	1.00023	NA	NA	NA	NA	Yes
Ever felt worried tense or anxious for most of a month or longer - Yes (20421)	20421_Ever_felt_worried_tense_or_anxious_for_most_of_a_month_or_longer_1_Yes_AnyInst__BIN	Question asked: ""Have you ever had a period lasting one month or longer when most of the time you felt worried, tense, or anxious?""	637799	1.08447	185150	1.02164	634908	1.02131	2435085	1.00766	NA	NA	NA	NA	Yes
More irritable than usual during worst period of anxiety - Yes (20422)	20422_More_irritable_than_usual_during_worst_period_of_anxiety_1_Yes_AnyInst__BIN	Question asked: ""When you were worried or anxious, were you also: More irritable than usual?"" Question was asked when ~F20425~ was Yes or ~F20420~ was at least 6 months.	637746	1.01693	185150	1.00168	703854	1.03711	455561	0.94231	NA	NA	NA	NA	Yes
Keyed up or on edge during worst period of anxiety - Yes (20423)	20423_Keyed_up_or_on_edge_during_worst_period_of_anxiety_1_Yes_AnyInst__BIN	Question asked: ""When you were worried or anxious, were you also: Keyed up or on edge?"" Question was asked when ~F20425~ was Yes or ~F20420~ was at least 6 months.	637764	1.03419	185458	1.02402	645848	1.09313	554958	1.15617	NA	NA	NA	NA	Yes
Ever worried more than most people would in similar situation - Yes (20425)	20425_Ever_worried_more_than_most_people_would_in_similar_situation_1_Yes_AnyInst__BIN	Question asked: ""People differ a lot in how much they worry about things. Did you ever have a time when you worried a lot more than most people would in your situation?""	637833	1.08681	185130	1.01422	643280	1.01887	2187952	1.01945	NA	NA	NA	NA	Yes
Restless during period of worst anxiety - Yes (20426)	20426_Restless_during_period_of_worst_anxiety_1_Yes_AnyInst__BIN	Question asked: ""When you were worried or anxious, were you also: Restless?"" Question was asked when ~F20425~ was Yes or ~F20420~ was at least 6 months.	637748	1.02283	185148	1.00706	631123	1.02609	541910	1.29103	NA	NA	NA	NA	Yes
Frequent trouble falling or staying asleep during worst period of anxiety - Yes (20427)	20427_Frequent_trouble_falling_or_staying_asleep_during_worst_period_of_anxiety_1_Yes_AnyInst__BIN	Question asked: ""When you were worried or anxious, were you also: Often having trouble falling or staying asleep?"" Question was asked when ~F20425~ was Yes or ~F20420~ was at least 6 months.	637751	1.02673	185379	1.03156	660223	1.06146	565770	1.55592	NA	NA	NA	NA	Yes
Professional informed about anxiety - Yes (20428)	20428_Professional_informed_about_anxiety_1_Yes_AnyInst__BIN	Question asked: ""Did you ever tell a professional about these problems (medical doctor, psychologist, social worker, counsellor, nurse, clergy, or other helping professional)?"" Question was asked when ~F20425~ was Yes or ~F20420~ was at least 6 months.	637746	1.03551	185139	1.03339	673827	1.04662	575458	1.22081	NA	NA	NA	NA	Yes
Easily tired during worst period of anxiety - Yes (20429)	20429_Easily_tired_during_worst_period_of_anxiety_1_Yes_AnyInst__BIN	Question asked: ""When you were worried or anxious, were you also: Easily tired?"" uestion was asked when ~F20425~ was Yes or ~F20420~ was at least 6 months.	637734	1.04128	185067	1.02441	634934	1.04659	546360	1.01608	NA	NA	NA	NA	Yes
Ever addicted to a behaviour or miscellanous - Yes (20431)	20431_Ever_addicted_to_a_behaviour_or_miscellanous_1_Yes_AnyInst__BIN	Question asked: ""Have you been addicted to a behaviour (such as gambling) or to anything else we have not mentioned?"" Question was asked when ~F20401~ was Yes.	637386	1.0652	185989	1.05336	239806	1.11746	0	NA	NA	NA	NA	NA	Yes
Ongoing behavioural or miscellanous addiction - Yes (20432)	20432_Ongoing_behavioural_or_miscellanous_addiction_1_Yes_AnyInst__BIN	Question asked: ""Are these addictions ongoing?"" Question was asked when ~F20431~ was Yes.	636601	1.00323	174734	1.05128	0	NA	0	NA	NA	NA	NA	NA	Yes
Age at first episode of depression (20433)	20433_Age_at_first_episode_of_depression_inst_mean__RINT	Question asked: ""About how old were you the FIRST time you had a period of two weeks like this? (Whether or not you received any help for it.)"" Question was asked when ~F20446~ was Yes or ~F20441~ was Yes.	637754	1.03246	185526	1.02067	651282	1.0073	1286514	1.00984	NA	NA	NA	NA	Yes
Difficulty concentrating during worst depression - Yes (20435)	20435_Difficulty_concentrating_during_worst_depression_1_Yes_AnyInst__BIN	Question asked: ""Did you have a lot more trouble concentrating than usual?"" Question was asked when ~F20446~ was Yes or ~F20441~ was Yes.	637757	1.03758	185180	1.01766	673655	1.04096	1204349	1.12998	NA	NA	NA	NA	Yes
Fraction of day affected during worst episode of depression - Less than half of the day (20436)	20436_Fraction_of_day_affected_during_worst_episode_of_depression_1_Less_than_half_of_the_day_AnyInst__BIN	Question asked: ""How much of the day did these feelings usually last?"" Question was asked when ~F20446~ was Yes or ~F20441~ was Yes.	637773	1.0334	185160	1.02802	666033	1.07609	1310503	1.46805	NA	NA	NA	NA	Yes
Fraction of day affected during worst episode of depression - About half of the day (20436)	20436_Fraction_of_day_affected_during_worst_episode_of_depression_2_About_half_of_the_day_AnyInst__BIN	Question asked: ""How much of the day did these feelings usually last?"" Question was asked when ~F20446~ was Yes or ~F20441~ was Yes.	637773	1.02666	185160	1.02044	666033	1.06587	1310503	1.54064	NA	NA	NA	NA	Yes
Fraction of day affected during worst episode of depression - Most of the day (20436)	20436_Fraction_of_day_affected_during_worst_episode_of_depression_3_Most_of_the_day_AnyInst__BIN	Question asked: ""How much of the day did these feelings usually last?"" Question was asked when ~F20446~ was Yes or ~F20441~ was Yes.	637773	1.00783	185160	1.01755	666033	1.0133	1310503	0.98239	NA	NA	NA	NA	Yes
Fraction of day affected during worst episode of depression - All day long (20436)	20436_Fraction_of_day_affected_during_worst_episode_of_depression_4_All_day_long_AnyInst__BIN	Question asked: ""How much of the day did these feelings usually last?"" Question was asked when ~F20446~ was Yes or ~F20441~ was Yes.	637773	1.03269	185160	1.00712	666033	1.01577	1310503	1.02157	NA	NA	NA	NA	Yes
Thoughts of death during worst depression - Yes (20437)	20437_Thoughts_of_death_during_worst_depression_1_Yes_AnyInst__BIN	Question asked: ""Did you think a lot about death - either your own, someone else's or death in general?"" Question was asked when ~F20446~ was Yes or ~F20441~ was Yes.	637770	1.05365	185538	1.02606	668244	1.03814	1314040	1.0429	NA	NA	NA	NA	Yes
Duration of worst depression - Less than a month (20438)	20438_Duration_of_worst_depression_1_Less_than_a_month_AnyInst__BIN	Question asked: ""About how long altogether did you feel this way? Count the time before, during and after the worst two weeks."" Question was asked when ~F20446~ was Yes or ~F20441~ was Yes.	637771	1.03949	185186	1.02378	664498	1.03979	1419636	1.458	NA	NA	NA	NA	Yes
Duration of worst depression - Between one and three months (20438)	20438_Duration_of_worst_depression_2_Between_one_and_three_months_AnyInst__BIN	Question asked: ""About how long altogether did you feel this way? Count the time before, during and after the worst two weeks."" Question was asked when ~F20446~ was Yes or ~F20441~ was Yes.	637771	1.04332	185186	1.0284	664498	1.03918	1419636	1.02122	NA	NA	NA	NA	Yes
Duration of worst depression - Over three months but less than six months (20438)	20438_Duration_of_worst_depression_3_Over_three_months_but_less_than_six_months_AnyInst__BIN	Question asked: ""About how long altogether did you feel this way? Count the time before, during and after the worst two weeks."" Question was asked when ~F20446~ was Yes or ~F20441~ was Yes.	637771	1.01094	185186	1.02257	664498	1.04155	1419636	1.3246	NA	NA	NA	NA	Yes
Duration of worst depression - Over six months but less than 12 months (20438)	20438_Duration_of_worst_depression_4_Over_six_months_but_less_than_12_months_AnyInst__BIN	Question asked: ""About how long altogether did you feel this way? Count the time before, during and after the worst two weeks."" Question was asked when ~F20446~ was Yes or ~F20441~ was Yes.	637771	1.00566	185186	1.00041	664498	1.01109	1419636	1.58183	NA	NA	NA	NA	Yes
Duration of worst depression - One to two years (20438)	20438_Duration_of_worst_depression_5_One_to_two_years_AnyInst__BIN	Question asked: ""About how long altogether did you feel this way? Count the time before, during and after the worst two weeks."" Question was asked when ~F20446~ was Yes or ~F20441~ was Yes.	637771	1.02323	185186	1.01683	664498	1.06751	1419636	1.38723	NA	NA	NA	NA	Yes
Duration of worst depression - Over two years (20438)	20438_Duration_of_worst_depression_6_Over_two_years_AnyInst__BIN	Question asked: ""About how long altogether did you feel this way? Count the time before, during and after the worst two weeks."" Question was asked when ~F20446~ was Yes or ~F20441~ was Yes.	637771	1.03263	185186	1.00862	664498	1.00373	1419636	1.33391	NA	NA	NA	NA	Yes
Frequency of depressed days during worst episode of depression - Less often (20439)	20439_Frequency_of_depressed_days_during_worst_episode_of_depression_1_Less_often_AnyInst__BIN	Question asked: ""Did you feel this way"" Question was asked when ~F20446~ was Yes or ~F20441~ was Yes.	637744	1.0211	185142	1.00312	644435	1.04714	1385795	1.3649	NA	NA	NA	NA	Yes
Frequency of depressed days during worst episode of depression - Almost every day (20439)	20439_Frequency_of_depressed_days_during_worst_episode_of_depression_2_Almost_every_day_AnyInst__BIN	Question asked: ""Did you feel this way"" Question was asked when ~F20446~ was Yes or ~F20441~ was Yes.	637744	1.04086	185142	1.03053	644435	1.03551	1385795	1.02696	NA	NA	NA	NA	Yes
Frequency of depressed days during worst episode of depression - Every day (20439)	20439_Frequency_of_depressed_days_during_worst_episode_of_depression_3_Every_day_AnyInst__BIN	Question asked: ""Did you feel this way"" Question was asked when ~F20446~ was Yes or ~F20441~ was Yes.	637744	1.04635	185142	1.01544	644435	1.03381	1385795	1.1511	NA	NA	NA	NA	Yes
Ever had prolonged loss of interest in normal activities - Yes (20441)	20441_Ever_had_prolonged_loss_of_interest_in_normal_activities_1_Yes_AnyInst__BIN	Question asked: ""Have you ever had a time in your life lasting two weeks or more when you lost interest in most things like hobbies, work, or activities that usually give you pleasure?""	637816	1.09623	185220	1.033	651466	1.01701	2572876	1.0942	NA	NA	NA	NA	Yes
Depression possibly related to childbirth - Yes (20445)	20445_Depression_possibly_related_to_childbirth_1_Yes_AnyInst__BIN	Question asked: ""Did this episode occur within months of giving birth? Or has it been suggested you had post-natal depression?"" Question was asked for women (only) when ~F20446~ was Yes or ~F20441~ was Yes.	637636	1.03073	185697	1.02851	633984	1.00865	672229	1.56575	NA	NA	NA	NA	Yes
Ever had prolonged feelings of sadness or depression - Yes (20446)	20446_Ever_had_prolonged_feelings_of_sadness_or_depression_1_Yes_AnyInst__BIN	Question asked: ""Have you ever had a time in your life when you felt sad, blue, or depressed for two weeks or more in a row?""	637829	1.10277	185242	1.01225	651567	1.0217	2573227	1.05847	NA	NA	NA	NA	Yes
Depression possibly related to stressful or traumatic event - Yes (20447)	20447_Depression_possibly_related_to_stressful_or_traumatic_event_1_Yes_AnyInst__BIN	Question asked: ""Did this worst period start within two months of the death of someone close to you or after a stressful or traumatic event in your life?"" Question was asked when ~F20446~ was Yes or ~F20441~ was Yes.	637787	1.05013	185335	1.03463	661753	1.04601	1415100	1.038	NA	NA	NA	NA	Yes
Professional informed about depression - Yes (20448)	20448_Professional_informed_about_depression_1_Yes_AnyInst__BIN	Question asked: ""Did you ever tell a professional about these problems (medical doctor, psychologist, social worker, counsellor, nurse, clergy, or other helping professional)?"" Question was asked when ~F20446~ was Yes or ~F20441~ was Yes.	637778	1.0555	185263	1.02458	661442	1.02897	1414219	1.10885	NA	NA	NA	NA	Yes
Feelings of tiredness during worst episode of depression - Yes (20449)	20449_Feelings_of_tiredness_during_worst_episode_of_depression_1_Yes_AnyInst__BIN	Question asked: ""Did you feel more tired out or low on energy than is usual for you?"" Question was asked when ~F20446~ was Yes or ~F20441~ was Yes.	637804	1.02828	185421	1.00539	638301	1.01869	1266676	1.28558	NA	NA	NA	NA	Yes
Feelings of worthlessness during worst period of depression - Yes (20450)	20450_Feelings_of_worthlessness_during_worst_period_of_depression_1_Yes_AnyInst__BIN	Question asked: ""People sometimes feel down on themselves, no good, worthless. Did you feel this way?"" Question was asked when ~F20446~ was Yes or ~F20441~ was Yes.	637752	1.06593	185316	1.02185	663070	1.03957	1304537	1.05397	NA	NA	NA	NA	Yes
Ever taken cannabis 1 Yes 1 - times (20453)	20453_Ever_taken_cannabis_1_Yes_1_2_times_AnyInst__BIN	Question asked: ""Have you taken CANNABIS (marijuana, grass, hash, ganja, blow, draw, skunk, weed, spliff, dope), even if it was a long time ago?""	637804	1.03194	185164	1.01004	652258	1.01726	2575144	1.30647	NA	NA	NA	NA	Yes
Ever taken cannabis 2 Yes - 10 times (20453)	20453_Ever_taken_cannabis_2_Yes_3_10_times_AnyInst__BIN	Question asked: ""Have you taken CANNABIS (marijuana, grass, hash, ganja, blow, draw, skunk, weed, spliff, dope), even if it was a long time ago?""	637804	1.05413	185164	1.01981	652258	1.02925	2575144	1.05601	NA	NA	NA	NA	Yes
Ever taken cannabis - Yes 11 100 times (20453)	20453_Ever_taken_cannabis_3_Yes_11_100_times_AnyInst__BIN	Question asked: ""Have you taken CANNABIS (marijuana, grass, hash, ganja, blow, draw, skunk, weed, spliff, dope), even if it was a long time ago?""	637804	1.06196	185164	1.02182	652258	1.04068	2575144	0.91531	NA	NA	NA	NA	Yes
Ever taken cannabis - Yes more than 100 times (20453)	20453_Ever_taken_cannabis_4_Yes_more_than_100_times_AnyInst__BIN	Question asked: ""Have you taken CANNABIS (marijuana, grass, hash, ganja, blow, draw, skunk, weed, spliff, dope), even if it was a long time ago?""	637804	1.06199	185164	1.02219	652258	1.28215	2575144	0.58631	NA	NA	NA	NA	Yes
Maximum frequency of taking cannabis - Less than once a month (20454)	20454_Maximum_frequency_of_taking_cannabis_1_Less_than_once_a_month_AnyInst__BIN	Question asked: ""Considering when you were taking cannabis most regularly, how often did you take it?"" Question was asked unless the answer to ~F20453~ was No.	637992	1.04174	187740	1.02919	741929	1.08942	164350	1.09042	NA	NA	NA	NA	Yes
Maximum frequency of taking cannabis - Once a month or more but not every week (20454)	20454_Maximum_frequency_of_taking_cannabis_2_Once_a_month_or_more_but_not_every_week_AnyInst__BIN	Question asked: ""Considering when you were taking cannabis most regularly, how often did you take it?"" Question was asked unless the answer to ~F20453~ was No.	637992	1.0438	187740	1.04446	741929	1.34705	164350	1.35034	NA	NA	NA	NA	Yes
Maximum frequency of taking cannabis - Once a week or more but not every day (20454)	20454_Maximum_frequency_of_taking_cannabis_3_Once_a_week_or_more_but_not_every_day_AnyInst__BIN	Question asked: ""Considering when you were taking cannabis most regularly, how often did you take it?"" Question was asked unless the answer to ~F20453~ was No.	637992	1.0474	187740	1.04124	741929	1.17131	164350	1.66771	NA	NA	NA	NA	Yes
Maximum frequency of taking cannabis - Every day (20454)	20454_Maximum_frequency_of_taking_cannabis_4_Every_day_AnyInst__BIN	Question asked: ""Considering when you were taking cannabis most regularly, how often did you take it?"" Question was asked unless the answer to ~F20453~ was No.	637992	1.05159	187740	1.03694	741929	1.22748	164350	0.9066	NA	NA	NA	NA	Yes
Ever addicted to illicit or recreational drugs - Yes (20456)	20456_Ever_addicted_to_illicit_or_recreational_drugs_1_Yes_AnyInst__BIN	Question asked: ""Have you been addicted to Illicit or recreational drugs?"" Question was asked when ~F20401~ was Yes.	637386	1.02431	186219	1.04634	240256	1.18441	0	NA	NA	NA	NA	NA	Yes
General happiness - Extremely happy (20458)	20458_General_happiness_1_Extremely_happy_AnyInst__BIN	Question asked: ""In general how happy are you?""	637821	1.05179	185330	1.02861	649641	1.01721	2568015	1.31985	NA	NA	NA	NA	Yes
General happiness - Very happy (20458)	20458_General_happiness_2_Very_happy_AnyInst__BIN	Question asked: ""In general how happy are you?""	637821	1.04195	185330	1.01658	649641	1.02267	2568015	1.05725	NA	NA	NA	NA	Yes
General happiness - Moderately happy (20458)	20458_General_happiness_3_Moderately_happy_AnyInst__BIN	Question asked: ""In general how happy are you?""	637821	1.07089	185330	1.03652	649641	1.03172	2568015	1.13442	NA	NA	NA	NA	Yes
General happiness - Moderately unhappy (20458)	20458_General_happiness_4_Moderately_unhappy_AnyInst__BIN	Question asked: ""In general how happy are you?""	637821	1.04307	185330	1.01879	649641	1.01007	2568015	0.9087	NA	NA	NA	NA	Yes
General happiness - Very unhappy (20458)	20458_General_happiness_5_Very_unhappy_AnyInst__BIN	Question asked: ""In general how happy are you?""	637821	1.01754	185330	1.01344	649641	0.95064	2568015	0.1665	NA	NA	NA	NA	Yes
General happiness with own health - Extremely happy (20459)	20459_General_happiness_with_own_health_1_Extremely_happy_AnyInst__BIN	Question asked: ""In general how happy are you with your HEALTH?""	637815	1.05919	185265	1.00031	651595	1.02731	2573276	1.2841	NA	NA	NA	NA	Yes
General happiness with own health - Very happy (20459)	20459_General_happiness_with_own_health_2_Very_happy_AnyInst__BIN	Question asked: ""In general how happy are you with your HEALTH?""	637815	1.05736	185265	1.01648	651595	1.02118	2573276	1.13899	NA	NA	NA	NA	Yes
General happiness with own health - Moderately happy (20459)	20459_General_happiness_with_own_health_3_Moderately_happy_AnyInst__BIN	Question asked: ""In general how happy are you with your HEALTH?""	637815	1.03682	185265	1.00655	651595	1.01465	2573276	1.178	NA	NA	NA	NA	Yes
General happiness with own health - Moderately unhappy (20459)	20459_General_happiness_with_own_health_4_Moderately_unhappy_AnyInst__BIN	Question asked: ""In general how happy are you with your HEALTH?""	637815	1.0311	185265	1.00541	651595	1.00914	2573276	1.28516	NA	NA	NA	NA	Yes
General happiness with own health - Very unhappy (20459)	20459_General_happiness_with_own_health_5_Very_unhappy_AnyInst__BIN	Question asked: ""In general how happy are you with your HEALTH?""	637814	1.03473	185265	1.01947	651595	1.38828	2573276	0.53623	NA	NA	NA	NA	Yes
General happiness with own health - Extremely unhappy (20459)	20459_General_happiness_with_own_health_6_Extremely_unhappy_AnyInst__BIN	Question asked: ""In general how happy are you with your HEALTH?""	637815	1.02585	185265	1.02953	651595	1.11536	2573276	0.2415	NA	NA	NA	NA	Yes
Belief that own life is meaningful - Not at all (20460)	20460_Belief_that_own_life_is_meaningful_1_Not_at_all_AnyInst__BIN	Question asked: ""To what extent do you feel your life to be meaningful?""	637836	1.02395	185267	1.01975	638475	1.24128	2535323	0.35617	NA	NA	NA	NA	Yes
Belief that own life is meaningful - A little (20460)	20460_Belief_that_own_life_is_meaningful_2_A_little_AnyInst__BIN	Question asked: ""To what extent do you feel your life to be meaningful?""	637836	1.04682	185267	1.03928	638475	1.04191	2535323	1.09167	NA	NA	NA	NA	Yes
Belief that own life is meaningful - A moderate amount (20460)	20460_Belief_that_own_life_is_meaningful_3_A_moderate_amount_AnyInst__BIN	Question asked: ""To what extent do you feel your life to be meaningful?""	637836	1.06374	185267	1.03443	638475	1.01774	2535323	0.99164	NA	NA	NA	NA	Yes
Belief that own life is meaningful - Very much (20460)	20460_Belief_that_own_life_is_meaningful_4_Very_much_AnyInst__BIN	Question asked: ""To what extent do you feel your life to be meaningful?""	637836	1.05812	185267	1.03895	638475	1.0279	2535323	1.0334	NA	NA	NA	NA	Yes
Belief that own life is meaningful - An extreme amount (20460)	20460_Belief_that_own_life_is_meaningful_5_An_extreme_amount_AnyInst__BIN	Question asked: ""To what extent do you feel your life to be meaningful?""	637836	1.07039	185267	1.02091	638475	1.03246	2535323	1.40923	NA	NA	NA	NA	Yes
Distress caused by unusual or psychotic experiences - Not distressing at all it was a positive experience (20462)	20462_Distress_caused_by_unusual_or_psychotic_experiences_0_Not_distressing_at_all_it_was_a_positive_experience_AnyInst__BIN	Question asked: ""How distressing did you find having any of these experiences (seeing a vision, hearing a voice, or believing that something strange was trying to communicate with you, or there was a plot against you)?"" Question was asked when ~F20471~ was Yes or ~F20463~ was Yes or ~F20474~ was Yes or ~F20468~ was Yes.	637447	1.06284	186093	1.07583	186543	1.09785	0	NA	NA	NA	NA	NA	Yes
Distress caused by unusual or psychotic experiences - Not distressing a neutral experience (20462)	20462_Distress_caused_by_unusual_or_psychotic_experiences_1_Not_distressing_a_neutral_experience_AnyInst__BIN	Question asked: ""How distressing did you find having any of these experiences (seeing a vision, hearing a voice, or believing that something strange was trying to communicate with you, or there was a plot against you)?"" Question was asked when ~F20471~ was Yes or ~F20463~ was Yes or ~F20474~ was Yes or ~F20468~ was Yes.	637447	1.06016	186093	1.06103	186543	1.08849	0	NA	NA	NA	NA	NA	Yes
Distress caused by unusual or psychotic experiences - A bit distressing (20462)	20462_Distress_caused_by_unusual_or_psychotic_experiences_2_A_bit_distressing_AnyInst__BIN	Question asked: ""How distressing did you find having any of these experiences (seeing a vision, hearing a voice, or believing that something strange was trying to communicate with you, or there was a plot against you)?"" Question was asked when ~F20471~ was Yes or ~F20463~ was Yes or ~F20474~ was Yes or ~F20468~ was Yes.	637447	1.04381	186093	1.05127	186543	1.30122	0	NA	NA	NA	NA	NA	Yes
Distress caused by unusual or psychotic experiences - Quite distressing (20462)	20462_Distress_caused_by_unusual_or_psychotic_experiences_3_Quite_distressing_AnyInst__BIN	Question asked: ""How distressing did you find having any of these experiences (seeing a vision, hearing a voice, or believing that something strange was trying to communicate with you, or there was a plot against you)?"" Question was asked when ~F20471~ was Yes or ~F20463~ was Yes or ~F20474~ was Yes or ~F20468~ was Yes.	637447	1.0183	186093	1.02043	186543	1.33746	0	NA	NA	NA	NA	NA	Yes
Distress caused by unusual or psychotic experiences - Very distressing (20462)	20462_Distress_caused_by_unusual_or_psychotic_experiences_4_Very_distressing_AnyInst__BIN	Question asked: ""How distressing did you find having any of these experiences (seeing a vision, hearing a voice, or believing that something strange was trying to communicate with you, or there was a plot against you)?"" Question was asked when ~F20471~ was Yes or ~F20463~ was Yes or ~F20474~ was Yes or ~F20468~ was Yes.	637447	1.03053	186093	1.04893	186543	1.38975	0	NA	NA	NA	NA	NA	Yes
Ever heard an un real voice - Yes (20463)	20463_Ever_heard_an_un_real_voice_1_Yes_AnyInst__BIN	Question asked: ""Did you ever hear things that other people said did not exist, like strange voices coming from inside your head talking to you or about you, or voices coming out of the air when there was no one around?""	637824	1.0121	185129	0.99879	650525	1.25551	2569302	0.3742	NA	NA	NA	NA	Yes
Ever prescribed a medication for unusual or psychotic experiences - Yes (20466)	20466_Ever_prescribed_a_medication_for_unusual_or_psychotic_experiences_1_Yes_AnyInst__BIN	Question asked: ""Were you ever prescribed a medication by a health professional for any of these experiences (seeing a vision, hearing a voice, or believing that something strange was trying to communicate with you, or there was a plot against you)?"" Question was asked when ~F20471~ was Yes or ~F20463~ was Yes or ~F20474~ was Yes or ~F20468~ was Yes.	637537	1.03293	187839	1.04428	189217	1.40854	0	NA	NA	NA	NA	NA	Yes
Frequency of unusual or psychotic experiences in past year - Not at all (20467)	20467_Frequency_of_unusual_or_psychotic_experiences_in_past_year_0_Not_at_all_AnyInst__BIN	Question asked: ""How often did any of these experiences happen in the past 1 year (seeing a vision, hearing a voice, or believing that something strange was trying to communicate with you, or there was a plot against you)?"" Question was asked when ~F20471~ was Yes or ~F20463~ was Yes or ~F20474~ was Yes or ~F20468~ was Yes.	637421	1.05557	188388	1.06589	189723	1.08717	0	NA	NA	NA	NA	NA	Yes
Frequency of unusual or psychotic experiences in past year - Once or twice (20467)	20467_Frequency_of_unusual_or_psychotic_experiences_in_past_year_1_Once_or_twice_AnyInst__BIN	Question asked: ""How often did any of these experiences happen in the past 1 year (seeing a vision, hearing a voice, or believing that something strange was trying to communicate with you, or there was a plot against you)?"" Question was asked when ~F20471~ was Yes or ~F20463~ was Yes or ~F20474~ was Yes or ~F20468~ was Yes.	637421	1.02654	188388	1.03775	189723	1.30395	0	NA	NA	NA	NA	NA	Yes
Ever believed in an un real conspiracy against self - Yes (20468)	20468_Ever_believed_in_an_un_real_conspiracy_against_self_1_Yes_AnyInst__BIN	Question asked: ""Did you ever believe that there was an unjust plot going on to harm you or to have people follow you, and which your family and friends did not believe existed?""	637826	1.02177	185257	1.02178	651662	0.89258	2573445	0.15409	NA	NA	NA	NA	Yes
Ever seen an un real vision - Yes (20471)	20471_Ever_seen_an_un_real_vision_1_Yes_AnyInst__BIN	Question asked: ""Did you ever see something that wasn't really there that other people could not see?""	637844	1.03833	185176	1.01227	646872	1.16786	2557937	0.70214	NA	NA	NA	NA	Yes
Ever believed in un real communications or signs - Yes (20474)	20474_Ever_believed_in_un_real_communications_or_signs_1_Yes_AnyInst__BIN	Question asked: ""Did you ever believe that a strange force was trying to communicate directly with you by sending special signs or signals that you could understand but that no one else could understand (for example through the radio or television)?""	637837	1.01188	185230	1.03702	651477	0.82773	2572724	0.13818	NA	NA	NA	NA	Yes
Ever talked to a health professional about unusual or psychotic experiences - Yes (20477)	20477_Ever_talked_to_a_health_professional_about_unusual_or_psychotic_experiences_1_Yes_AnyInst__BIN	Question asked: ""Did you ever talk to a doctor, counsellor, psychiatrist or other health professional about any of these experiences (seeing a vision, hearing a voice, or believing that something strange was trying to communicate with you, or there was a plot against you)?"" Question was asked when ~F20471~ was Yes or ~F20463~ was Yes or ~F20474~ was Yes or ~F20468~ was Yes.	637710	1.04579	187812	1.05195	189360	1.15111	0	NA	NA	NA	NA	NA	Yes
Ever thought that life not worth living - Yes once (20479)	20479_Ever_thought_that_life_not_worth_living_1_Yes_once_AnyInst__BIN	Question asked: ""Many people have thoughts that life is not worth living. Have you felt that way?""	637822	1.03817	185209	1.00621	649102	1.03036	2565528	1.4155	NA	NA	NA	NA	Yes
Ever thought that life not worth living - Yes more than once (20479)	20479_Ever_thought_that_life_not_worth_living_2_Yes_more_than_once_AnyInst__BIN	Question asked: ""Many people have thoughts that life is not worth living. Have you felt that way?""	637823	1.10028	185209	1.01876	649102	1.02407	2565528	1.22404	NA	NA	NA	NA	Yes
Ever self harmed - Yes (20480)	20480_Ever_self_harmed_1_Yes_AnyInst__BIN	Question asked: ""Have you deliberately harmed yourself, whether or not you meant to end your life?""	637823	1.04787	185196	1.02402	651442	1.01797	2572585	0.90604	NA	NA	NA	NA	Yes
Self harmed in past year - Yes (20481)	20481_Self_harmed_in_past_year_1_Yes_AnyInst__BIN	Question asked: ""Have you harmed yourself in the last 12 months, whether or not you meant to end your life?"" Question was asked when ~F20480~ was Yes.	637529	1.01371	183401	1.06325	165210	1.27859	0	NA	NA	NA	NA	NA	Yes
Number of times self harmed - 1 (20482)	20482_Number_of_times_self_harmed_1_1_AnyInst__BIN	Question asked: ""How many times have you harmed yourself?"" Question was asked when ~F20480~ was Yes.	637696	1.06881	190205	1.09406	154618	1.12033	0	NA	NA	NA	NA	NA	Yes
Number of times self harmed - 2 (20482)	20482_Number_of_times_self_harmed_2_2_AnyInst__BIN	Question asked: ""How many times have you harmed yourself?"" Question was asked when ~F20480~ was Yes.	637696	1.05616	190205	1.09067	154618	1.34009	0	NA	NA	NA	NA	NA	Yes
Number of times self harmed 3 - or more (20482)	20482_Number_of_times_self_harmed_3_3_or_more_AnyInst__BIN	Question asked: ""How many times have you harmed yourself?"" Question was asked when ~F20480~ was Yes.	637696	1.05459	190205	1.09067	154618	1.12417	0	NA	NA	NA	NA	NA	Yes
Ever attempted suicide - Yes (20483)	20483_Ever_attempted_suicide_1_Yes_AnyInst__BIN	Question asked: ""Have you harmed yourself with the intention to end your life?"" Question was asked when ~F20480~ was Yes.	637402	1.06979	189166	1.07419	153306	1.12213	0	NA	NA	NA	NA	NA	Yes
Ever contemplated self harm - Yes once (20485)	20485_Ever_contemplated_self_harm_1_Yes_once_AnyInst__BIN	Question asked: ""Have you contemplated harming yourself (for example by cutting, biting, hitting yourself or taking an overdose)?""	637837	1.04635	185106	1.03427	650794	1.05522	2570630	1.21465	NA	NA	NA	NA	Yes
Ever contemplated self harm - Yes more than once (20485)	20485_Ever_contemplated_self_harm_2_Yes_more_than_once_AnyInst__BIN	Question asked: ""Have you contemplated harming yourself (for example by cutting, biting, hitting yourself or taking an overdose)?""	637837	1.06542	185106	1.0157	650794	1.05347	2570630	1.19917	NA	NA	NA	NA	Yes
Contemplated self harm in past year - Yes (20486)	20486_Contemplated_self_harm_in_past_year_1_Yes_AnyInst__BIN	Question asked: ""Have you felt this way in the last 12 months?"" Question was asked when ~F20485~ was any Yes.	637733	1.05818	185082	1.06016	631648	1.18477	0	NA	NA	NA	NA	NA	Yes
Felt hated by family member as a child - Never true (20487)	20487_Felt_hated_by_family_member_as_a_child_0_Never_true_AnyInst__BIN	Question asked: ""When I was growing up... I felt that someone in my family hated me""	637832	1.07494	185210	1.01791	651489	1.02629	2572785	1.35369	NA	NA	NA	NA	Yes
Felt hated by family member as a child - Rarely true (20487)	20487_Felt_hated_by_family_member_as_a_child_1_Rarely_true_AnyInst__BIN	Question asked: ""When I was growing up... I felt that someone in my family hated me""	637831	1.0276	185210	1.0248	651489	1.04826	2572785	1.09512	NA	NA	NA	NA	Yes
Felt hated by family member as a child - Sometimes true (20487)	20487_Felt_hated_by_family_member_as_a_child_2_Sometimes_true_AnyInst__BIN	Question asked: ""When I was growing up... I felt that someone in my family hated me""	637832	1.035	185210	1.02008	651489	1.06878	2572785	1.14371	NA	NA	NA	NA	Yes
Felt hated by family member as a child - Often (20487)	20487_Felt_hated_by_family_member_as_a_child_3_Often_AnyInst__BIN	Question asked: ""When I was growing up... I felt that someone in my family hated me""	637832	1.03176	185210	1.02678	651489	1.21059	2572785	0.32121	NA	NA	NA	NA	Yes
Felt hated by family member as a child - Very often true (20487)	20487_Felt_hated_by_family_member_as_a_child_4_Very_often_true_AnyInst__BIN	Question asked: ""When I was growing up... I felt that someone in my family hated me""	637832	1.02837	185210	1.01242	651489	1.13663	2572785	0.25836	NA	NA	NA	NA	Yes
Felt loved as a child - Never true (20489)	20489_Felt_loved_as_a_child_0_Never_true_AnyInst__BIN	Question asked: ""When I was growing up... I felt loved""	637823	1.03598	185139	1.01585	650946	1.17466	2571218	0.28511	NA	NA	NA	NA	Yes
Felt loved as a child - Rarely true (20489)	20489_Felt_loved_as_a_child_1_Rarely_true_AnyInst__BIN	Question asked: ""When I was growing up... I felt loved""	637823	1.04494	185139	1.004	650946	0.98987	2571218	0.92805	NA	NA	NA	NA	Yes
Felt loved as a child - Sometimes true (20489)	20489_Felt_loved_as_a_child_2_Sometimes_true_AnyInst__BIN	Question asked: ""When I was growing up... I felt loved""	637823	1.05547	185139	1.02038	650946	1.02875	2571218	1.31239	NA	NA	NA	NA	Yes
Felt loved as a child - Often (20489)	20489_Felt_loved_as_a_child_3_Often_AnyInst__BIN	Question asked: ""When I was growing up... I felt loved""	637823	1.00956	185139	1.00498	650946	1.02269	2571218	1.01914	NA	NA	NA	NA	Yes
Felt loved as a child - Very often true (20489)	20489_Felt_loved_as_a_child_4_Very_often_true_AnyInst__BIN	Question asked: ""When I was growing up... I felt loved""	637823	1.0953	185139	1.02271	650946	1.02558	2571218	1.01208	NA	NA	NA	NA	Yes
Longest period of mania or irritability - Less than 24 hours (20492)	20492_Longest_period_of_mania_or_irritability_1_Less_than_24_hours_AnyInst__BIN	Question asked: ""What is the longest time that these ""high"" or ""irritable"" periods have lasted?"" Question was asked when ~F20501~ was Yes or ~F20502~ was Yes.	637706	1.00885	185613	0.99759	690153	1.01626	304037	1.29356	NA	NA	NA	NA	Yes
Longest period of mania or irritability - At least a day but less than a week (20492)	20492_Longest_period_of_mania_or_irritability_2_At_least_a_day_but_less_than_a_week_AnyInst__BIN	Question asked: ""What is the longest time that these ""high"" or ""irritable"" periods have lasted?"" Question was asked when ~F20501~ was Yes or ~F20502~ was Yes.	637706	1.03555	185613	1.01831	690153	1.06111	304037	1.31546	NA	NA	NA	NA	Yes
Longest period of mania or irritability - A week or more (20492)	20492_Longest_period_of_mania_or_irritability_3_A_week_or_more_AnyInst__BIN	Question asked: ""What is the longest time that these ""high"" or ""irritable"" periods have lasted?"" Question was asked when ~F20501~ was Yes or ~F20502~ was Yes.	637706	1.0296	185613	1.02457	690153	1.06115	304037	1.06867	NA	NA	NA	NA	Yes
Severity of problems due to mania or irritability - Needed treatment or caused problems with work relationships finances the law or other aspects of life (20493)	20493_Severity_of_problems_due_to_mania_or_irritability_1_Needed_treatment_or_caused_problems_with_work_relationships_finances_the_law_or_other_aspects_of_life_AnyInst__BIN	Question asked: ""How much of a problem have these ""high"" or ""irritable"" periods caused you?"" Question was asked when ~F20501~ was Yes or ~F20502~ was Yes.	637702	1.04991	186113	1.03666	663175	1.09834	293574	0.94447	NA	NA	NA	NA	Yes
Felt irritable or had angry outbursts in past month - A little bit (20494)	20494_Felt_irritable_or_had_angry_outbursts_in_past_month_1_A_little_bit_AnyInst__BIN	Question asked: ""Please indicate how much you have been bothered by that problem in the past month: Feeling irritable or having angry outbursts?"" Question was asked when ~F20497~ or ~F20498~ or ~F20495~ was at least ""A little bit"".	637865	1.02929	185528	1.03144	657897	1.03798	1066490	1.04122	NA	NA	NA	NA	Yes
Felt irritable or had angry outbursts in past month - Moderately (20494)	20494_Felt_irritable_or_had_angry_outbursts_in_past_month_2_Moderately_AnyInst__BIN	Question asked: ""Please indicate how much you have been bothered by that problem in the past month: Feeling irritable or having angry outbursts?"" Question was asked when ~F20497~ or ~F20498~ or ~F20495~ was at least ""A little bit"".	637865	1.00964	185528	1.01961	657897	1.36046	1066490	0.89921	NA	NA	NA	NA	Yes
Felt irritable or had angry outbursts in past month - Quite a bit (20494)	20494_Felt_irritable_or_had_angry_outbursts_in_past_month_3_Quite_a_bit_AnyInst__BIN	Question asked: ""Please indicate how much you have been bothered by that problem in the past month: Feeling irritable or having angry outbursts?"" Question was asked when ~F20497~ or ~F20498~ or ~F20495~ was at least ""A little bit"".	637865	1.02605	185528	1.03141	657897	1.16581	1066490	0.47542	NA	NA	NA	NA	Yes
Avoided activities or situations because of previous stressful experience in past month - A little bit (20495)	20495_Avoided_activities_or_situations_because_of_previous_stressful_experience_in_past_month_1_A_little_bit_AnyInst__BIN	Question asked: ""Next is a list of problems and complaints that people sometimes have in response to such extremely stressful experiences. Please indicate how much you have been bothered by that problem in the past month: Avoiding activities or situations because they reminded you of a stressful experience?""	637835	1.03553	185301	1.01379	651992	1.02491	2574668	1.38789	NA	NA	NA	NA	Yes
Avoided activities or situations because of previous stressful experience in past month - Moderately (20495)	20495_Avoided_activities_or_situations_because_of_previous_stressful_experience_in_past_month_2_Moderately_AnyInst__BIN	Question asked: ""Next is a list of problems and complaints that people sometimes have in response to such extremely stressful experiences. Please indicate how much you have been bothered by that problem in the past month: Avoiding activities or situations because they reminded you of a stressful experience?""	637835	1.02366	185301	1.01359	651992	1.26266	2574668	0.6334	NA	NA	NA	NA	Yes
Avoided activities or situations because of previous stressful experience in past month - Quite a bit (20495)	20495_Avoided_activities_or_situations_because_of_previous_stressful_experience_in_past_month_3_Quite_a_bit_AnyInst__BIN	Question asked: ""Next is a list of problems and complaints that people sometimes have in response to such extremely stressful experiences. Please indicate how much you have been bothered by that problem in the past month: Avoiding activities or situations because they reminded you of a stressful experience?""	637835	1.0235	185301	1.02785	651992	1.34439	2574668	0.46461	NA	NA	NA	NA	Yes
Avoided activities or situations because of previous stressful experience in past month - Extremely (20495)	20495_Avoided_activities_or_situations_because_of_previous_stressful_experience_in_past_month_4_Extremely_AnyInst__BIN	Question asked: ""Next is a list of problems and complaints that people sometimes have in response to such extremely stressful experiences. Please indicate how much you have been bothered by that problem in the past month: Avoiding activities or situations because they reminded you of a stressful experience?""	637835	1.02262	185301	1.03791	651992	0.75065	2574668	0.11956	NA	NA	NA	NA	Yes
Felt distant from other people in past month - A little bit (20496)	20496_Felt_distant_from_other_people_in_past_month_1_A_little_bit_AnyInst__BIN	Question asked: ""Please indicate how much you have been bothered by that problem in the past month: Feeling distant or cut off from other people?"" Question was asked when ~F20497~ or ~F20498~ or ~F20495~ was at least ""A little bit"".	637870	1.02768	185527	1.02419	657929	1.03737	1066487	0.9897	NA	NA	NA	NA	Yes
Felt distant from other people in past month - Moderately (20496)	20496_Felt_distant_from_other_people_in_past_month_2_Moderately_AnyInst__BIN	Question asked: ""Please indicate how much you have been bothered by that problem in the past month: Feeling distant or cut off from other people?"" Question was asked when ~F20497~ or ~F20498~ or ~F20495~ was at least ""A little bit"".	637870	1.02855	185527	1.02597	657929	1.22666	1066487	1.1274	NA	NA	NA	NA	Yes
Felt distant from other people in past month - Quite a bit (20496)	20496_Felt_distant_from_other_people_in_past_month_3_Quite_a_bit_AnyInst__BIN	Question asked: ""Please indicate how much you have been bothered by that problem in the past month: Feeling distant or cut off from other people?"" Question was asked when ~F20497~ or ~F20498~ or ~F20495~ was at least ""A little bit"".	637870	1.01778	185527	1.02162	657929	1.37091	1066487	0.96876	NA	NA	NA	NA	Yes
Felt distant from other people in past month - Extremely (20496)	20496_Felt_distant_from_other_people_in_past_month_4_Extremely_AnyInst__BIN	Question asked: ""Please indicate how much you have been bothered by that problem in the past month: Feeling distant or cut off from other people?"" Question was asked when ~F20497~ or ~F20498~ or ~F20495~ was at least ""A little bit"".	637870	1.00712	185527	1.04415	657929	0.8766	1066487	0.24576	NA	NA	NA	NA	Yes
Repeated disturbing thoughts of stressful experience in past month - A little bit (20497)	20497_Repeated_disturbing_thoughts_of_stressful_experience_in_past_month_1_A_little_bit_AnyInst__BIN	Question asked: ""Next is a list of problems and complaints that people sometimes have in response to such extremely stressful experiences. Please indicate how much you have been bothered by that problem in the past month: Repeated, disturbing memories, thoughts, or images of a stressful experience?""	637819	1.0403	185125	1.00144	652368	1.02095	2575167	1.12031	NA	NA	NA	NA	Yes
Repeated disturbing thoughts of stressful experience in past month - Moderately (20497)	20497_Repeated_disturbing_thoughts_of_stressful_experience_in_past_month_2_Moderately_AnyInst__BIN	Question asked: ""Next is a list of problems and complaints that people sometimes have in response to such extremely stressful experiences. Please indicate how much you have been bothered by that problem in the past month: Repeated, disturbing memories, thoughts, or images of a stressful experience?""	637819	1.02471	185125	1.0143	652368	1.05305	2575167	0.80445	NA	NA	NA	NA	Yes
Repeated disturbing thoughts of stressful experience in past month - Quite a bit (20497)	20497_Repeated_disturbing_thoughts_of_stressful_experience_in_past_month_3_Quite_a_bit_AnyInst__BIN	Question asked: ""Next is a list of problems and complaints that people sometimes have in response to such extremely stressful experiences. Please indicate how much you have been bothered by that problem in the past month: Repeated, disturbing memories, thoughts, or images of a stressful experience?""	637819	1.01888	185125	1.00963	652368	1.30214	2575167	0.6117	NA	NA	NA	NA	Yes
Repeated disturbing thoughts of stressful experience in past month - Extremely (20497)	20497_Repeated_disturbing_thoughts_of_stressful_experience_in_past_month_4_Extremely_AnyInst__BIN	Question asked: ""Next is a list of problems and complaints that people sometimes have in response to such extremely stressful experiences. Please indicate how much you have been bothered by that problem in the past month: Repeated, disturbing memories, thoughts, or images of a stressful experience?""	637819	1.01499	185125	1.04333	652368	0.78985	2575167	0.12662	NA	NA	NA	NA	Yes
Felt very upset when reminded of stressful experience in past month - A little bit (20498)	20498_Felt_very_upset_when_reminded_of_stressful_experience_in_past_month_1_A_little_bit_AnyInst__BIN	Question asked: ""Next is a list of problems and complaints that people sometimes have in response to such extremely stressful experiences. Please indicate how much you have been bothered by that problem in the past month: Feeling very upset when something reminded you of a stressful experience?""	637828	1.03048	185163	1.01342	652254	1.01773	2575065	0.99651	NA	NA	NA	NA	Yes
Felt very upset when reminded of stressful experience in past month - Moderately (20498)	20498_Felt_very_upset_when_reminded_of_stressful_experience_in_past_month_2_Moderately_AnyInst__BIN	Question asked: ""Next is a list of problems and complaints that people sometimes have in response to such extremely stressful experiences. Please indicate how much you have been bothered by that problem in the past month: Feeling very upset when something reminded you of a stressful experience?""	637828	1.03308	185163	1.00714	652254	1.00947	2575065	1.02546	NA	NA	NA	NA	Yes
Felt very upset when reminded of stressful experience in past month - Quite a bit (20498)	20498_Felt_very_upset_when_reminded_of_stressful_experience_in_past_month_3_Quite_a_bit_AnyInst__BIN	Question asked: ""Next is a list of problems and complaints that people sometimes have in response to such extremely stressful experiences. Please indicate how much you have been bothered by that problem in the past month: Feeling very upset when something reminded you of a stressful experience?""	637828	1.03306	185163	1.02965	652254	1.17037	2575065	0.69377	NA	NA	NA	NA	Yes
Felt very upset when reminded of stressful experience in past month - Extremely (20498)	20498_Felt_very_upset_when_reminded_of_stressful_experience_in_past_month_4_Extremely_AnyInst__BIN	Question asked: ""Next is a list of problems and complaints that people sometimes have in response to such extremely stressful experiences. Please indicate how much you have been bothered by that problem in the past month: Feeling very upset when something reminded you of a stressful experience?""	637828	1.02644	185163	1.01378	652254	0.99319	2575065	0.18314	NA	NA	NA	NA	Yes
Ever sought or received professional help for mental distress - Yes (20499)	20499_Ever_sought_or_received_professional_help_for_mental_distress_1_Yes_AnyInst__BIN	Question asked: ""In your life, did you seek or receive help from a professional (medical doctor, psychologist, social worker, counsellor, nurse, clergy, or other helping professional) for mental distress, psychological problems or unusual experiences?""	637818	1.11561	185196	1.03963	651163	1.02821	2571969	1.09003	NA	NA	NA	NA	Yes
Ever suffered mental distress preventing usual activities - Yes (20500)	20500_Ever_suffered_mental_distress_preventing_usual_activities_1_Yes_AnyInst__BIN	Question asked: ""In your life, have you suffered from a period of mental distress that prevented you from doing your usual activities?""	637828	1.11206	185308	1.04039	645009	1.03249	2553746	1.06619	NA	NA	NA	NA	Yes
Ever had period of mania excitability - Yes (20501)	20501_Ever_had_period_of_mania_excitability_1_Yes_AnyInst__BIN	Question asked: ""Have you ever had a period of time when you were feeling so good, ""high"", ""excited"", or ""hyper"" that other people thought you were not your normal self or you were so ""hyper"" that you got into trouble?""	637821	1.05545	185357	1.01999	638933	1.01426	2535462	0.89588	NA	NA	NA	NA	Yes
Ever had period extreme irritability - Yes (20502)	20502_Ever_had_period_extreme_irritability_1_Yes_AnyInst__BIN	Question asked: ""Have you ever had a period of time when you were so irritable that you found yourself shouting at people or starting fights or arguments?""	637818	1.09637	185301	1.0296	634536	1.02756	2521087	1.02082	NA	NA	NA	NA	Yes
Ever addicted to prescription or over the counter medication - Yes (20503)	20503_Ever_addicted_to_prescription_or_over_the_counter_medication_1_Yes_AnyInst__BIN	Question asked: ""Have you been addicted to or dependent on prescription or over-the-counter medication?"" Question was asked when ~F20401~ was Yes.	637306	1.02104	185970	1.06845	239621	1.3857	0	NA	NA	NA	NA	NA	Yes
Recent easy annoyance or irritability - Several days (20505)	20505_Recent_easy_annoyance_or_irritability_2_Several_days_AnyInst__BIN	Question asked: ""Over the last 2 weeks, how often have you been bothered by any of the following problems? [anxiety symptoms] Becoming easily annoyed or irritable""	637828	1.06839	185127	1.02423	650271	1.03396	2568612	1.04568	NA	NA	NA	NA	Yes
Recent easy annoyance or irritability - More than half the days (20505)	20505_Recent_easy_annoyance_or_irritability_3_More_than_half_the_days_AnyInst__BIN	Question asked: ""Over the last 2 weeks, how often have you been bothered by any of the following problems? [anxiety symptoms] Becoming easily annoyed or irritable""	637828	1.01843	185127	1.01981	650271	1.31396	2568612	0.44002	NA	NA	NA	NA	Yes
Recent easy annoyance or irritability - Nearly every day (20505)	20505_Recent_easy_annoyance_or_irritability_4_Nearly_every_day_AnyInst__BIN	Question asked: ""Over the last 2 weeks, how often have you been bothered by any of the following problems? [anxiety symptoms] Becoming easily annoyed or irritable""	637828	1.03143	185127	1.01121	650271	1.19647	2568612	0.30589	NA	NA	NA	NA	Yes
Recent feelings or nervousness or anxiety - Several days (20506)	20506_Recent_feelings_or_nervousness_or_anxiety_2_Several_days_AnyInst__BIN	Question asked: ""Over the last 2 weeks, how often have you been bothered by any of the following problems? [anxiety symptoms] Feeling nervous, anxious or on edge""	637837	1.07212	185123	1.02608	650698	1.02509	2570665	1.04653	NA	NA	NA	NA	Yes
Recent feelings or nervousness or anxiety - More than half the days (20506)	20506_Recent_feelings_or_nervousness_or_anxiety_3_More_than_half_the_days_AnyInst__BIN	Question asked: ""Over the last 2 weeks, how often have you been bothered by any of the following problems? [anxiety symptoms] Feeling nervous, anxious or on edge""	637837	1.02352	185123	1.01279	650698	1.37253	2570665	0.50004	NA	NA	NA	NA	Yes
Recent feelings or nervousness or anxiety - Nearly every day (20506)	20506_Recent_feelings_or_nervousness_or_anxiety_4_Nearly_every_day_AnyInst__BIN	Question asked: ""Over the last 2 weeks, how often have you been bothered by any of the following problems? [anxiety symptoms] Feeling nervous, anxious or on edge""	637837	1.02714	185123	1.02179	650698	1.36056	2570665	0.50872	NA	NA	NA	NA	Yes
Recent feelings of inadequacy - Several days (20507)	20507_Recent_feelings_of_inadequacy_2_Several_days_AnyInst__BIN	Question asked: ""Over the last 2 weeks, how often have you been bothered by any of the following problems? [depressive symptoms] Feeling bad about yourself or that you are a failure or have let yourself or your family down""	637833	1.05614	185109	1.02238	650267	1.03279	2569173	1.3499	NA	NA	NA	NA	Yes
Recent feelings of inadequacy - More than half the days (20507)	20507_Recent_feelings_of_inadequacy_3_More_than_half_the_days_AnyInst__BIN	Question asked: ""Over the last 2 weeks, how often have you been bothered by any of the following problems? [depressive symptoms] Feeling bad about yourself or that you are a failure or have let yourself or your family down""	637833	1.03399	185109	1.01206	650267	1.34939	2569173	0.48024	NA	NA	NA	NA	Yes
Recent feelings of inadequacy - Nearly every day (20507)	20507_Recent_feelings_of_inadequacy_4_Nearly_every_day_AnyInst__BIN	Question asked: ""Over the last 2 weeks, how often have you been bothered by any of the following problems? [depressive symptoms] Feeling bad about yourself or that you are a failure or have let yourself or your family down""	637833	1.03387	185109	1.02138	650267	1.32792	2569173	0.46061	NA	NA	NA	NA	Yes
Recent trouble concentrating on things - Several days (20508)	20508_Recent_trouble_concentrating_on_things_2_Several_days_AnyInst__BIN	Question asked: ""Over the last 2 weeks, how often have you been bothered by any of the following problems? [depressive symptoms] Trouble concentrating on things, such as reading the newspaper or watching television""	637838	1.05436	185098	1.0181	652374	1.02988	2575225	1.40089	NA	NA	NA	NA	Yes
Recent trouble concentrating on things - More than half the days (20508)	20508_Recent_trouble_concentrating_on_things_3_More_than_half_the_days_AnyInst__BIN	Question asked: ""Over the last 2 weeks, how often have you been bothered by any of the following problems? [depressive symptoms] Trouble concentrating on things, such as reading the newspaper or watching television""	637838	1.03015	185098	1.02274	652374	1.3272	2575225	0.44689	NA	NA	NA	NA	Yes
Recent trouble concentrating on things - Nearly every day (20508)	20508_Recent_trouble_concentrating_on_things_4_Nearly_every_day_AnyInst__BIN	Question asked: ""Over the last 2 weeks, how often have you been bothered by any of the following problems? [depressive symptoms] Trouble concentrating on things, such as reading the newspaper or watching television""	637838	0.99568	185098	0.99398	652374	1.21375	2575225	0.34826	NA	NA	NA	NA	Yes
Recent inability to stop or control worrying - Several days (20509)	20509_Recent_inability_to_stop_or_control_worrying_2_Several_days_AnyInst__BIN	Question asked: ""Over the last 2 weeks, how often have you been bothered by any of the following problems? [anxiety symptoms] Not being able to stop or control worrying""	637820	1.07172	185127	1.01643	650814	1.03304	2570622	1.1588	NA	NA	NA	NA	Yes
Recent inability to stop or control worrying - More than half the days (20509)	20509_Recent_inability_to_stop_or_control_worrying_3_More_than_half_the_days_AnyInst__BIN	Question asked: ""Over the last 2 weeks, how often have you been bothered by any of the following problems? [anxiety symptoms] Not being able to stop or control worrying""	637820	1.02711	185127	1.00861	650814	1.37025	2570622	0.50124	NA	NA	NA	NA	Yes
Recent inability to stop or control worrying - Nearly every day (20509)	20509_Recent_inability_to_stop_or_control_worrying_4_Nearly_every_day_AnyInst__BIN	Question asked: ""Over the last 2 weeks, how often have you been bothered by any of the following problems? [anxiety symptoms] Not being able to stop or control worrying""	637820	1.02654	185127	1.01966	650814	1.37479	2570621	0.56186	NA	NA	NA	NA	Yes
Frequency of depressed mood in last 2 weeks - Several days (2050)	2050_Frequency_of_depressed_mood_in_last_2_weeks_2_Several_days_AnyInst__BIN	ACE touchscreen question ""Over the past two weeks, how often have you felt down, depressed or hopeless?"" If the participant activated the Help button they were shown the message: Answer this question thinking about the past 2 weeks. If you are unsure, please provide an estimate or select Do not know.	637953	1.12608	185475	1.01874	641966	1.01554	6174851	1.10811	NA	NA	NA	NA	Yes
Frequency of depressed mood in last 2 weeks - More than half the days (2050)	2050_Frequency_of_depressed_mood_in_last_2_weeks_3_More_than_half_the_days_AnyInst__BIN	ACE touchscreen question ""Over the past two weeks, how often have you felt down, depressed or hopeless?"" If the participant activated the Help button they were shown the message: Answer this question thinking about the past 2 weeks. If you are unsure, please provide an estimate or select Do not know.	637953	1.04433	185475	1.01579	641966	1.01652	6174851	0.69322	NA	NA	NA	NA	Yes
Frequency of depressed mood in last 2 weeks - Nearly every day (2050)	2050_Frequency_of_depressed_mood_in_last_2_weeks_4_Nearly_every_day_AnyInst__BIN	ACE touchscreen question ""Over the past two weeks, how often have you felt down, depressed or hopeless?"" If the participant activated the Help button they were shown the message: Answer this question thinking about the past 2 weeks. If you are unsure, please provide an estimate or select Do not know.	637953	1.04845	185475	1.01645	641966	1.02646	6174851	0.48521	NA	NA	NA	NA	Yes
Recent feelings of depression - Several days (20510)	20510_Recent_feelings_of_depression_2_Several_days_AnyInst__BIN	Question asked: ""Over the last 2 weeks, how often have you been bothered by any of the following problems? [depressive symptoms] Feeling down, depressed, or hopeless""	637832	1.06284	185157	1.03005	650993	1.033	2571418	1.16682	NA	NA	NA	NA	Yes
Recent feelings of depression - More than half the days (20510)	20510_Recent_feelings_of_depression_3_More_than_half_the_days_AnyInst__BIN	Question asked: ""Over the last 2 weeks, how often have you been bothered by any of the following problems? [depressive symptoms] Feeling down, depressed, or hopeless""	637832	1.03813	185157	1.01561	650993	1.32358	2571418	0.43946	NA	NA	NA	NA	Yes
Recent feelings of depression - Nearly every day (20510)	20510_Recent_feelings_of_depression_4_Nearly_every_day_AnyInst__BIN	Question asked: ""Over the last 2 weeks, how often have you been bothered by any of the following problems? [depressive symptoms] Feeling down, depressed, or hopeless""	637832	1.01502	185157	1.01495	650993	1.18241	2571418	0.2948	NA	NA	NA	NA	Yes
Recent poor appetite or overeating - Several days (20511)	20511_Recent_poor_appetite_or_overeating_2_Several_days_AnyInst__BIN	Question asked: ""Over the last 2 weeks, how often have you been bothered by any of the following problems? [depressive symptoms] Poor appetite or overeating""	637820	1.03976	185101	0.9969	652422	1.01886	2575281	1.41053	NA	NA	NA	NA	Yes
Recent poor appetite or overeating - More than half the days (20511)	20511_Recent_poor_appetite_or_overeating_3_More_than_half_the_days_AnyInst__BIN	Question asked: ""Over the last 2 weeks, how often have you been bothered by any of the following problems? [depressive symptoms] Poor appetite or overeating""	637820	1.03856	185101	1.00817	652422	1.29171	2575281	0.62322	NA	NA	NA	NA	Yes
Recent poor appetite or overeating - Nearly every day (20511)	20511_Recent_poor_appetite_or_overeating_4_Nearly_every_day_AnyInst__BIN	Question asked: ""Over the last 2 weeks, how often have you been bothered by any of the following problems? [depressive symptoms] Poor appetite or overeating""	637820	1.05316	185101	1.01194	652422	1.34536	2575281	0.55246	NA	NA	NA	NA	Yes
Recent feelings of foreboding - Several days (20512)	20512_Recent_feelings_of_foreboding_2_Several_days_AnyInst__BIN	Question asked: ""Over the last 2 weeks, how often have you been bothered by any of the following problems? [anxiety symptoms] Feeling afraid as if something awful might happen""	637826	1.06585	185104	1.02082	650309	1.02461	2568959	1.39952	NA	NA	NA	NA	Yes
Recent feelings of foreboding - More than half the days (20512)	20512_Recent_feelings_of_foreboding_3_More_than_half_the_days_AnyInst__BIN	Question asked: ""Over the last 2 weeks, how often have you been bothered by any of the following problems? [anxiety symptoms] Feeling afraid as if something awful might happen""	637826	1.01524	185104	1.03014	650309	1.25263	2568959	0.3632	NA	NA	NA	NA	Yes
Recent feelings of foreboding - Nearly every day (20512)	20512_Recent_feelings_of_foreboding_4_Nearly_every_day_AnyInst__BIN	Question asked: ""Over the last 2 weeks, how often have you been bothered by any of the following problems? [anxiety symptoms] Feeling afraid as if something awful might happen""	637826	1.01956	185104	1.02653	650309	1.25932	2568959	0.37464	NA	NA	NA	NA	Yes
Recent thoughts of suicide or self harm - Not at all (20513)	20513_Recent_thoughts_of_suicide_or_self_harm_1_Not_at_all_AnyInst__BIN	Question asked: ""Over the last 2 weeks, how often have you been bothered by any of the following problems? [depressive symptoms] Thoughts that you would be better off dead or of hurting yourself in some way""	637837	1.04995	185122	0.99822	648585	1.00931	2563728	0.89454	NA	NA	NA	NA	Yes
Recent thoughts of suicide or self harm - Several days (20513)	20513_Recent_thoughts_of_suicide_or_self_harm_2_Several_days_AnyInst__BIN	Question asked: ""Over the last 2 weeks, how often have you been bothered by any of the following problems? [depressive symptoms] Thoughts that you would be better off dead or of hurting yourself in some way""	637837	1.04719	185122	1.00847	648585	1.11408	2563728	0.75598	NA	NA	NA	NA	Yes
Recent thoughts of suicide or self harm - More than half the days (20513)	20513_Recent_thoughts_of_suicide_or_self_harm_3_More_than_half_the_days_AnyInst__BIN	Question asked: ""Over the last 2 weeks, how often have you been bothered by any of the following problems? [depressive symptoms] Thoughts that you would be better off dead or of hurting yourself in some way""	637838	1.01261	185122	0.99518	648585	0.5898	2563728	0.08439	NA	NA	NA	NA	Yes
Recent lack of interest or pleasure in doing things - Several days (20514)	20514_Recent_lack_of_interest_or_pleasure_in_doing_things_2_Several_days_AnyInst__BIN	Question asked: ""Over the last 2 weeks, how often have you been bothered by any of the following problems? [depressive symptoms] Little interest or pleasure in doing things""	637813	1.06478	185253	1.02649	651483	1.0341	2572955	1.37238	NA	NA	NA	NA	Yes
Recent lack of interest or pleasure in doing things - More than half the days (20514)	20514_Recent_lack_of_interest_or_pleasure_in_doing_things_3_More_than_half_the_days_AnyInst__BIN	Question asked: ""Over the last 2 weeks, how often have you been bothered by any of the following problems? [depressive symptoms] Little interest or pleasure in doing things""	637813	1.02351	185253	1.0104	651483	1.35669	2572955	0.49247	NA	NA	NA	NA	Yes
Recent lack of interest or pleasure in doing things - Nearly every day (20514)	20514_Recent_lack_of_interest_or_pleasure_in_doing_things_4_Nearly_every_day_AnyInst__BIN	Question asked: ""Over the last 2 weeks, how often have you been bothered by any of the following problems? [depressive symptoms] Little interest or pleasure in doing things""	637813	1.02007	185253	1.01227	651483	1.23808	2572955	0.346	NA	NA	NA	NA	Yes
Recent trouble relaxing - Several days (20515)	20515_Recent_trouble_relaxing_2_Several_days_AnyInst__BIN	Question asked: ""Over the last 2 weeks, how often have you been bothered by any of the following problems? [anxiety symptoms] Trouble relaxing""	637833	1.04573	185198	1.00301	651292	1.01272	2572260	1.0476	NA	NA	NA	NA	Yes
Recent trouble relaxing - More than half the days (20515)	20515_Recent_trouble_relaxing_3_More_than_half_the_days_AnyInst__BIN	Question asked: ""Over the last 2 weeks, how often have you been bothered by any of the following problems? [anxiety symptoms] Trouble relaxing""	637833	1.02853	185198	1.0118	651292	1.27656	2572260	0.63167	NA	NA	NA	NA	Yes
Recent trouble relaxing - Nearly every day (20515)	20515_Recent_trouble_relaxing_4_Nearly_every_day_AnyInst__BIN	Question asked: ""Over the last 2 weeks, how often have you been bothered by any of the following problems? [anxiety symptoms] Trouble relaxing""	637833	1.02767	185198	1.03053	651292	1.20677	2572260	0.67537	NA	NA	NA	NA	Yes
Recent restlessness - Several days (20516)	20516_Recent_restlessness_2_Several_days_AnyInst__BIN	Question asked: ""Over the last 2 weeks, how often have you been bothered by any of the following problems? [anxiety symptoms] Being so restless that it is hard to sit still""	637823	1.05011	185271	1.01343	651603	1.01779	2573429	1.31682	NA	NA	NA	NA	Yes
Recent restlessness - More than half the days (20516)	20516_Recent_restlessness_3_More_than_half_the_days_AnyInst__BIN	Question asked: ""Over the last 2 weeks, how often have you been bothered by any of the following problems? [anxiety symptoms] Being so restless that it is hard to sit still""	637823	1.01951	185271	1.01087	651603	1.15773	2573429	0.27392	NA	NA	NA	NA	Yes
Recent restlessness - Nearly every day (20516)	20516_Recent_restlessness_4_Nearly_every_day_AnyInst__BIN	Question asked: ""Over the last 2 weeks, how often have you been bothered by any of the following problems? [anxiety symptoms] Being so restless that it is hard to sit still""	637823	1.01073	185271	1.02532	651603	1.08233	2573429	0.22639	NA	NA	NA	NA	Yes
Trouble falling or staying asleep or sleeping too much - Several days (20517)	20517_Trouble_falling_or_staying_asleep_or_sleeping_too_much_2_Several_days_AnyInst__BIN	Question asked: ""Over the last 2 weeks, how often have you been bothered by any of the following problems? [depressive symptoms] Trouble falling or staying asleep, or sleeping too much""	637824	1.03631	185303	0.99444	651738	1.00418	2574019	1.07864	NA	NA	NA	NA	Yes
Trouble falling or staying asleep or sleeping too much - More than half the days (20517)	20517_Trouble_falling_or_staying_asleep_or_sleeping_too_much_3_More_than_half_the_days_AnyInst__BIN	Question asked: ""Over the last 2 weeks, how often have you been bothered by any of the following problems? [depressive symptoms] Trouble falling or staying asleep, or sleeping too much""	637824	1.02407	185303	1.01354	651738	1.07602	2574019	1.18865	NA	NA	NA	NA	Yes
Trouble falling or staying asleep or sleeping too much - Nearly every day (20517)	20517_Trouble_falling_or_staying_asleep_or_sleeping_too_much_4_Nearly_every_day_AnyInst__BIN	Question asked: ""Over the last 2 weeks, how often have you been bothered by any of the following problems? [depressive symptoms] Trouble falling or staying asleep, or sleeping too much""	637824	1.04222	185303	1.01355	651738	1.0234	2574019	1.22742	NA	NA	NA	NA	Yes
Recent changes in speed amount of moving or speaking - Not at all (20518)	20518_Recent_changes_in_speed_amount_of_moving_or_speaking_1_Not_at_all_AnyInst__BIN	Question asked: ""Over the last 2 weeks, how often have you been bothered by any of the following problems? [depressive symptoms] Moving or speaking so slowly that other people could have noticed? Or the opposite - being so fidgety or restless that you have been moving around a lot more than usual""	637819	1.04782	185339	1.02642	651989	1.03383	2574630	1.06543	NA	NA	NA	NA	Yes
Recent changes in speed amount of moving or speaking - Several days (20518)	20518_Recent_changes_in_speed_amount_of_moving_or_speaking_2_Several_days_AnyInst__BIN	Question asked: ""Over the last 2 weeks, how often have you been bothered by any of the following problems? [depressive symptoms] Moving or speaking so slowly that other people could have noticed? Or the opposite - being so fidgety or restless that you have been moving around a lot more than usual""	637819	1.02866	185339	1.02991	651989	1.0055	2574630	0.885	NA	NA	NA	NA	Yes
Recent changes in speed amount of moving or speaking - More than half the days (20518)	20518_Recent_changes_in_speed_amount_of_moving_or_speaking_3_More_than_half_the_days_AnyInst__BIN	Question asked: ""Over the last 2 weeks, how often have you been bothered by any of the following problems? [depressive symptoms] Moving or speaking so slowly that other people could have noticed? Or the opposite - being so fidgety or restless that you have been moving around a lot more than usual""	637819	1.01596	185339	1.01603	651989	0.90956	2574630	0.15766	NA	NA	NA	NA	Yes
Recent changes in speed amount of moving or speaking - Nearly every day (20518)	20518_Recent_changes_in_speed_amount_of_moving_or_speaking_4_Nearly_every_day_AnyInst__BIN	Question asked: ""Over the last 2 weeks, how often have you been bothered by any of the following problems? [depressive symptoms] Moving or speaking so slowly that other people could have noticed? Or the opposite - being so fidgety or restless that you have been moving around a lot more than usual""	637819	1.01093	185339	1.04694	651989	0.74873	2574630	0.1181	NA	NA	NA	NA	Yes
Recent feelings of tiredness or low energy - Several days (20519)	20519_Recent_feelings_of_tiredness_or_low_energy_2_Several_days_AnyInst__BIN	Question asked: ""Over the last 2 weeks, how often have you been bothered by any of the following problems? [depressive symptoms] Feeling tired or having little energy""	637824	1.04009	185285	1.00981	651735	1.01392	2573810	1.14522	NA	NA	NA	NA	Yes
Recent feelings of tiredness or low energy - More than half the days (20519)	20519_Recent_feelings_of_tiredness_or_low_energy_3_More_than_half_the_days_AnyInst__BIN	Question asked: ""Over the last 2 weeks, how often have you been bothered by any of the following problems? [depressive symptoms] Feeling tired or having little energy""	637824	1.03342	185285	1.02997	651735	1.01726	2573810	1.04616	NA	NA	NA	NA	Yes
Recent feelings of tiredness or low energy - Nearly every day (20519)	20519_Recent_feelings_of_tiredness_or_low_energy_4_Nearly_every_day_AnyInst__BIN	Question asked: ""Over the last 2 weeks, how often have you been bothered by any of the following problems? [depressive symptoms] Feeling tired or having little energy""	637824	1.0502	185285	1.01742	651735	1.02881	2573810	1.05651	NA	NA	NA	NA	Yes
Recent worrying too much about different things - Several days (20520)	20520_Recent_worrying_too_much_about_different_things_2_Several_days_AnyInst__BIN	Question asked: ""Over the last 2 weeks, how often have you been bothered by any of the following problems? [anxiety symptoms] Worrying too much about different things""	637820	1.07164	185123	1.02853	650630	1.02232	2570507	1.02245	NA	NA	NA	NA	Yes
Recent worrying too much about different things - More than half the days (20520)	20520_Recent_worrying_too_much_about_different_things_3_More_than_half_the_days_AnyInst__BIN	Question asked: ""Over the last 2 weeks, how often have you been bothered by any of the following problems? [anxiety symptoms] Worrying too much about different things""	637820	1.02528	185123	1.01405	650630	1.35152	2570507	0.57781	NA	NA	NA	NA	Yes
Recent worrying too much about different things - Nearly every day (20520)	20520_Recent_worrying_too_much_about_different_things_4_Nearly_every_day_AnyInst__BIN	Question asked: ""Over the last 2 weeks, how often have you been bothered by any of the following problems? [anxiety symptoms] Worrying too much about different things""	637820	1.02617	185123	1.01676	650630	1.28256	2570506	0.628	NA	NA	NA	NA	Yes
Diagnosed with life threatening illness - Never (20528)	20528_Diagnosed_with_life_threatening_illness_0_Never_AnyInst__BIN	Question asked: ""In your life, have you...? Been diagnosed with a life-threatening illness""	637831	1.03643	185165	1.01778	650919	1.02771	2570677	1.29667	NA	NA	NA	NA	Yes
Diagnosed with life threatening illness - Yes but not in the last 12 months (20528)	20528_Diagnosed_with_life_threatening_illness_1_Yes_but_not_in_the_last_12_months_AnyInst__BIN	Question asked: ""In your life, have you...? Been diagnosed with a life-threatening illness""	637831	1.03648	185165	1.02437	650919	1.02322	2570677	1.39026	NA	NA	NA	NA	Yes
Diagnosed with life threatening illness - Yes within the last 12 months (20528)	20528_Diagnosed_with_life_threatening_illness_2_Yes_within_the_last_12_months_AnyInst__BIN	Question asked: ""In your life, have you...? Been diagnosed with a life-threatening illness""	637831	1.01052	185165	1.02509	650919	1.33788	2570677	0.47721	NA	NA	NA	NA	Yes
Did your sleep change - Yes (20532)	20532_Did_your_sleep_change_1_Yes_AnyInst__BIN	Question asked: ""Did your sleep change?"" Question was asked when ~F20446~ was Yes or ~F20441~ was Yes.	637751	1.02922	185211	1.01058	655827	1.02263	1180498	1.15497	NA	NA	NA	NA	Yes
Trouble falling asleep - Yes (20533)	20533_Trouble_falling_asleep_1_Yes_AnyInst__BIN	Question asked: ""Was that: [re sleep change] Trouble falling asleep"" Question was asked when ~F20532~ was Yes.	637679	1.03615	184849	1.02201	676391	1.0351	841542	1.05017	NA	NA	NA	NA	Yes
Sleeping too much - Yes (20534)	20534_Sleeping_too_much_1_Yes_AnyInst__BIN	Question asked: ""Was that: [re sleep change] Sleeping too much"" Question was asked when ~F20532~ was Yes.	637679	1.04414	184849	1.02243	676391	1.04247	841542	1.15863	NA	NA	NA	NA	Yes
Waking too early - Yes (20535)	20535_Waking_too_early_1_Yes_AnyInst__BIN	Question asked: ""Was that: [re sleep change] Waking too early"" Question was asked when ~F20532~ was Yes.	637679	1.03379	184849	1.00467	676391	1.02456	841542	1.03899	NA	NA	NA	NA	Yes
Weight change during worst episode of depression - Stayed about the same or was on a diet (20536)	20536_Weight_change_during_worst_episode_of_depression_0_Stayed_about_the_same_or_was_on_a_diet_AnyInst__BIN	Question asked: ""Did you gain or lose weight without trying, or did you stay about the same weight?"" Question was asked when ~F20446~ was Yes or ~F20441~ was Yes.	637740	1.05242	185212	1.0045	650640	1.02923	1171486	1.0916	NA	NA	NA	NA	Yes
Weight change during worst episode of depression - Gained weight (20536)	20536_Weight_change_during_worst_episode_of_depression_1_Gained_weight_AnyInst__BIN	Question asked: ""Did you gain or lose weight without trying, or did you stay about the same weight?"" Question was asked when ~F20446~ was Yes or ~F20441~ was Yes.	637740	1.04711	185212	1.0142	650640	1.03898	1171486	1.35355	NA	NA	NA	NA	Yes
Weight change during worst episode of depression - Lost weight (20536)	20536_Weight_change_during_worst_episode_of_depression_2_Lost_weight_AnyInst__BIN	Question asked: ""Did you gain or lose weight without trying, or did you stay about the same weight?"" Question was asked when ~F20446~ was Yes or ~F20441~ was Yes.	637740	1.03834	185212	1.01129	650640	1.01839	1171486	1.1175	NA	NA	NA	NA	Yes
Weight change during worst episode of depression - Both gained and lost some weight during the episode (20536)	20536_Weight_change_during_worst_episode_of_depression_3_Both_gained_and_lost_some_weight_during_the_episode_AnyInst__BIN	Question asked: ""Did you gain or lose weight without trying, or did you stay about the same weight?"" Question was asked when ~F20446~ was Yes or ~F20441~ was Yes.	637740	1.01981	185212	1.01726	650640	1.18422	1171486	1.10452	NA	NA	NA	NA	Yes
Frequency of difficulty controlling worry during worst period of anxiety - Never (20537)	20537_Frequency_of_difficulty_controlling_worry_during_worst_period_of_anxiety_0_Never_AnyInst__BIN	Question asked: ""Please think of the period in your life when you have felt worried, tense, anxious, or more worried than most people would in your situation. This could be in the past, or it could be continuing now. How often did you find it difficult to control your worry?"" Question was asked when ~F20425~ was Yes or ~F20420~ was at least 6 months.	637752	1.01335	185744	1.01909	669474	0.57529	573010	0.17686	NA	NA	NA	NA	Yes
Frequency of difficulty controlling worry during worst period of anxiety - Rarely (20537)	20537_Frequency_of_difficulty_controlling_worry_during_worst_period_of_anxiety_1_Rarely_AnyInst__BIN	Question asked: ""Please think of the period in your life when you have felt worried, tense, anxious, or more worried than most people would in your situation. This could be in the past, or it could be continuing now. How often did you find it difficult to control your worry?"" Question was asked when ~F20425~ was Yes or ~F20420~ was at least 6 months.	637752	1.00946	185744	1.01414	669474	1.15636	573010	1.34962	NA	NA	NA	NA	Yes
Frequency of difficulty controlling worry during worst period of anxiety - Sometimes (20537)	20537_Frequency_of_difficulty_controlling_worry_during_worst_period_of_anxiety_2_Sometimes_AnyInst__BIN	Question asked: ""Please think of the period in your life when you have felt worried, tense, anxious, or more worried than most people would in your situation. This could be in the past, or it could be continuing now. How often did you find it difficult to control your worry?"" Question was asked when ~F20425~ was Yes or ~F20420~ was at least 6 months.	637752	1.01783	185744	1.0392	669474	1.0474	573010	1.10883	NA	NA	NA	NA	Yes
Frequency of difficulty controlling worry during worst period of anxiety - Often (20537)	20537_Frequency_of_difficulty_controlling_worry_during_worst_period_of_anxiety_3_Often_AnyInst__BIN	Question asked: ""Please think of the period in your life when you have felt worried, tense, anxious, or more worried than most people would in your situation. This could be in the past, or it could be continuing now. How often did you find it difficult to control your worry?"" Question was asked when ~F20425~ was Yes or ~F20420~ was at least 6 months.	637752	1.03124	185744	1.03705	669474	1.04725	573010	1.11296	NA	NA	NA	NA	Yes
Worried most days during period of worst anxiety - Yes (20538)	20538_Worried_most_days_during_period_of_worst_anxiety_1_Yes_AnyInst__BIN	Question asked: ""Please think of the period in your life when you have felt worried, tense, anxious, or more worried than most people would in your situation. This could be in the past, or it could be continuing now. Did you worry most days?"" Question was asked when ~F20425~ was Yes or ~F20420~ was at least 6 months.	637782	1.02181	185491	1.02379	653468	1.09281	560907	1.45261	NA	NA	NA	NA	Yes
Frequency of inability to stop worrying during worst period of anxiety - Never (20539)	20539_Frequency_of_inability_to_stop_worrying_during_worst_period_of_anxiety_0_Never_AnyInst__BIN	Question asked: ""Please think of the period in your life when you have felt worried, tense, anxious, or more worried than most people would in your situation. This could be in the past, or it could be continuing now. How often was your worry so strong that you couldn't put it out of your mind no matter how hard you tried?"" Question was asked when ~F20425~ was Yes or ~F20420~ was at least 6 mont…	637760	1.01299	185012	1.00112	672118	0.62037	574392	0.19559	NA	NA	NA	NA	Yes
Frequency of inability to stop worrying during worst period of anxiety - Rarely (20539)	20539_Frequency_of_inability_to_stop_worrying_during_worst_period_of_anxiety_1_Rarely_AnyInst__BIN	Question asked: ""Please think of the period in your life when you have felt worried, tense, anxious, or more worried than most people would in your situation. This could be in the past, or it could be continuing now. How often was your worry so strong that you couldn't put it out of your mind no matter how hard you tried?"" Question was asked when ~F20425~ was Yes or ~F20420~ was at least 6 mont…	637760	1.02555	185012	1.02301	672118	1.09923	574392	1.4575	NA	NA	NA	NA	Yes
Frequency of inability to stop worrying during worst period of anxiety - Sometimes (20539)	20539_Frequency_of_inability_to_stop_worrying_during_worst_period_of_anxiety_2_Sometimes_AnyInst__BIN	Question asked: ""Please think of the period in your life when you have felt worried, tense, anxious, or more worried than most people would in your situation. This could be in the past, or it could be continuing now. How often was your worry so strong that you couldn't put it out of your mind no matter how hard you tried?"" Question was asked when ~F20425~ was Yes or ~F20420~ was at least 6 mont…	637760	1.02863	185012	1.02574	672118	1.04851	574392	1.08173	NA	NA	NA	NA	Yes
Frequency of inability to stop worrying during worst period of anxiety - Often (20539)	20539_Frequency_of_inability_to_stop_worrying_during_worst_period_of_anxiety_3_Often_AnyInst__BIN	Question asked: ""Please think of the period in your life when you have felt worried, tense, anxious, or more worried than most people would in your situation. This could be in the past, or it could be continuing now. How often was your worry so strong that you couldn't put it out of your mind no matter how hard you tried?"" Question was asked when ~F20425~ was Yes or ~F20420~ was at least 6 mont…	637760	1.0129	185012	1.01153	672118	1.02684	574392	1.21182	NA	NA	NA	NA	Yes
Multiple worries during worst period of anxiety - Yes (20540)	20540_Multiple_worries_during_worst_period_of_anxiety_1_Yes_AnyInst__BIN	Question asked: ""Please think of the period in your life when you have felt worried, tense, anxious, or more worried than most people would in your situation. This could be in the past, or it could be continuing now. Did you ever have different worries on your mind at the same time?"" Question was asked when ~F20425~ was Yes or ~F20420~ was at least 6 months.	637728	1.03863	185016	1.02908	650978	1.06504	558128	1.05035	NA	NA	NA	NA	Yes
Difficulty stopping worrying during worst period of anxiety - Yes (20541)	20541_Difficulty_stopping_worrying_during_worst_period_of_anxiety_1_Yes_AnyInst__BIN	Question asked: ""Please think of the period in your life when you have felt worried, tense, anxious, or more worried than most people would in your situation. This could be in the past, or it could be continuing now. Did you find it difficult to stop worrying?"" Question was asked when ~F20425~ was Yes or ~F20420~ was at least 6 months.	637754	1.04865	185139	1.04725	659122	1.30947	565135	0.94287	NA	NA	NA	NA	Yes
Stronger worrying than other people during period of worst anxiety - Yes (20542)	20542_Stronger_worrying_than_other_people_during_period_of_worst_anxiety_1_Yes_AnyInst__BIN	Question asked: ""Please think of the period in your life when you have felt worried, tense, anxious, or more worried than most people would in your situation. This could be in the past, or it could be continuing now. During that period, was your worry stronger than in other people?"" Question was asked when ~F20425~ was Yes or ~F20420~ was at least 6 months.	637679	1.05684	185574	1.05581	731564	1.1302	163004	1.65589	NA	NA	NA	NA	Yes
Number of things worried about during worst period of anxiety - One thing (20543)	20543_Number_of_things_worried_about_during_worst_period_of_anxiety_1_One_thing_AnyInst__BIN	Question asked: ""Please think of the period in your life when you have felt worried, tense, anxious, or more worried than most people would in your situation. This could be in the past, or it could be continuing now. Did you usually worry about one particular thing, such as your job security or the failing health of a loved one, or more than one thing?"" Question was asked when ~F20425~ was Yes …	637768	1.00879	185173	0.98997	659098	1.02683	564955	1.12152	NA	NA	NA	NA	Yes
Number of things worried about during worst period of anxiety - More than one thing (20543)	20543_Number_of_things_worried_about_during_worst_period_of_anxiety_2_More_than_one_thing_AnyInst__BIN	Question asked: ""Please think of the period in your life when you have felt worried, tense, anxious, or more worried than most people would in your situation. This could be in the past, or it could be continuing now. Did you usually worry about one particular thing, such as your job security or the failing health of a loved one, or more than one thing?"" Question was asked when ~F20425~ was Yes …	637768	1.00879	185173	0.98997	659098	1.02683	564955	1.12152	NA	NA	NA	NA	Yes
Mental health problems ever diagnosed by a professional 10 Mania hypomania bipolar or manic depression (20544)	20544_Mental_health_problems_ever_diagnosed_by_a_professional_10_Mania_hypomania_bipolar_or_manic_depression_AnyInst__BIN	Question asked: ""Have you been diagnosed with one or more of the following mental health problems by a professional, even if you don't have it currently? (tick all that apply):"" Participant was offered a set of options which have been combined here into a single answer	637719	1.01225	185294	1.01855	690682	0.66945	587394	0.21505	NA	NA	NA	NA	Yes
Mental health problems ever diagnosed by a professional 11 Depression (20544)	20544_Mental_health_problems_ever_diagnosed_by_a_professional_11_Depression_AnyInst__BIN	Question asked: ""Have you been diagnosed with one or more of the following mental health problems by a professional, even if you don't have it currently? (tick all that apply):"" Participant was offered a set of options which have been combined here into a single answer	637732	1.03788	185455	1.01609	691710	1.05814	588157	1.04306	NA	NA	NA	NA	Yes
Mental health problems ever diagnosed by a professional 13 Psychological over eating or binge eating (20544)	20544_Mental_health_problems_ever_diagnosed_by_a_professional_13_Psychological_over_eating_or_binge_eating_AnyInst__BIN	Question asked: ""Have you been diagnosed with one or more of the following mental health problems by a professional, even if you don't have it currently? (tick all that apply):"" Participant was offered a set of options which have been combined here into a single answer	637719	1.02042	185287	1.00846	690649	0.56056	587352	0.16821	NA	NA	NA	NA	Yes
Mental health problems ever diagnosed by a professional 15 Anxiety nerves or generalized anxiety disorder (20544)	20544_Mental_health_problems_ever_diagnosed_by_a_professional_15_Anxiety_nerves_or_generalized_anxiety_disorder_AnyInst__BIN	Question asked: ""Have you been diagnosed with one or more of the following mental health problems by a professional, even if you don't have it currently? (tick all that apply):"" Participant was offered a set of options which have been combined here into a single answer	637729	1.02609	185371	1.03256	691287	1.05404	587820	1.10241	NA	NA	NA	NA	Yes
Mental health problems ever diagnosed by a professional 16 Anorexia nervosa (20544)	20544_Mental_health_problems_ever_diagnosed_by_a_professional_16_Anorexia_nervosa_AnyInst__BIN	Question asked: ""Have you been diagnosed with one or more of the following mental health problems by a professional, even if you don't have it currently? (tick all that apply):"" Participant was offered a set of options which have been combined here into a single answer	637718	1.03278	185286	1.0331	690639	0.70353	587353	0.223	NA	NA	NA	NA	Yes
Mental health problems ever diagnosed by a professional 17 Agoraphobia (20544)	20544_Mental_health_problems_ever_diagnosed_by_a_professional_17_Agoraphobia_AnyInst__BIN	Question asked: ""Have you been diagnosed with one or more of the following mental health problems by a professional, even if you don't have it currently? (tick all that apply):"" Participant was offered a set of options which have been combined here into a single answer	637718	1.00717	185288	1.02982	690643	0.51446	587347	0.15433	NA	NA	NA	NA	Yes
Mental health problems ever diagnosed by a professional - Social anxiety or social phobia (20544)	20544_Mental_health_problems_ever_diagnosed_by_a_professional_1_Social_anxiety_or_social_phobia_AnyInst__BIN	Question asked: ""Have you been diagnosed with one or more of the following mental health problems by a professional, even if you don't have it currently? (tick all that apply):"" Participant was offered a set of options which have been combined here into a single answer	637723	1.03025	185305	1.02722	690828	1.15002	587446	0.58109	NA	NA	NA	NA	Yes
Mental health problems ever diagnosed by a professional - Any other type of psychosis or psychotic illness (20544)	20544_Mental_health_problems_ever_diagnosed_by_a_professional_3_Any_other_type_of_psychosis_or_psychotic_illness_AnyInst__BIN	Question asked: ""Have you been diagnosed with one or more of the following mental health problems by a professional, even if you don't have it currently? (tick all that apply):"" Participant was offered a set of options which have been combined here into a single answer	637716	1.02266	185289	1.03501	690637	0.48655	587359	0.14693	NA	NA	NA	NA	Yes
Mental health problems ever diagnosed by a professional - Any other phobia eg disabling fear of heights or spiders (20544)	20544_Mental_health_problems_ever_diagnosed_by_a_professional_5_Any_other_phobia_eg_disabling_fear_of_heights_or_spiders_AnyInst__BIN	Question asked: ""Have you been diagnosed with one or more of the following mental health problems by a professional, even if you don't have it currently? (tick all that apply):"" Participant was offered a set of options which have been combined here into a single answer	637721	1.02755	185291	1.03053	690681	1.19356	587382	0.65084	NA	NA	NA	NA	Yes
Mental health problems ever diagnosed by a professional - Panic attacks (20544)	20544_Mental_health_problems_ever_diagnosed_by_a_professional_6_Panic_attacks_AnyInst__BIN	Question asked: ""Have you been diagnosed with one or more of the following mental health problems by a professional, even if you don't have it currently? (tick all that apply):"" Participant was offered a set of options which have been combined here into a single answer	637725	1.02119	185326	1.00556	690857	1.00995	587575	1.90556	NA	NA	NA	NA	Yes
Mental health problems ever diagnosed by a professional - Obsessive compulsive disorder OCD (20544)	20544_Mental_health_problems_ever_diagnosed_by_a_professional_7_Obsessive_compulsive_disorder_OCD_AnyInst__BIN	Question asked: ""Have you been diagnosed with one or more of the following mental health problems by a professional, even if you don't have it currently? (tick all that apply):"" Participant was offered a set of options which have been combined here into a single answer	637716	1.03208	185301	1.04956	690692	0.74932	587416	0.25542	NA	NA	NA	NA	Yes
Substances taken for depression - Unprescribed medication more than once (20546)	20546_Substances_taken_for_depression_1_Unprescribed_medication_more_than_once_AnyInst__BIN	Question asked: ""Did you ever try the following for these problems? (tick all that apply)"" Participant was offered a set of options which have been combined here into a single answer Question was asked when ~F20446~ was Yes or ~F20441~ was Yes.	637595	1.02899	185151	1.04013	636326	1.09264	547399	1.47627	NA	NA	NA	NA	Yes
Substances taken for depression - Medication prescribed to you for at least two weeks (20546)	20546_Substances_taken_for_depression_3_Medication_prescribed_to_you_for_at_least_two_weeks_AnyInst__BIN	Question asked: ""Did you ever try the following for these problems? (tick all that apply)"" Participant was offered a set of options which have been combined here into a single answer Question was asked when ~F20446~ was Yes or ~F20441~ was Yes.	637595	1.01506	185151	1.00169	636326	1.0112	547399	1.7242	NA	NA	NA	NA	Yes
Substances taken for depression - Drugs or alcohol more than once (20546)	20546_Substances_taken_for_depression_4_Drugs_or_alcohol_more_than_once_AnyInst__BIN	Question asked: ""Did you ever try the following for these problems? (tick all that apply)"" Participant was offered a set of options which have been combined here into a single answer Question was asked when ~F20446~ was Yes or ~F20441~ was Yes.	637595	1.03979	185151	1.02885	636326	1.05907	547399	1.06672	NA	NA	NA	NA	Yes
Activities undertaken to treat depression - Talking therapies such as psychotherapy counselling group therapy or CBT (20547)	20547_Activities_undertaken_to_treat_depression_1_Talking_therapies_such_as_psychotherapy_counselling_group_therapy_or_CBT_AnyInst__BIN	Question asked: ""Did you ever try talking therapies for these problems, or other structured activities you regard as therapeutic? Include only those you attended more than once."" Participant was offered a set of options which have been combined here into a single answer Question was asked when ~F20446~ was Yes or ~F20441~ was Yes.	637846	1.05242	185720	1.05398	640282	1.14497	417218	1.49626	NA	NA	NA	NA	Yes
Activities undertaken to treat depression - Other therapeutic activities such as mindfulness yoga or art classes (20547)	20547_Activities_undertaken_to_treat_depression_3_Other_therapeutic_activities_such_as_mindfulness_yoga_or_art_classes_AnyInst__BIN	Question asked: ""Did you ever try talking therapies for these problems, or other structured activities you regard as therapeutic? Include only those you attended more than once."" Participant was offered a set of options which have been combined here into a single answer Question was asked when ~F20446~ was Yes or ~F20441~ was Yes.	637846	1.00857	185720	1.01758	640282	1.011	417218	0.9904	NA	NA	NA	NA	Yes
Manifestations of mania or irritability - I was more talkative than usual (20548)	20548_Manifestations_of_mania_or_irritability_1_I_was_more_talkative_than_usual_AnyInst__BIN	Question asked: ""Please try to remember a period when you were in a ""high"" or ""irritable"" state and select all of the following that apply:"" Participant was offered a set of options which have been combined here into a single answer Question was asked when ~F20501~ was Yes or ~F20502~ was Yes.	637757	1.07965	185879	1.06229	630824	1.08872	141961	1.043	NA	NA	NA	NA	Yes
Manifestations of mania or irritability - I was more restless than usual (20548)	20548_Manifestations_of_mania_or_irritability_2_I_was_more_restless_than_usual_AnyInst__BIN	Question asked: ""Please try to remember a period when you were in a ""high"" or ""irritable"" state and select all of the following that apply:"" Participant was offered a set of options which have been combined here into a single answer Question was asked when ~F20501~ was Yes or ~F20502~ was Yes.	637757	1.00673	185879	1.0045	630824	0.98112	141961	1.60904	NA	NA	NA	NA	Yes
Manifestations of mania or irritability - My thoughts were racing (20548)	20548_Manifestations_of_mania_or_irritability_3_My_thoughts_were_racing_AnyInst__BIN	Question asked: ""Please try to remember a period when you were in a ""high"" or ""irritable"" state and select all of the following that apply:"" Participant was offered a set of options which have been combined here into a single answer Question was asked when ~F20501~ was Yes or ~F20502~ was Yes.	637757	1.00977	185879	1.00109	630824	1.08723	141961	0.68052	NA	NA	NA	NA	Yes
Manifestations of mania or irritability - I needed less sleep than usual (20548)	20548_Manifestations_of_mania_or_irritability_5_I_needed_less_sleep_than_usual_AnyInst__BIN	Question asked: ""Please try to remember a period when you were in a ""high"" or ""irritable"" state and select all of the following that apply:"" Participant was offered a set of options which have been combined here into a single answer Question was asked when ~F20501~ was Yes or ~F20502~ was Yes.	637757	1.01162	185879	1.00172	630824	1.06028	141961	2.32403	NA	NA	NA	NA	Yes
Manifestations of mania or irritability - I was more creative or had more ideas than usual (20548)	20548_Manifestations_of_mania_or_irritability_6_I_was_more_creative_or_had_more_ideas_than_usual_AnyInst__BIN	Question asked: ""Please try to remember a period when you were in a ""high"" or ""irritable"" state and select all of the following that apply:"" Participant was offered a set of options which have been combined here into a single answer Question was asked when ~F20501~ was Yes or ~F20502~ was Yes.	637757	1.06146	185879	1.04565	630824	1.23831	141961	1.55729	NA	NA	NA	NA	Yes
Manifestations of mania or irritability - I was easily distracted (20548)	20548_Manifestations_of_mania_or_irritability_7_I_was_easily_distracted_AnyInst__BIN	Question asked: ""Please try to remember a period when you were in a ""high"" or ""irritable"" state and select all of the following that apply:"" Participant was offered a set of options which have been combined here into a single answer Question was asked when ~F20501~ was Yes or ~F20502~ was Yes.	637757	0.99237	185879	0.99992	630824	1.02123	141961	1.21191	NA	NA	NA	NA	Yes
Manifestations of mania or irritability - I was more confident than usual (20548)	20548_Manifestations_of_mania_or_irritability_8_I_was_more_confident_than_usual_AnyInst__BIN	Question asked: ""Please try to remember a period when you were in a ""high"" or ""irritable"" state and select all of the following that apply:"" Participant was offered a set of options which have been combined here into a single answer Question was asked when ~F20501~ was Yes or ~F20502~ was Yes.	637757	1.06801	185879	1.05254	630824	1.19804	141961	1.60901	NA	NA	NA	NA	Yes
Manifestations of mania or irritability - I was more active than usual (20548)	20548_Manifestations_of_mania_or_irritability_9_I_was_more_active_than_usual_AnyInst__BIN	Question asked: ""Please try to remember a period when you were in a ""high"" or ""irritable"" state and select all of the following that apply:"" Participant was offered a set of options which have been combined here into a single answer Question was asked when ~F20501~ was Yes or ~F20502~ was Yes.	637757	1.00546	185879	1.00299	630824	1.0201	141961	0.8144	NA	NA	NA	NA	Yes
Substances taken for anxiety - Unprescribed medication more than once (20549)	20549_Substances_taken_for_anxiety_1_Unprescribed_medication_more_than_once_AnyInst__BIN	Question asked: ""Did you ever use the following for the worry or the problems it caused? (tick all that apply):"" Participant was offered a set of options which have been combined here into a single answer Question was asked when ~F20425~ was Yes or ~F20420~ was at least 6 months.	637630	1.05107	184682	1.0464	719908	1.33234	0	NA	NA	NA	NA	NA	Yes
Substances taken for anxiety - Medication prescribed to you for at least two weeks (20549)	20549_Substances_taken_for_anxiety_3_Medication_prescribed_to_you_for_at_least_two_weeks_AnyInst__BIN	Question asked: ""Did you ever use the following for the worry or the problems it caused? (tick all that apply):"" Participant was offered a set of options which have been combined here into a single answer Question was asked when ~F20425~ was Yes or ~F20420~ was at least 6 months.	637630	0.99444	184682	0.99291	719908	1.02263	0	NA	NA	NA	NA	NA	Yes
Substances taken for anxiety - Drugs or alcohol more than once (20549)	20549_Substances_taken_for_anxiety_4_Drugs_or_alcohol_more_than_once_AnyInst__BIN	Question asked: ""Did you ever use the following for the worry or the problems it caused? (tick all that apply):"" Participant was offered a set of options which have been combined here into a single answer Question was asked when ~F20425~ was Yes or ~F20420~ was at least 6 months.	637630	1.07387	184682	1.07493	719908	1.09773	0	NA	NA	NA	NA	NA	Yes
Activities undertaken to treat anxiety - Talking therapies such as psychotherapy counselling group therapy or CBT (20550)	20550_Activities_undertaken_to_treat_anxiety_1_Talking_therapies_such_as_psychotherapy_counselling_group_therapy_or_CBT_AnyInst__BIN	Question asked: ""Did you ever try talking therapies for these problems, or other structured activities you regard as therapeutic? Include only those you attended more than once."" Participant was offered a set of options which have been combined here into a single answer Question was asked when ~F20425~ was Yes or ~F20420~ was at least 6 months.	637671	1.00876	187045	1.00409	660685	1.28062	0	NA	NA	NA	NA	NA	Yes
Activities undertaken to treat anxiety - Other therapeutic activities such as mindfulness yoga or art classes (20550)	20550_Activities_undertaken_to_treat_anxiety_3_Other_therapeutic_activities_such_as_mindfulness_yoga_or_art_classes_AnyInst__BIN	Question asked: ""Did you ever try talking therapies for these problems, or other structured activities you regard as therapeutic? Include only those you attended more than once."" Participant was offered a set of options which have been combined here into a single answer Question was asked when ~F20425~ was Yes or ~F20420~ was at least 6 months.	637671	1.01305	187045	0.99824	660685	1.1062	0	NA	NA	NA	NA	NA	Yes
Substance of prescription or over the counter medication addiction - A sedative benzodiazepine or sleeping tablet (20551)	20551_Substance_of_prescription_or_over_the_counter_medication_addiction_1_A_sedative_benzodiazepine_or_sleeping_tablet_AnyInst__BIN	Question asked: ""Was this addiction or dependence to one of the following? (tick all that apply)"" Participant was offered a set of options which have been combined here into a single answer Question was asked when ~F20503~ was Yes.	634585	0.97725	127879	1.02363	0	NA	0	NA	NA	NA	NA	NA	Yes
Actions taken following self harm - See anyone from psychiatric or mental health services including liaison services (20554)	20554_Actions_taken_following_self_harm_1_See_anyone_from_psychiatric_or_mental_health_services_including_liaison_services_AnyInst__BIN	Question asked: ""Following any time when you took an overdose or deliberately tried to harm yourself did you (tick all that apply):"" Participant was offered a set of options which have been combined here into a single answer Question was asked when ~F20480~ was Yes.	637195	1.07489	189015	1.09458	71447	1.12934	0	NA	NA	NA	NA	NA	Yes
Actions taken following self harm - Need hospital treatment eg A E (20554)	20554_Actions_taken_following_self_harm_3_Need_hospital_treatment_eg_A_E_AnyInst__BIN	Question asked: ""Following any time when you took an overdose or deliberately tried to harm yourself did you (tick all that apply):"" Participant was offered a set of options which have been combined here into a single answer Question was asked when ~F20480~ was Yes.	637195	1.04174	189015	1.05175	71447	1.11703	0	NA	NA	NA	NA	NA	Yes
Actions taken following self harm - Use a helpline voluntary organization (20554)	20554_Actions_taken_following_self_harm_4_Use_a_helpline_voluntary_organization_AnyInst__BIN	Question asked: ""Following any time when you took an overdose or deliberately tried to harm yourself did you (tick all that apply):"" Participant was offered a set of options which have been combined here into a single answer Question was asked when ~F20480~ was Yes.	637195	1.0135	189015	1.04215	71447	1.59691	0	NA	NA	NA	NA	NA	Yes
Actions taken following self harm - See own GP (20554)	20554_Actions_taken_following_self_harm_5_See_own_GP_AnyInst__BIN	Question asked: ""Following any time when you took an overdose or deliberately tried to harm yourself did you (tick all that apply):"" Participant was offered a set of options which have been combined here into a single answer Question was asked when ~F20480~ was Yes.	637195	1.07483	189015	1.09548	71447	1.20149	0	NA	NA	NA	NA	NA	Yes
Actions taken following self harm - Receive help from friends family neighbours (20554)	20554_Actions_taken_following_self_harm_6_Receive_help_from_friends_family_neighbours_AnyInst__BIN	Question asked: ""Following any time when you took an overdose or deliberately tried to harm yourself did you (tick all that apply):"" Participant was offered a set of options which have been combined here into a single answer Question was asked when ~F20480~ was Yes.	637195	1.06198	189015	1.0839	71447	1.14352	0	NA	NA	NA	NA	NA	Yes
Frequency of unenthusiasm disinterest in last 2 weeks - Not at all (2060)	2060_Frequency_of_unenthusiasm_disinterest_in_last_2_weeks_1_Not_at_all_AnyInst__BIN	ACE touchscreen question ""Over the past two weeks, how often have you had little interest or pleasure in doing things?"" If the participant activated the Help button they were shown the message: Answer this question thinking about the past 2 weeks. If you are unsure, please provide an estimate or select Do not know.	637944	1.18521	185566	1.02871	640424	1.01409	6218169	1.10559	NA	NA	NA	NA	Yes
Frequency of unenthusiasm disinterest in last 2 weeks - Several days (2060)	2060_Frequency_of_unenthusiasm_disinterest_in_last_2_weeks_2_Several_days_AnyInst__BIN	ACE touchscreen question ""Over the past two weeks, how often have you had little interest or pleasure in doing things?"" If the participant activated the Help button they were shown the message: Answer this question thinking about the past 2 weeks. If you are unsure, please provide an estimate or select Do not know.	637944	1.13027	185566	1.02186	640424	1.00966	6218169	1.17775	NA	NA	NA	NA	Yes
Frequency of unenthusiasm disinterest in last 2 weeks - More than half the days (2060)	2060_Frequency_of_unenthusiasm_disinterest_in_last_2_weeks_3_More_than_half_the_days_AnyInst__BIN	ACE touchscreen question ""Over the past two weeks, how often have you had little interest or pleasure in doing things?"" If the participant activated the Help button they were shown the message: Answer this question thinking about the past 2 weeks. If you are unsure, please provide an estimate or select Do not know.	637944	1.05368	185566	1.01291	640424	1.0292	6218169	0.65709	NA	NA	NA	NA	Yes
Frequency of unenthusiasm disinterest in last 2 weeks - Nearly every day (2060)	2060_Frequency_of_unenthusiasm_disinterest_in_last_2_weeks_4_Nearly_every_day_AnyInst__BIN	ACE touchscreen question ""Over the past two weeks, how often have you had little interest or pleasure in doing things?"" If the participant activated the Help button they were shown the message: Answer this question thinking about the past 2 weeks. If you are unsure, please provide an estimate or select Do not know.	637944	1.05113	185566	1.0028	640424	1.03378	6218169	0.50361	NA	NA	NA	NA	Yes
Frequency of tenseness restlessness in last 2 weeks - Not at all (2070)	2070_Frequency_of_tenseness_restlessness_in_last_2_weeks_1_Not_at_all_AnyInst__BIN	ACE touchscreen question ""Over the past two weeks, how often have you felt tense, fidgety or restless?"" If the participant activated the Help button they were shown the message: Answer this question thinking about the past 2 weeks. If you are unsure, please provide an estimate or select Do not know.	637958	1.19745	185477	1.04018	637365	1.0161	6199102	1.02147	NA	NA	NA	NA	Yes
Frequency of tenseness restlessness in last 2 weeks - Several days (2070)	2070_Frequency_of_tenseness_restlessness_in_last_2_weeks_2_Several_days_AnyInst__BIN	ACE touchscreen question ""Over the past two weeks, how often have you felt tense, fidgety or restless?"" If the participant activated the Help button they were shown the message: Answer this question thinking about the past 2 weeks. If you are unsure, please provide an estimate or select Do not know.	637958	1.14745	185477	1.02866	637365	1.01217	6199102	1.03939	NA	NA	NA	NA	Yes
Frequency of tenseness restlessness in last 2 weeks - More than half the days (2070)	2070_Frequency_of_tenseness_restlessness_in_last_2_weeks_3_More_than_half_the_days_AnyInst__BIN	ACE touchscreen question ""Over the past two weeks, how often have you felt tense, fidgety or restless?"" If the participant activated the Help button they were shown the message: Answer this question thinking about the past 2 weeks. If you are unsure, please provide an estimate or select Do not know.	637958	1.04848	185477	1.00456	637365	1.03127	6199102	0.63699	NA	NA	NA	NA	Yes
Frequency of tenseness restlessness in last 2 weeks - Nearly every day (2070)	2070_Frequency_of_tenseness_restlessness_in_last_2_weeks_4_Nearly_every_day_AnyInst__BIN	ACE touchscreen question ""Over the past two weeks, how often have you felt tense, fidgety or restless?"" If the participant activated the Help button they were shown the message: Answer this question thinking about the past 2 weeks. If you are unsure, please provide an estimate or select Do not know.	637958	1.0575	185477	1.02002	637365	1.02319	6199102	0.47109	NA	NA	NA	NA	Yes
Frequency of tiredness lethargy in last 2 weeks - Not at all (2080)	2080_Frequency_of_tiredness_lethargy_in_last_2_weeks_1_Not_at_all_AnyInst__BIN	ACE touchscreen question ""Over the past two weeks, how often have you felt tired or had little energy?"" If the participant activated the Help button they were shown the message: Answer this question thinking about the past 2 weeks. If you are unsure, please provide an estimate or select Do not know.	637955	1.22477	185495	1.04727	642643	1.0155	6232621	1.02626	NA	NA	NA	NA	Yes
Frequency of tiredness lethargy in last 2 weeks - Several days (2080)	2080_Frequency_of_tiredness_lethargy_in_last_2_weeks_2_Several_days_AnyInst__BIN	ACE touchscreen question ""Over the past two weeks, how often have you felt tired or had little energy?"" If the participant activated the Help button they were shown the message: Answer this question thinking about the past 2 weeks. If you are unsure, please provide an estimate or select Do not know.	637955	1.09863	185495	1.01566	642643	1.01322	6232621	1.07837	NA	NA	NA	NA	Yes
Frequency of tiredness lethargy in last 2 weeks - More than half the days (2080)	2080_Frequency_of_tiredness_lethargy_in_last_2_weeks_3_More_than_half_the_days_AnyInst__BIN	ACE touchscreen question ""Over the past two weeks, how often have you felt tired or had little energy?"" If the participant activated the Help button they were shown the message: Answer this question thinking about the past 2 weeks. If you are unsure, please provide an estimate or select Do not know.	637955	1.0511	185495	1.02038	642643	1.02049	6232621	1.11325	NA	NA	NA	NA	Yes
Frequency of tiredness lethargy in last 2 weeks - Nearly every day (2080)	2080_Frequency_of_tiredness_lethargy_in_last_2_weeks_4_Nearly_every_day_AnyInst__BIN	ACE touchscreen question ""Over the past two weeks, how often have you felt tired or had little energy?"" If the participant activated the Help button they were shown the message: Answer this question thinking about the past 2 weeks. If you are unsure, please provide an estimate or select Do not know.	637955	1.13052	185495	1.01794	642643	1.01401	6232621	1.12483	NA	NA	NA	NA	Yes
[truncated: 2,866 more rows]

## Sheet: SD2
Gene	Trait	Trait description	Trait type	Marker	Chr	Position	Reference allele	Effect allele	Marker type	Variant effect on protein sequence	Effect (95% CI)	P-value	Effect direction	N cases with 0|1|2 copies of effect allele	N controls with 0|1|2 copies of effect allele	Effect allele frequency	Minor allele count	Most significant trait-variant pair for this gene?	Most significant variant for this gene-trait pair?	Effect after controlling for GWAS signals (95% CI)	P-value after controlling for GWAS signals	P-value<2.18e-11 after controlling for GWAS signals?	N variants included in the burden test	N variants (i) included in the burden test; and (ii) tested individually for association with the trait	N variants (i) included in burden test; (ii) tested individually for association with the trait; and (iii) with P<0.05	N variants (i) included in burden test; (ii) tested individually for association with the trait; and (iii) with P<0.001	N variants (i) included in burden test; (ii) tested individually for association with the trait; and (iii) with P<10-7	N variants (i) included in burden test; (ii) tested individually for association with the trait; and (iii) with P<2.18x10-11	GTEx tissues with enhanced expressiona	UKB detailed trait name	Variant flagged as potential low-quality using machine learning	DiscovEHR replication trait	DiscovEHR replication N cases	DiscovEHR replication N controls	DiscovEHR replication effect	DiscovEHR replication SE of effect	DiscovEHR replication P-value	DiscovEHR replication N carriers	DiscovEHR replication effect directionally-consistent with UKB effect?	Effect (95% CI), UKB AFR ancestry	P-value UKB, AFR ancestry	Effect direction, UKB AFR ancestry	Effect direction consistent with EUR, UKB AFR ancestry	N cases with 0|1|2 copies of effect allele, UKB AFR ancestry	N controls with 0|1|2 copies of effect allele, UKB AFR ancestry	Effect (95% CI), UKB EAS ancestry	P-value UKB, EAS ancestry	Effect direction, UKB EAS ancestry	Effect direction consistent with EUR, UKB EAS ancestry
[truncated: 8,865 more rows]
[truncated: 8 more columns]

[truncated: 2 more sheets: SD3, SD4]
